# Supplementary material for: Efficient collection of a large number of mutations by mutagenesis of DNA damage response defective animals
Source: Sci Rep. 2021 Apr 7;11:7630. doi: 10.1038/s41598-021-87226-7 (PMC8027614; doi:10.1038/s41598-021-87226-7)
Supplement: Supplementary file 2 — Supplementary Table 1. [file 41598_2021_87226_MOESM2_ESM.xlsx]

## Sheet: Table.S1
Supplemental Table 1
A list of worm strains used in this study
Strain	Genotype(Allele)	F1 worms for twitchng analysis	Twitchng worms	F1 worms for PCR to detect deletions	Deletion band(s)	P0 worms for observation of apoptosis (TMP/UV (-) : (+))	Strains used for NGS (TMP/UV (-) : (+))	Dpy strains generated by CRISPR
N2	Wildtype	16000	35	2000	0		2:5	16
FX17097	wrn-1 (tm764)	14000	5	2000	0		0:5	24
FX03724	ced-4 (tm3724)	5000	7	2000	2		0:5+124	26
FX17765	cku-80 (tm1203)	7000	5	2000	4		0:5	43
FX00750	lig-4 (tm750)	20000	18	2000	1
FX18895	cku-70 (tm1524)
FX18290	polq-1 (tm2026)	1500	9	2000	0		0:5	20
FX17100	pcn-1 (tm3157)	14000	9	2000	2		0:5+10	33
FX17098	atm-1 (tm5027)	5000	5	2000	0		0:5	17
FX17099	xpc-1 (tm3886)	2200	5	2000	1		0:5	19
FX17181	atm-1; xpc-1 (tm5027;tm3886)	10000	9	4000	1		0:10+303	29
MD701	bcIs39					167:176
FX17588	ced-4;bcIs39					12:18
FX17589	cku-80;bcIs39					53:113
FX18329	lig-4;bcIs39					39:42
FX19126	cku-80 lig-4 cku-70;bcIs39					33:38
FX18265	polq-1;bcIs39					110:119
FX17592	pcn-1;bcIs39					146:275
FX19404	atm-1;bcIs39					53:69
FX19403	xpc-1;bcIs39					75:68
FX17590	atm-1;xpc-1;bcIs39					88:118
