# Supplementary material for: Efficient collection of a large number of mutations by mutagenesis of DNA damage response defective animals
Source: Sci Rep. 2021 Apr 7;11:7630. doi: 10.1038/s41598-021-87226-7 (PMC8027614; doi:10.1038/s41598-021-87226-7)
Supplement: Supplementary file 3 — Supplementary Table 2. [file 41598_2021_87226_MOESM3_ESM.xlsx]

## Sheet: Table.S2
Supplemental Table 2
Primers for detections of deletions in F1 mutagenized worms
1st PCR		2nd PCR		Covered region (bp)
Forward	Reverse	Forward	Reverse
TGGATACGGATCACGAGGAT	ACTAATAGACGGATGTCCAG	ACCAGGGATTCAATGCAGCA	GTCCAGACAATTGCCGAAGA	1642
CCAGGGCGCACTTGTTCCAT	TAGCAGACATATCGCCGCGT	GAACCTAATCAACGACGCAT	CGCCGCGTCTGAATTTTCCA	1787
AGGGGCGAAGTTCTAAGCTA	ATAGTCGGGCGAGTGGAAAG	ATGTGATGGGGAAATGGGAC	AGGGCATTCGATCAGCCCAT	1675
TACTTGGTGCCGTCGGCTGT	ATGACTACACGGGCGGTCCA	CTTACGAGCAACTCCACCCA	GGGCGGTCCAATCGTTCCAT	1871
GTCATCATTTCAGCCCACTG	GACCCCAAATCTCATAGTCA	GCACGCGTGGGTGATCTGAA	TCTAGTGGCTGGCCTCACTT	2005
CGGAGGATCTTCTGGGATAA	TACCCTAGGTCTAAGCTTAG	GTATGGAGTATCGGAAGCCA	CCTATCAGATTCGCCCATAG	1835
AGGTTCCCCGGGAAAATGGT	GACGCTGACGGTCTGGAATT	CGGCCTATTTTTCGCTAATG	CTTGTAGCGGTACTCCACTA	1689
TCTTGTTCGCCGATCTATGA	GGGACGGAGAGATTCGAATT	CGCCCACACGTTTTCACCTG	GCATGTTGTTGAGGACGTGT	1992
CGCTTAAAGGCTTTTCCCTC	ATCCCCACCCAATTTTACGC	AAGGCTTTTCCCTCACCCCA	GGCCTCACGACAAAATGCAC	1674
GCGTAAATCGACATAGGGTT	CCCGAGTCTCTTCAAACTAT	TCGATCCACGAAATCCTCTC	CGCCTTCGATTACTGCCCTT	1852
TATGCCTACGCCTCCGTGTC	TGGGGGTGAAGCCAGAATTA	TAGACCCTTCTGCCTGCGTG	GTCCGGAAAAGAATCTGACA	1693
CTCCATCACCAGCATACGTC	CAGTGTCTCAGTAACGGCGA	ACTCGGACCTCCACTATGAT	TAACGGCGACCTCTGTACAC	1447
AGGCCCAAAACCCCCGTTAT	TGAGCCACCCTTTCGACGCT	CCCGTTATTTCTTGCAGCGA	GACGCTTCATTTCACGCATC	1524
CGAAGTAAGAAGGATGCGAC	TCCATTAACCCCGCACAATG	GATGCGACGTCACAAGATTC	CCCGCACAATGGATCAACAG	2053
CGAAAGGCGGCTTCAGTATA	GGCAACCTTCAGGAGACTAC	GCGCTCAAATCAGATCGACA	GAGACTACCAGTAGACTTGA	2143
GGGAAGAAGGGGGAACTGTA	AGGTCATAGGTAGATAGGCA	CCGTCTACTAGTTGCCTAAT	GCCTGCCTTTGTCTGCTTAT	2110
TAGGATGTTGGCCAACGCAA	TCCTGGAGATCGCCTCTGCA	CGTGTCGAAGGATGTCGGGA	GGAACAACGGCGCCACCTAA	2107
TAAGGCGCATCGGTGTCGGT	CACGATATTATGCCAACTCC	CAGTGAGGTTCACCGAACTG	CGCATATAGACTTGGTCATC	1843
GCCAGCCTCATAGGGAGCTA	GCTCACCTGAGTCAATGGTT	TAGGGAGCTATTAGGCGTTT	CCGATCGGGATACCAGAATA	2035
GTTTAGCCGCTGCTGTCCCA	GAGATCACCAAGACGACCGT	TAGGGTTGATGCCTCCGAAG	GCCGTATTTCGAAGAGTTGG	1963
GTAGCGTTGCAGTGGTTGAC	TTACAGGCGGGGAAGCAATT	TTGTTTTCCGTGCGTGATAG	GGGGAAGCAATTCGTAGATG	1822
GTGCCGCCTCTCAAGTAACT	GCGCCATAGAGGAAATCTGA	GTACCGATTCTGTGTGGCAT	GTTAACTGATGCGGGGAATA	2010
TGCATGCCACGTTGATGGTT	AGGGTACAATCTCAGGCGGA	GTTCACACATTGCCTATGTC	TGTCGCACTTCGGAATACGT	1826
AAATAGAGGCCCGAACAGAG	ATCGCAGCCGATATGCAAGA	ACTTTAGGCCAATGCAGCAT	TCGTTCGCTGGATAACGTCA	1893
ATCCCGCTCCACTGAACTAA	CGCAAGAGATGATCGTGATC	TCAACACCTCATTCGACCCT	GAACGGATCGGATCATGTAT	1889
CCCAGATGCCTTATCCATGT	TCGTCGATACCCAAAGCCTT	TCGGGTGCTCATTTCGCTTA	GCTCCGCGGAGTTCTCGTAT	1884
CGCGACAATTGTGTGCGGAC	CGCGGAGACAGAAGAAGGTA	TCGTAACACCACTGCGGATC	CCTAACCGCAGATCCCGATC	1807
TCAACCATCAGGCTCACCGT	AGGGTCGTGGTCATCAACAC	CTCGAGACTTTGCGCCACAG	GTGCTGTGGATCAGCAGCTG	2181
ACAGACACGTCACGCCACGT	CGAGATGCTGAACGGACTAA	CACGCCACGTTCATGTAGGA	TTGCTAAAGGGCGTGCGCCT	2054
CTCAGGCGGTAGTGCCAATT	GGTTTCCTGAAGACCGCCCA	GAGGACGAGTTCGGATGTGT	GCCCATCAGGATCCCGTCAA	1905
GGACTAGCCATTGCGCTGGT	GAGATCCATCTGCCTTGATA	GGCCTAGCAGCTGCGGTATT	TGTCGGAGGACGACGATTCA	2063
GGACCCATTGAACTGTATGT	CATAAAATCGGGTGGTCTGT	GTATGTTTCCAGCTATCCTC	CGTTCGGAGCAAAAAGAGCA	1646
GCCAGACGTGAGAGTCCACT	TAAGAGCGGCGGCGACAACT	CACACGTCACTAACAGGGAT	CGCTGTATTTCGCACCCCCT	1393
GGCTTGAAGGCACTGCAATA	AACGGTGTGTAGTCGTGGCA	TCGCTTTCTGTCTGGAACCT	GTCCCTCGTCGTCTCTCATG	1766
GCTTATGGAAGCAGCCGAGA	GAGATCCAACCAGTGTTCCA	GCTCAGCGAATGAGAATGAA	TTCCAAGAGCTTGCAGCCAA	2325
CTCCCAAAGTCCATCTACTC	GGTCATGTGCCACGTGTCTT	CTAAGTGCATTCCTATCCCA	TGGGACAAGTCCGTGATAAG	1426
TGACCGGAGATGGGACGATT	ACTCCGCTTGTGGAATCAGT	TACCCAGTCATTGGTCCTGA	GGTCGATTGCTGATCCAGTT	2073
TGACTACCACATGCGTCGGA	AGTGGCTCGACACATGTGTC	CAGCCTCGTGAAGCGTTGTT	GAGTTGTGCTTTCCCACTAG	1869
GTTACAGCTCCAGACTCTAG	AGCAGTAGTTGACATACCCT	GGCGCTGCTTCACAATTCTG	CTAGGATACCATGTTCGAGT	1802
GACCAAGTGCTTGCTCGACA	CATGGATGATCACCCGCACT	TCGACTCTCCAGGCTGGTAG	GTCACCGATCCTTGCGATGT	2029
AACGGAACACTACCAACCCT	TTCCGACAGCCAAGTACGTA	TGGCTAGGATTCGTACCTGA	CACACCAATAAATTCCGCTC	1870
CTCACGAATCTGCCGTTGGT	CGATAGTGTTTGAGGCACTA	CTGGTCTTACTCGGCGCCAA	GCTCTGGTGGTAACCGCTAA	1652
CCGGCTCAGACTCTCCAGTT	CAGGCGCTTCATCTTCTGAG	TCGTCTGGCTCTGATCCAGT	CGTACAATCGAATACCGTAG	2034
CGGAGCAGACTTCACAACAA	ACGGTAGCTGGCTCAACAGT	TCCGGATCGATTCAAACTTC	TGATTCTCCAGATCCTTCCG	3009
GGCGCCACTTCATTTGGGTT	CTCACGATGGAAAGCCTCGT	TACAAGAGGCAGGACGGAAG	AAGCCTCGTAAGTAAGACGT	1923
TAGTAGAGACGGGATGCATC	GCGCTGTGTGTACTCCTCTC	TGCACAACCGTACGGAAGGA	GAGCCAATACTCACGCGCAC	1318
TTAGCCGTGAAACTAGTGTG	ACATCCGATGCCTCCTCGAG	CCACCACCAGTGAGCCGTAT	AGCTGTTTTCCTGGTCGTAC	1703
TCCCTTTCCCCGTGTCTTGA	TCGTCCATACTGATAGACTG	CCCCGTGTCTTGATCCCTTG	GATAGCAGCACGTTGAGCTG	1728
				Total:89,840
