# Supplementary material for: Efficient collection of a large number of mutations by mutagenesis of DNA damage response defective animals
Source: Sci Rep. 2021 Apr 7;11:7630. doi: 10.1038/s41598-021-87226-7 (PMC8027614; doi:10.1038/s41598-021-87226-7)
Supplement: Supplementary file 4 — Supplementary Table 3. [file 41598_2021_87226_MOESM4_ESM.xlsx]

## Sheet: Sheet1
Supplemental Table. 3
P-values obtained by comparing the number of germ cell apoptosis among all pairs of wild-type and DDR mutants in the TMP/UV-treated and untreated groups by Steel Dwass's test.
The blue and red color means p<0.05 and p<0.01, respectively.
(A) Comparison of all combinations of wild type and mutants in the TMP/UV untreatment group
		TMP/UV(-)
		bcIs39	ced-4;bcIs39	cku-80;bcIs39	polq-1;bcIs39	pcn-1;bcIs39	atm-1;bcIs39	xpc-1;bcIs39
TMP/UV(-)	bcIs39	Not tested.
	ced-4;bcIs39	0.0296784	Not tested.
	cku-80;bcIs39	0.997388	0.0114191	Not tested.
	polq-1;bcIs39	0.984209	0.00499665	1	Not tested.
	pcn-1;bcIs39	0.999912	0.00389446	1	1	Not tested.
	atm-1;bcIs39	0.133176	0.00126303	0.967858	0.877057	0.424127	Not tested.
	xpc-1;bcIs39	0.0108889	0.000907424	0.760509	0.506852	0.088502	1	Not tested.
	atm-1;xpc-1; bcIs39	7.24103e-11	6.86434e-06	0.000393898	3.7184e-06	2.01933e-09	0.343734	0.554706
(B) Comparison of all combinations of wild type and mutants in the TMP/UV treatment group
		TMP/UV(+)
		bcIs39	ced-4;bcIs39	cku-80;bcIs39	polq-1;bcIs39	pcn-1;bcIs39	atm-1;bcIs39	xpc-1;bcIs39
TMP/UV(+)	bcIs39	Not tested.
	ced-4;bcIs39	2.16376e-09	Not tested.
	cku-80;bcIs39	1	1.24991e-09	Not tested.
	polq-1;bcIs39	0.99963	3.49157e-08	0.99999	Not tested.
	pcn-1;bcIs39	1.39801e-09	2.54255e-06	4.80844e-08	1.79072e-08	Not tested.
	atm-1;bcIs39	0.294525	1.75188e-05	0.291184	0.13162	0.973954	Not tested.
	xpc-1;bcIs39	2.12998e-10	1.30707e-08	1.16031e-08	2.8658e-06	1.46216e-13	8.64908e-10	Not tested.
	atm-1;xpc-1; bcIs39	0.103977	2.69256e-09	0.286335	0.945827	1.3789e-13	0.000531183	0.000621561
(C) Comparison between TMP/UV-treated and untreated groups and between all pairs of wild type and mutant
		TMP/UV(+)
		bcIs39	ced-4;bcIs39	cku-80;bcIs39	polq-1;bcIs39	pcn-1;bcIs39	atm-1;bcIs39	xpc-1;bcIs39	atm-1;xpc-1; bcIs39
TMP/UV(-)	bcIs39	1.53544e-13	0.00151677	1.7375e-13	1.24123e-13	0.000149559	0.000913463	1.42331e-13	1.4666e-13
	ced-4;bcIs39	2.93792e-06		1.56085e-06	1.73531e-05	0.000442085	0.00114876	6.05501e-06	2.80405e-06
	cku-80;bcIs39	7.08785e-08	0.000502459	9.63893e-08	3.22813e-07	0.7519	0.265746	1.79079e-13	1.57907e-11
	polq-1;bcIs39	7.28417e-13	0.000117913	5.51859e-12	6.60604e-11	0.27854	0.0995916	1.67311e-13	1.02141e-13
	pcn-1;bcIs39	1.69753e-13	7.5351e-05	1.18461e-13	1.99063e-13	0.00955456	0.0101091	1.37779e-13	1.34781e-13
	atm-1;bcIs39	0.00267877	2.33273e-05	0.0023072	0.00276185	1	0.998869	0.999894	0.99976
	xpc-1;bcIs39	0.00186727	1.21565e-05	0.00245029	0.00116269	1	3.23885e-11	6.01075e-13	2.03644e-07
	atm-1;xpc-1; bcIs39	0.705273	1.27507e-08	0.702043	0.262065	0.0268418	1.32243e-06	6.78402e-12	0.000267692
