# Supplementary material for: Efficient collection of a large number of mutations by mutagenesis of DNA damage response defective animals
Source: Sci Rep. 2021 Apr 7;11:7630. doi: 10.1038/s41598-021-87226-7 (PMC8027614; doi:10.1038/s41598-021-87226-7)
Supplement: Supplementary file 5 — Supplementary Table 4. [file 41598_2021_87226_MOESM5_ESM.xlsx]

## Sheet: Table.S4
Supplemental Table 4
A list of whole genome sequencing samples
Sample	Background	Generation	Mutagenesis	Chip ver.2	Purification condition	Shearing time	AMPure XP Reagent	AccessionID (NCBI SRA)
N2_1	N2	F10-11	TMP+UV200J	V2	100bp	40min	550 µl	SRX5787636
N2_2	N2	F10-11	TMP+UV200J	V2	100bp	40min	550 µl	SRX5787635
N2_3	N2	F10-11	TMP+UV200J	V2	100bp	40min	550 µl	SRX5787442
N2_4	N2	F10-11	TMP+UV200J	V2	100bp	40min	550 µl	SRX5787441
N2_5	N2	F10-11	TMP+UV200J	V2	100bp	40min	550 µl	SRX5787440
wrn-1_1	wrn-1	F10-11	TMP+UV200J	V2	100bp	40min	550 µl	SRX5787439
wrn-1_2	wrn-1	F10-11	TMP+UV200J	V2	100bp	40min	550 µl	SRX5787438
wrn-1_3	wrn-1	F10-11	TMP+UV200J	V2	100bp	40min	550 µl	SRX5787437
wrn-1_4	wrn-1	F10-11	TMP+UV200J	V2	100bp	40min	550 µl	SRX5787436
wrn-1_5	wrn-1	F10-11	TMP+UV200J	V2	100bp	40min	550 µl	SRX5787435
ced-4_1	ced-4	F10-11	TMP+UV200J	V2	100bp	40min	550 µl	SRX5787748
ced-4_2	ced-4	F10-11	TMP+UV200J	V2	100bp	40min	550 µl	SRX5787747
ced-4_3	ced-4	F10-11	TMP+UV200J	V2	100bp	40min	550 µl	SRX5787746
ced-4_4	ced-4	F10-11	TMP+UV200J	V2	100bp	40min	550 µl	SRX5787745
ced-4_5	ced-4	F10-11	TMP+UV200J	V2	100bp	40min	550 µl	SRX5787752
cku-80_1	cku-80	F10-11	TMP+UV200J	V2	100bp	40min	550 µl	SRX5787751
cku-80_2	cku-80	F10-11	TMP+UV200J	V2	100bp	40min	550 µl	SRX5787750
cku-80_3	cku-80	F10-11	TMP+UV200J	V2	100bp	40min	550 µl	SRX5787749
cku-80_4	cku-80	F10-11	TMP+UV200J	V2	100bp	40min	550 µl	SRX5787744
cku-80_5	cku-80	F10-11	TMP+UV200J	V2	100bp	40min	550 µl	SRX5787743
polq-1_2	polq-1	F10-11	TMP+UV200J	V2	100bp	40min	550 µl	SRX5787723
polq-1_1	polq-1	F10-11	TMP+UV200J	V2	100bp	40min	550 µl	SRX5787724
polq-1_3	polq-1	F10-11	TMP+UV200J	V2	100bp	40min	550 µl	SRX5787721
polq-1_4	polq-1	F10-11	TMP+UV200J	V2	100bp	40min	550 µl	SRX5787722
polq-1_5	polq-1	F10-11	TMP+UV200J	V2	100bp	40min	550 µl	SRX5787719
pcn-1_1	pcn-1	F10-11	TMP+UV200J	V2	100bp	40min	550 µl	SRX5787720
pcn-1_2	pcn-1	F10-11	TMP+UV200J	V2	100bp	40min	550 µl	SRX5787717
pcn-1_3	pcn-1	F10-11	TMP+UV200J	V2	100bp	40min	550 µl	SRX5787718
pcn-1_4	pcn-1	F10-11	TMP+UV200J	V2	100bp	40min	550 µl	SRX5787715
pcn-1_5	pcn-1	F10-11	TMP+UV200J	V2	100bp	40min	550 µl	SRX5787716
atm-1_1	atm-1	F10-11	TMP+UV200J	V2	100bp	40min	550 µl	SRX5787473
atm-1_2	atm-1	F10-11	TMP+UV200J	V2	100bp	40min	550 µl	SRX5787472
atm-1_3	atm-1	F10-11	TMP+UV200J	V2	100bp	40min	550 µl	SRX5787475
atm-1_4	atm-1	F10-11	TMP+UV200J	V2	100bp	40min	550 µl	SRX5787474
atm-1_5	atm-1	F10-11	TMP+UV200J	V2	100bp	40min	550 µl	SRX5787469
xpc-1_1	xpc-1	F10-11	TMP+UV200J	V2	100bp	40min	550 µl	SRX5787468
xpc-1_2	xpc-1	F10-11	TMP+UV200J	V2	100bp	40min	550 µl	SRX5787471
xpc-1_3	xpc-1	F10-11	TMP+UV200J	V2	100bp	40min	550 µl	SRX5787470
xpc-1_4	xpc-1	F10-11	TMP+UV200J	V2	100bp	40min	550 µl	SRX5787467
xpc-1_5	xpc-1	F10-11	TMP+UV200J	V2	100bp	40min	550 µl	SRX5787466
atm-1;xpc-1_1	atm-1;xpc-1	F10-11	TMP+UV200J	V2	100bp	40min	550 µl	SRX5787685
atm-1;xpc-1_2	atm-1;xpc-1	F10-11	TMP+UV200J	V2	100bp	40min	550 µl	SRX5787686
atm-1;xpc-1_3	atm-1;xpc-1	F10-11	TMP+UV200J	V2	100bp	40min	550 µl	SRX5787687
atm-1;xpc-1_4	atm-1;xpc-1	F10-11	TMP+UV200J	V2	100bp	40min	550 µl	SRX5787688
atm-1;xpc-1_5	atm-1;xpc-1	F10-11	TMP+UV200J	V2	100bp	40min	550 µl	SRX5787689
atm-1;xpc-1_6	atm-1;xpc-1	F10-11	TMP+UV200J	V2	100bp	40min	550 µl	SRX5787690
atm-1;xpc-1_7	atm-1;xpc-1	F10-11	TMP+UV200J	V2	100bp	40min	550 µl	SRX5787691
atm-1;xpc-1_8	atm-1;xpc-1	F10-11	TMP+UV200J	V2	100bp	40min	550 µl	SRX5787692
atm-1;xpc-1_9	atm-1;xpc-1	F10-11	TMP+UV200J	V2	100bp	40min	550 µl	SRX5787683
atm-1;xpc-1_10	atm-1;xpc-1	F10-11	TMP+UV200J	V2	100bp	40min	550 µl	SRX5787684
Sample 1	ced-4	F10-11	TMP+UV200J	V2	100bp	40min	550 µl	SRX5787626
Sample 2	ced-4	F10-11	TMP+UV200J	V2	100bp	40min	550 µl	SRX5787625
Sample 3	ced-4	F10-11	TMP+UV200J	V2	100bp	40min	550 µl	SRX5787624
Sample 4	ced-4	F10-11	TMP+UV200J	V2	100bp	40min	550 µl	SRX5787623
Sample 5	ced-4	F10-11	TMP+UV200J	V2	100bp	40min	550 µl	SRX5787622
Sample 6	ced-4	F10-11	TMP+UV200J	V2	100bp	40min	550 µl	SRX5787621
Sample 7	ced-4	F10-11	TMP+UV200J	V2	100bp	40min	550 µl	SRX5787319
Sample 8	ced-4	F10-11	TMP+UV200J	V2	100bp	40min	550 µl	SRX5787619
Sample 9	ced-4	F10-11	TMP+UV200J	V2	100bp	40min	550 µl	SRX5787562
Sample 10	ced-4	F10-11	TMP+UV200J	V2	100bp	40min	550 µl	SRX5787563
Sample 11	ced-4	F10-11	TMP+UV200J	V3	200bp	20min	450 µl	SRX5787560
Sample 12	ced-4	F10-11	TMP+UV200J	V3	200bp	20min	450 µl	SRX5787561
Sample 13	ced-4	F10-11	TMP+UV200J	V3	200bp	20min	450 µl	SRX5787566
Sample 14	ced-4	F10-11	TMP+UV200J	V3	200bp	20min	450 µl	SRX5787567
Sample 15	ced-4	F10-11	TMP+UV200J	V3	200bp	20min	450 µl	SRX5787564
Sample 16	ced-4	F10-11	TMP+UV200J	V3	100bp	40min	550 µl	SRX5787565
Sample 17	ced-4	F10-11	TMP+UV200J	V3	100bp	40min	550 µl	SRX5787568
Sample 18	ced-4	F10-11	TMP+UV200J	V3	100bp	40min	550 µl	SRX5787569
Sample 19	ced-4	F10-11	TMP+UV200J	V3	100bp	40min	550 µl	SRX5787310
Sample 20	ced-4	F10-11	TMP+UV200J	V3	100bp	40min	550 µl	SRX5787309
Sample 21	ced-4	F10-11	TMP+UV200J	V3	100bp	40min	550 µl	SRX5787312
Sample 22	ced-4	F10-11	TMP+UV200J	V3	100bp	40min	550 µl	SRX5787311
Sample 23	ced-4	F10-11	TMP+UV200J	V3	100bp	40min	550 µl	SRX5787314
Sample 24	ced-4	F10-11	TMP+UV200J	V3	100bp	40min	550 µl	SRX5787313
Sample 25	ced-4	F10-11	TMP+UV200J	V3	100bp	40min	550 µl	SRX5787508
Sample 26	ced-4	F10-11	TMP+UV200J	V3	100bp	30min	500 µl	SRX5787507
Sample 27	ced-4	F10-11	TMP+UV200J	V3	100bp	30min	500 µl	SRX5787510
Sample 28	ced-4	F10-11	TMP+UV200J	V3	100bp	30min	500 µl	SRX5787509
Sample 29	ced-4	F10-11	TMP+UV200J	V3	200bp	30min	500 µl	SRX5787753
Sample 30	ced-4	F10-11	TMP+UV200J	V3	100bp	30min	500 µl	SRX5787284
Sample 31	ced-4	F10-11	TMP+UV200J	V3	200bp	30min	500 µl	SRX5787285
Sample 32	ced-4	F10-11	TMP+UV200J	V3	200bp	30min	550 µl	SRX5787286
Sample 33	ced-4	F10-11	TMP+UV200J	V3	200bp	30min	550 µl	SRX5787503
Sample 34	ced-4	F10-11	TMP+UV200J	V3	200bp	30min	550 µl	SRX5787504
Sample 35	ced-4	F10-11	TMP+UV200J	V3	200bp	30min	550 µl	SRX5787505
Sample 36	ced-4	F10-11	TMP+UV200J	V3	200bp	30min	550 µl	SRX5787506
Sample 37	ced-4	F10-11	TMP+UV200J	V3	200bp	30min	600 µl	SRX5787501
Sample 38	ced-4	F10-11	TMP+UV200J	V3	200bp	30min	600 µl	SRX5787502
Sample 39	ced-4	F10-11	TMP+UV200J	V3	200bp	30min	600 µl	SRX5787428
Sample 40	ced-4	F10-11	TMP+UV200J	V3	200bp	30min	600 µl	SRX5787427
Sample 41	ced-4	F10-11	TMP+UV200J	V3	200bp	30min	600 µl	SRX5787426
Sample 42	ced-4	F10-11	TMP+UV200J	V3	100bp	20min	450 µl	SRX5787425
Sample 43	ced-4	F10-11	TMP+UV200J	V3	100bp	20min	450 µl	SRX5787432
Sample 44	ced-4	F10-11	TMP+UV200J	V3	100bp	20min	450 µl	SRX5787431
Sample 45	ced-4	F10-11	TMP+UV200J	V3	100bp	20min	450 µl	SRX5787430
Sample 46	ced-4	F10-11	TMP+UV200J	V3	100bp	20min	450 µl+LowTE 100ul	SRX5787429
Sample 47	ced-4	F10-11	TMP+UV200J	V3	100bp	20min	450 µl+LowTE 100ul	SRX5787434
Sample 48	ced-4	F10-11	TMP+UV200J	V3	200bp	40min	550 µl	SRX5787433
Sample 49	ced-4	F10-11	TMP+UV200J	V3	200bp	40min	550 µl	SRX5787556
Sample 50	ced-4	F10-11	TMP+UV200J	V3	200bp	40min	550 µl	SRX5787557
Sample 51	ced-4	F10-11	TMP+UV200J	V3	200bp	40min	550 µl	SRX5787558
Sample 52	ced-4	F10-11	TMP+UV200J	V3	100bp	20min	500 µl+LowTE 50ul	SRX5787348
Sample 53	ced-4	F10-11	TMP+UV200J	V3	100bp	20min	500 µl+LowTE 50ul	SRX5787552
Sample 56	ced-4	F10-11	TMP+UV200J	V2	100bp	20min	500 µl+LowTE 50ul	SRX5787553
Sample 57	ced-4	F10-11	TMP+UV200J	V2	100bp	20min	500 µl+LowTE 50ul	SRX5787554
Sample 58	ced-4	F10-11	TMP+UV200J	V2	100bp	20min	500 µl+LowTE 50ul	SRX5787555
Sample 59	ced-4	F10-11	TMP+UV200J	V2	100bp	20min	500 µl+LowTE 50ul	SRX5787548
Sample 60	ced-4	F10-11	TMP+UV200J	V2	100bp	20min	500 µl+LowTE 50ul	SRX5787549
Sample 61	ced-4	F10-11	TMP+UV200J	V2	100bp	20min	500 µl+LowTE 50ul	SRX5787613
Sample 62	ced-4	F10-11	TMP+UV200J	V2	100bp	20min	500 µl+LowTE 50ul	SRX5787612
Sample 63	ced-4	F10-11	TMP+UV200J	V2	100bp	20min	500 µl+LowTE 50ul	SRX5787514
Sample 64	ced-4	F10-11	TMP+UV200J	V2	100bp	20min	500 µl+LowTE 50ul	SRX5787511
Sample 65	ced-4	F10-11	TMP+UV200J	V2	100bp	20min	500 µl+LowTE 50ul	SRX5787617
Sample 66	ced-4	F10-11	TMP+UV200J	V3	100bp	20min	500 µl+LowTE 50ul	SRX5787616
Sample 67	ced-4	F10-11	TMP+UV200J	V3	100bp	20min	500 µl+LowTE 50ul	SRX5787615
Sample 68	ced-4	F10-11	TMP+UV200J	V3	100bp	20min	500 µl+LowTE 50ul	SRX5787614
Sample 69	ced-4	F10-11	TMP+UV200J	V3	100bp	20min	500 µl+LowTE 50ul	SRX5787283
Sample 70	ced-4	F10-11	TMP+UV200J	V3	100bp	20min	500 µl+LowTE 50ul	SRX5787297
Sample 71	ced-4	F10-11	TMP+UV200J	V3	100bp	20min	475 µl+LowTE 75ul	SRX5787649
Sample 72	ced-4	F10-11	TMP+UV200J	V3	100bp	20min	475 µl+LowTE 75ul	SRX5787650
Sample 73	ced-4	F10-11	TMP+UV200J	V3	100bp	20min	450 µl+LowTE 50ul	SRX5787647
Sample 74	ced-4	F10-11	TMP+UV200J	V3	100bp	15min	500 µl+LowTE 50ul	SRX5787648
Sample 75	ced-4	F10-11	TMP+UV200J	V3	100bp	15min	500 µl+LowTE 50ul	SRX5787653
Sample 76	ced-4	F10-11	TMP+UV200J	V3	100bp	20min	500 µl+LowTE 50ul	SRX5787654
Sample 77	ced-4	F10-11	TMP+UV200J	V3	100bp	20min	450 µl+LowTE 50ul	SRX5787651
Sample 78	ced-4	F10-11	TMP+UV200J	V3	100bp	15min	500 µl+LowTE 50ul	SRX5787652
Sample 79	ced-4	F10-11	TMP+UV200J	V3	100bp	15min	500 µl+LowTE 50ul	SRX5787655
Sample 80	ced-4	F10-11	TMP+UV200J	V3	100bp	15min	475 µl+LowTE 75ul	SRX5787656
Sample 81	ced-4	F10-11	TMP+UV200J	V3	100bp	15min	475 µl+LowTE 75ul	SRX5787299
Sample 82	ced-4	F10-11	TMP+UV200J	V3	100bp	20min	450 µl+LowTE 100ul	SRX5787298
Sample 83	ced-4	F10-11	TMP+UV200J	V3	100bp	20min	450 µl+LowTE 100ul	SRX5787301
Sample 84	ced-4	F10-11	TMP+UV200J	V3	100bp	20min	500 µl+LowTE 50ul	SRX5787300
Sample 85	ced-4	F10-11	TMP+UV200J	V3	100bp	20min	500 µl+LowTE 50ul	SRX5787303
Sample 86	ced-4	F10-11	TMP+UV200J	V3	100bp	20min	500 µl+LowTE 50ul	SRX5787302
Sample 87	ced-4	F10-11	TMP+UV200J	V3	100bp	20min	500 µl+LowTE 50ul	SRX5787305
Sample 88	ced-4	F10-11	TMP+UV200J	V3	100bp	20min	500 µl+LowTE 50ul	SRX5787304
Sample 89	ced-4	F10-11	TMP+UV200J	V3	100bp	20min	500 µl+LowTE 50ul	SRX5787307
Sample 91	ced-4	F10-11	TMP+UV200J	V3	100bp	20min	500 µl+LowTE 50ul	SRX5787306
Sample 92	ced-4	F10-11	TMP+UV200J	V3	100bp	20min	500 µl+LowTE 50ul	SRX5787411
Sample 93	ced-4	F10-11	TMP+UV200J	V3	100bp	20min	500 µl+LowTE 50ul	SRX5787413
Sample 94	ced-4	F10-11	TMP+UV200J	V3	100bp	20min	500 µl+LowTE 50ul	SRX5787709
Sample 95	ced-4	F10-11	TMP+UV200J	V3	100bp	20min	500 µl+LowTE 50ul	SRX5787710
Sample 96	ced-4	F10-11	TMP+UV200J	V3	100bp	20min	500 µl+LowTE 50ul	SRX5787711
Sample 97	ced-4	F10-11	TMP+UV200J	V3	100bp	20min	500 µl+LowTE 50ul	SRX5787712
Sample 98	ced-4	F10-11	TMP+UV200J	V3	100bp	20min	500 µl+LowTE 50ul	SRX5787713
Sample 99	ced-4	F10-11	TMP+UV200J	V3	100bp	20min	500 µl+LowTE 50ul	SRX5787714
Sample 100	ced-4	F10-11	TMP+UV200J	V3	100bp	20min	500 µl+LowTE 50ul	SRX5787341
Sample 201	ced-4	F10-11	TMP+UV200J	V3	100bp	20min	500 µl+LowTE 50ul	SRX5787342
Sample 202	ced-4	F10-11	TMP+UV200J	V3	100bp	20min	500 µl+LowTE 50ul	SRX5787740
Sample 213	ced-4	F10-11	TMP+UV200J	V3	100bp	18min	450 µl+LowTE 100ul	SRX5787739
Sample 214	ced-4	F10-11	TMP+UV200J	V3	100bp	18min	450 µl+LowTE 100ul	SRX5787738
Sample 215	ced-4	F10-11	TMP+UV200J	V3	100bp	18min	450 µl+LowTE 100ul	SRX5787737
Sample 216	ced-4	F10-11	TMP+UV200J	V3	100bp	18min	450 µl+LowTE 100ul	SRX5787378
Sample 217	ced-4	F10-11	TMP+UV200J	V3	100bp	18min	450 µl+LowTE 100ul	SRX5787377
Sample 218	ced-4	F10-11	TMP+UV200J	V3	100bp	18min	450 µl+LowTE 100ul	SRX5787376
Sample 219	ced-4	F10-11	TMP+UV200J	V2	100bp	20min	500 µl+LowTE 50ul	SRX5787375
Sample 220	ced-4	F10-11	TMP+UV200J	V2	100bp	20min	500 µl+LowTE 50ul	SRX5787742
Sample 221	ced-4	F10-11	TMP+UV200J	V2	100bp	20min	500 µl+LowTE 50ul	SRX5787741
Sample 222	ced-4	F10-11	TMP+UV200J	V2	100bp	20min	500 µl+LowTE 50ul	SRX5787546
Sample 223	ced-4	F10-11	TMP+UV200J	V2	100bp	20min	500 µl+LowTE 50ul	SRX5787547
Sample 224	ced-4	F10-11	TMP+UV200J	V2	100bp	20min	500 µl+LowTE 50ul	SRX5787405
Sample 225	ced-4	F10-11	TMP+UV200J	V2	100bp	20min	500 µl+LowTE 50ul	SRX5787406
Sample 226	ced-4	F10-11	TMP+UV200J	V2	100bp	20min	475 µl+LowTE 75ul	SRX5787403
Sample 227	ced-4	F10-11	TMP+UV200J	V2	100bp	20min	475 µl+LowTE 75ul	SRX5787404
Sample 228	ced-4	F10-11	TMP+UV200J	V2	100bp	20min	475 µl+LowTE 75ul	SRX5787401
Sample 229	ced-4	F10-11	TMP+UV200J	V2	100bp	20min	475 µl+LowTE 75ul	SRX5787402
Sample 230	ced-4	F10-11	TMP+UV200J	V2	100bp	20min	475 µl+LowTE 75ul	SRX5787542
Sample 231	ced-4	F10-11	TMP+UV200J	V2	100bp	20min	475 µl+LowTE 75ul	SRX5787543
Sample 232	ced-4	F10-11	TMP+UV200J	V2	100bp	20min	500 µl+LowTE 50ul	SRX5787462
Sample 262	ced-4	F10-11	TMP+UV200J	V2	100bp	20min	500 µl+LowTE 50ul	SRX5787461
Sample 263	ced-4	F10-11	TMP+UV200J	V2	100bp	20min	500 µl+LowTE 50ul	SRX5787464
Sample 265	ced-4	F10-11	TMP+UV200J	V2	100bp	20min	500 µl+LowTE 50ul	SRX5787463
Sample 268	ced-4	F10-11	TMP+UV200J	V2	100bp	20min	500 µl+LowTE 50ul	SRX5787458
Sample 269	ced-4	F10-11	TMP+UV200J	V2	100bp	20min	500 µl+LowTE 50ul	SRX5787457
Sample 291	pcn-1	F10-11	TMP+UV200J	V2	100bp	40min	550 µl	SRX5787460
Sample 292	pcn-1	F10-11	TMP+UV200J	V2	100bp	40min	550 µl	SRX5787459
Sample 294	pcn-1	F10-11	TMP+UV200J	V2	100bp	40min	550 µl	SRX5787454
Sample 300	pcn-1	F10-11	TMP+UV200J	V2	100bp	40min	550 µl	SRX5787453
Sample 301	pcn-1	F10-11	TMP+UV200J	V2	100bp	40min	550 µl	SRX5787633
Sample 304	pcn-1	F10-11	TMP+UV200J	V2	100bp	40min	550 µl	SRX5787634
Sample 305	pcn-1	F10-11	TMP+UV200J	V2	100bp	40min	550 µl	SRX5787379
Sample 306	pcn-1	F10-11	TMP+UV200J	V2	100bp	40min	550 µl	SRX5787380
Sample 309	pcn-1	F10-11	TMP+UV200J	V2	100bp	40min	550 µl	SRX5787629
Sample 314	pcn-1	F10-11	TMP+UV200J	V2	100bp	40min	550 µl	SRX5787630
Sample 233	atm-1;xpc-1	F10-11	TMP+UV100J	V2	100bp	40min	550 µl	SRX5787631
Sample 234	atm-1;xpc-1	F10-11	TMP+UV100J	V2	100bp	40min	550 µl	SRX5787632
Sample 235	atm-1;xpc-1	F10-11	TMP+UV100J	V2	100bp	20min	500 µl+LowTE 50ul	SRX5787381
Sample 236	atm-1;xpc-1	F10-11	TMP+UV100J	V2	100bp	20min	500 µl+LowTE 50ul	SRX5787382
Sample 237	atm-1;xpc-1	F10-11	TMP+UV100J	V2	100bp	20min	500 µl+LowTE 50ul	SRX5787696
Sample 238	atm-1;xpc-1	F10-11	TMP+UV100J	V2	100bp	20min	500 µl+LowTE 50ul	SRX5787695
Sample 239	atm-1;xpc-1	F10-11	TMP+UV100J	V2	100bp	40min	550 µl	SRX5787694
Sample 240	atm-1;xpc-1	F10-11	TMP+UV100J	V2	100bp	40min	550 µl	SRX5787693
Sample 241	atm-1;xpc-1	F10-11	TMP+UV100J	V2	100bp	40min	550 µl	SRX5787700
Sample 242	atm-1;xpc-1	F10-11	TMP+UV100J	V2	100bp	40min	550 µl	SRX5787699
Sample 244	atm-1;xpc-1	F10-11	TMP+UV100J	V2	100bp	40min	550 µl	SRX5787698
Sample 272	atm-1;xpc-1	F10-11	TMP+UV100J	V2	100bp	40min	550 µl	SRX5787697
Sample 273	atm-1;xpc-1	F10-11	TMP+UV100J	V2	100bp	20min	500 µl+LowTE 50ul	SRX5787703
Sample 274	atm-1;xpc-1	F10-11	TMP+UV100J	V2	100bp	40min	550 µl	SRX5787702
Sample 275	atm-1;xpc-1	F10-11	TMP+UV100J	V2	100bp	40min	550 µl	SRX5787400
Sample 281	atm-1;xpc-1	F10-11	TMP+UV100J	V2	100bp	20min	500 µl+LowTE 50ul	SRX5787399
Sample 383	atm-1;xpc-1	F10-11	TMP+UV100J	V2	100bp	20min	500 µl+LowTE 50ul	SRX5787398
Sample 384	atm-1;xpc-1	F10-11	TMP+UV100J	V2	100bp	20min	500 µl+LowTE 50ul	SRX5787397
Sample 490	atm-1;xpc-1	F10-11	TMP+UV100J	V2	100bp	20min	500 µl+LowTE 50ul	SRX5787396
Sample 491	atm-1;xpc-1	F10-11	TMP+UV100J	V2	100bp	20min	500 µl+LowTE 50ul	SRX5787395
Sample 519	atm-1;xpc-1	F10-11	TMP+UV100J	V2	100bp	20min	500 µl+LowTE 50ul	SRX5787394
Sample 520	atm-1;xpc-1	F10-11	TMP+UV100J	V2	100bp	40min	500 µl+LowTE 50ul	SRX5787393
Sample 521	atm-1;xpc-1	F10-11	TMP+UV100J	V2	100bp	20min	500 µl+LowTE 50ul	SRX5787408
Sample 546	atm-1;xpc-1	F10-11	TMP+UV100J	V2	100bp	40min	500 µl+LowTE 50ul	SRX5787407
Sample 552	atm-1;xpc-1	F10-11	TMP+UV100J	V2	100bp	20min	500 µl+LowTE 50ul	SRX5787618
Sample 553	atm-1;xpc-1	F10-11	TMP+UV100J	V2	100bp	20min	500 µl+LowTE 50ul	SRX5787620
Sample 554	atm-1;xpc-1	F10-11	TMP+UV100J	V2	100bp	20min	500 µl+LowTE 50ul	SRX5787591
Sample 555	atm-1;xpc-1	F10-11	TMP+UV100J	V2	100bp	20min	500 µl+LowTE 50ul	SRX5787592
Sample 556	atm-1;xpc-1	F10-11	TMP+UV100J	V2	100bp	20min	500 µl+LowTE 50ul	SRX5787593
Sample 557	atm-1;xpc-1	F10-11	TMP+UV100J	V2	100bp	20min	500 µl+LowTE 50ul	SRX5787594
Sample 558	atm-1;xpc-1	F10-11	TMP+UV100J	V2	100bp	20min	500 µl+LowTE 50ul	SRX5787595
Sample 559	atm-1;xpc-1	F10-11	TMP+UV100J	V2	100bp	20min	500 µl+LowTE 50ul	SRX5787596
Sample 560	atm-1;xpc-1	F10-11	TMP+UV100J	V2	100bp	20min	500 µl+LowTE 50ul	SRX5787765
Sample 561	atm-1;xpc-1	F10-11	TMP+UV100J	V2	100bp	20min	500 µl+LowTE 50ul	SRX5787767
Sample 562	atm-1;xpc-1	F10-11	TMP+UV100J	V2	100bp	20min	500 µl+LowTE 50ul	SRX5787315
Sample 563	atm-1;xpc-1	F10-11	TMP+UV100J	V2	100bp	20min	500 µl+LowTE 50ul	SRX5787538
Sample 564	atm-1;xpc-1	F10-11	TMP+UV100J	V2	100bp	20min	500 µl+LowTE 50ul	SRX5787317
Sample 565	atm-1;xpc-1	F10-11	TMP+UV100J	V2	100bp	20min	500 µl+LowTE 50ul	SRX5787316
Sample 566	atm-1;xpc-1	F10-11	TMP+UV100J	V2	100bp	20min	500 µl+LowTE 50ul	SRX5787535
Sample 567	atm-1;xpc-1	F10-11	TMP+UV100J	V2	100bp	20min	500 µl+LowTE 50ul	SRX5787534
Sample 568	atm-1;xpc-1	F10-11	TMP+UV100J	V2	100bp	20min	500 µl+LowTE 50ul	SRX5787465
Sample 569	atm-1;xpc-1	F10-11	TMP+UV100J	V2	100bp	20min	500 µl+LowTE 50ul	SRX5787536
Sample 570	atm-1;xpc-1	F10-11	TMP+UV100J	V2	100bp	20min	500 µl+LowTE 50ul	SRX5787531
Sample 571	atm-1;xpc-1	F10-11	TMP+UV100J	V2	100bp	20min	500 µl+LowTE 50ul	SRX5787530
Sample 572	atm-1;xpc-1	F10-11	TMP+UV100J	V2	100bp	20min	500 µl+LowTE 50ul	SRX5787540
Sample 573	atm-1;xpc-1	F10-11	TMP+UV100J	V2	100bp	20min	500 µl+LowTE 50ul	SRX5787541
Sample 574	atm-1;xpc-1	F10-11	TMP+UV100J	V2	100bp	20min	500 µl+LowTE 50ul	SRX5787669
Sample 575	atm-1;xpc-1	F10-11	TMP+UV100J	V2	100bp	20min	500 µl+LowTE 50ul	SRX5787670
Sample 576	atm-1;xpc-1	F10-11	TMP+UV100J	V2	100bp	20min	500 µl+LowTE 50ul	SRX5787667
Sample 577	atm-1;xpc-1	F10-11	TMP+UV100J	V2	100bp	20min	500 µl+LowTE 50ul	SRX5787668
Sample 578	atm-1;xpc-1	F10-11	TMP+UV100J	V2	100bp	20min	500 µl+LowTE 50ul	SRX5787665
Sample 579	atm-1;xpc-1	F10-11	TMP+UV100J	V2	100bp	20min	500 µl+LowTE 50ul	SRX5787666
Sample 580	atm-1;xpc-1	F10-11	TMP+UV100J	V2	100bp	20min	500 µl+LowTE 50ul	SRX5787663
Sample 581	atm-1;xpc-1	F10-11	TMP+UV100J	V2	100bp	20min	500 µl+LowTE 50ul	SRX5787726
Sample 582	atm-1;xpc-1	F10-11	TMP+UV100J	V2	100bp	20min	500 µl+LowTE 50ul	SRX5787642
Sample 583	atm-1;xpc-1	F10-11	TMP+UV100J	V2	100bp	20min	500 µl+LowTE 50ul	SRX5787641
Sample 584	atm-1;xpc-1	F10-11	TMP+UV100J	V2	100bp	20min	500 µl+LowTE 50ul	SRX5787640
Sample 585	atm-1;xpc-1	F10-11	TMP+UV100J	V2	100bp	20min	500 µl+LowTE 50ul	SRX5787639
Sample 586	atm-1;xpc-1	F10-11	TMP+UV100J	V2	100bp	20min	500 µl+LowTE 50ul	SRX5787646
Sample 587	atm-1;xpc-1	F10-11	TMP+UV100J	V2	100bp	20min	500 µl+LowTE 50ul	SRX5787645
Sample 588	atm-1;xpc-1	F10-11	TMP+UV100J	V2	100bp	20min	500 µl+LowTE 50ul	SRX5787644
Sample 589	atm-1;xpc-1	F10-11	TMP+UV100J	V2	100bp	20min	500 µl+LowTE 50ul	SRX5787643
Sample 590	atm-1;xpc-1	F10-11	TMP+UV100J	V2	100bp	20min	500 µl+LowTE 50ul	SRX5787638
Sample 591	atm-1;xpc-1	F10-11	TMP+UV100J	V2	100bp	20min	500 µl+LowTE 50ul	SRX5787637
Sample 592	atm-1;xpc-1	F10-11	TMP+UV100J	V2	100bp	20min	500 µl+LowTE 50ul	SRX5787371
Sample 593	atm-1;xpc-1	F10-11	TMP+UV100J	V2	100bp	25min	500 µl+LowTE 50ul	SRX5787372
Sample 594	atm-1;xpc-1	F10-11	TMP+UV100J	V2	100bp	40min	500 µl+LowTE 50ul	SRX5787373
Sample 595	atm-1;xpc-1	F10-11	TMP+UV100J	V2	100bp	40min	500 µl+LowTE 50ul	SRX5787374
Sample 596	atm-1;xpc-1	F10-11	TMP+UV100J	V2	100bp	40min	500 µl+LowTE 50ul	SRX5787367
Sample 597	atm-1;xpc-1	F10-11	TMP+UV100J	V2	100bp	25min	500 µl+LowTE 50ul	SRX5787368
Sample 598	atm-1;xpc-1	F10-11	TMP+UV100J	V2	100bp	30min	500 µl+LowTE 50ul	SRX5787369
Sample 599	atm-1;xpc-1	F10-11	TMP+UV100J	V2	100bp	20min	500 µl+LowTE 50ul	SRX5787370
Sample 600	atm-1;xpc-1	F10-11	TMP+UV100J	V2	100bp	40min	500 µl+LowTE 50ul	SRX5787363
Sample 601	atm-1;xpc-1	F10-11	TMP+UV100J	V2	100bp	40min	500 µl+LowTE 50ul	SRX5787364
Sample 602	atm-1;xpc-1	F10-11	TMP+UV100J	V2	100bp	40min	500 µl+LowTE 50ul	SRX5787410
Sample 603	atm-1;xpc-1	F10-11	TMP+UV100J	V2	100bp	20min	500 µl+LowTE 50ul	SRX5787409
Sample 604	atm-1;xpc-1	F10-11	TMP+UV100J	V2	100bp	25min	500 µl+LowTE 50ul	SRX5787344
Sample 605	atm-1;xpc-1	F10-11	TMP+UV100J	V2	100bp	20min	500 µl+LowTE 50ul	SRX5787343
Sample 606	atm-1;xpc-1	F10-11	TMP+UV100J	V2	100bp	40min	500 µl+LowTE 50ul	SRX5787346
Sample 607	atm-1;xpc-1	F10-11	TMP+UV100J	V2	100bp	40min	500 µl+LowTE 50ul	SRX5787345
Sample 608	atm-1;xpc-1	F10-11	TMP+UV100J	V2	100bp	20min	500 µl+LowTE 50ul	SRX5787706
Sample 609	atm-1;xpc-1	F10-11	TMP+UV100J	V2	100bp	40min	500 µl+LowTE 50ul	SRX5787705
Sample 610	atm-1;xpc-1	F10-11	TMP+UV100J	V2	100bp	30min	500 µl+LowTE 50ul	SRX5787708
Sample 611	atm-1;xpc-1	F10-11	TMP+UV100J	V2	100bp	40min	500 µl+LowTE 50ul	SRX5787707
Sample 612	atm-1;xpc-1	F10-11	TMP+UV100J	V2	100bp	40min	500 µl+LowTE 50ul	SRX5787451
Sample 613	atm-1;xpc-1	F10-11	TMP+UV100J	V2	100bp	40min	500 µl+LowTE 50ul	SRX5787452
Sample 614	atm-1;xpc-1	F10-11	TMP+UV100J	V2	100bp	40min	500 µl+LowTE 50ul	SRX5787449
Sample 615	atm-1;xpc-1	F10-11	TMP+UV100J	V2	100bp	40min	500 µl+LowTE 50ul	SRX5787450
Sample 616	atm-1;xpc-1	F10-11	TMP+UV100J	V2	100bp	40min	500 µl+LowTE 50ul	SRX5787455
Sample 617	atm-1;xpc-1	F10-11	TMP+UV100J	V2	100bp	40min	500 µl+LowTE 50ul	SRX5787456
Sample 618	atm-1;xpc-1	F10-11	TMP+UV100J	V2	100bp	40min	500 µl+LowTE 50ul	SRX5787496
Sample 619	atm-1;xpc-1	F10-11	TMP+UV100J	V2	100bp	40min	500 µl+LowTE 50ul	SRX5787497
Sample 620	atm-1;xpc-1	F10-11	TMP+UV100J	V2	100bp	40min	500 µl+LowTE 50ul	SRX5787498
Sample 621	atm-1;xpc-1	F10-11	TMP+UV100J	V2	100bp	40min	500 µl+LowTE 50ul	SRX5787500
Sample 622	atm-1;xpc-1	F10-11	TMP+UV100J	V2	100bp	40min	500 µl+LowTE 50ul	SRX5787485
Sample 623	atm-1;xpc-1	F10-11	TMP+UV100J	V2	100bp	40min	500 µl+LowTE 50ul	SRX5787484
Sample 624	atm-1;xpc-1	F10-11	TMP+UV100J	V2	100bp	40min	500 µl+LowTE 50ul	SRX5787483
Sample 625	atm-1;xpc-1	F10-11	TMP+UV100J	V2	100bp	40min	500 µl+LowTE 50ul	SRX5787482
Sample 626	atm-1;xpc-1	F10-11	TMP+UV100J	V2	100bp	40min	500 µl+LowTE 50ul	SRX5787481
Sample 627	atm-1;xpc-1	F10-11	TMP+UV100J	V2	100bp	40min	500 µl+LowTE 50ul	SRX5787480
Sample 628	atm-1;xpc-1	F10-11	TMP+UV100J	V2	100bp	40min	500 µl+LowTE 50ul	SRX5787479
Sample 629	atm-1;xpc-1	F10-11	TMP+UV100J	V2	100bp	40min	500 µl+LowTE 50ul	SRX5787478
Sample 630	atm-1;xpc-1	F10-11	TMP+UV100J	V2	100bp	40min	500 µl+LowTE 50ul	SRX5787477
Sample 631	atm-1;xpc-1	F10-11	TMP+UV100J	V2	100bp	40min	500 µl+LowTE 50ul	SRX5787476
Sample 632	atm-1;xpc-1	F10-11	TMP+UV100J	V2	100bp	40min	500 µl+LowTE 50ul	SRX5787768
Sample 633	atm-1;xpc-1	F10-11	TMP+UV100J	V2	100bp	40min	500 µl+LowTE 50ul	SRX5787603
Sample 634	atm-1;xpc-1	F10-11	TMP+UV100J	V2	100bp	40min	500 µl+LowTE 50ul	SRX5787604
Sample 635	atm-1;xpc-1	F10-11	TMP+UV100J	V2	100bp	40min	500 µl+LowTE 50ul	SRX5787605
Sample 636	atm-1;xpc-1	F10-11	TMP+UV100J	V2	100bp	40min	500 µl+LowTE 50ul	SRX5787606
Sample 637	atm-1;xpc-1	F10-11	TMP+UV100J	V2	100bp	40min	500 µl+LowTE 50ul	SRX5787607
Sample 638	atm-1;xpc-1	F10-11	TMP+UV100J	V2	100bp	40min	500 µl+LowTE 50ul	SRX5787608
Sample 639	atm-1;xpc-1	F10-11	TMP+UV100J	V2	100bp	40min	500 µl+LowTE 50ul	SRX5787609
Sample 640	atm-1;xpc-1	F10-11	TMP+UV100J	V2	100bp	30min	500 µl+LowTE 50ul	SRX5787610
Sample 641	atm-1;xpc-1	F10-11	TMP+UV100J	V2	100bp	40min	550 µl	SRX5787611
Sample 642	atm-1;xpc-1	F10-11	TMP+UV100J	V2	100bp	40min	550 µl	SRX5787494
Sample 643	atm-1;xpc-1	F10-11	TMP+UV100J	V2	100bp	40min	500 µl+LowTE 50ul	SRX5787495
Sample 644	atm-1;xpc-1	F10-11	TMP+UV100J	V2	100bp	40min	500 µl+LowTE 50ul	SRX5787492
Sample 645	atm-1;xpc-1	F10-11	TMP+UV100J	V2	100bp	40min	500 µl+LowTE 50ul	SRX5787493
Sample 646	atm-1;xpc-1	F10-11	TMP+UV100J	V2	100bp	40min	500 µl+LowTE 50ul	SRX5787490
Sample 647	atm-1;xpc-1	F10-11	TMP+UV100J	V2	100bp	40min	500 µl+LowTE 50ul	SRX5787491
Sample 648	atm-1;xpc-1	F10-11	TMP+UV100J	V2	100bp	40min	500 µl+LowTE 50ul	SRX5787488
Sample 649	atm-1;xpc-1	F10-11	TMP+UV100J	V2	100bp	40min	500 µl+LowTE 50ul	SRX5787489
Sample 650	atm-1;xpc-1	F10-11	TMP+UV100J	V2	100bp	40min	500 µl+LowTE 50ul	SRX5787486
Sample 651	atm-1;xpc-1	F10-11	TMP+UV100J	V2	100bp	40min	500 µl+LowTE 50ul	SRX5787487
Sample 652	atm-1;xpc-1	F10-11	TMP+UV100J	V2	100bp	40min	500 µl+LowTE 50ul	SRX5787735
Sample 653	atm-1;xpc-1	F10-11	TMP+UV100J	V2	100bp	40min	500 µl+LowTE 50ul	SRX5787734
Sample 654	atm-1;xpc-1	F10-11	TMP+UV100J	V2	100bp	40min	500 µl+LowTE 50ul	SRX5787539
Sample 655	atm-1;xpc-1	F10-11	TMP+UV100J	V2	100bp	40min	500 µl+LowTE 50ul	SRX5787736
Sample 656	atm-1;xpc-1	F10-11	TMP+UV100J	V2	100bp	40min	500 µl+LowTE 50ul	SRX5787731
Sample 657	atm-1;xpc-1	F10-11	TMP+UV100J	V2	100bp	40min	500 µl+LowTE 50ul	SRX5787730
Sample 658	atm-1;xpc-1	F10-11	TMP+UV100J	V2	100bp	40min	500 µl+LowTE 50ul	SRX5787733
Sample 659	atm-1;xpc-1	F10-11	TMP+UV100J	V2	100bp	40min	500 µl+LowTE 50ul	SRX5787732
Sample 660	atm-1;xpc-1	F10-11	TMP+UV100J	V2	100bp	40min	500 µl+LowTE 50ul	SRX5787729
Sample 661	atm-1;xpc-1	F10-11	TMP+UV100J	V2	100bp	40min	500 µl+LowTE 50ul	SRX5787728
Sample 662	atm-1;xpc-1	F10-11	TMP+UV100J	V2	100bp	40min	500 µl+LowTE 50ul	SRX5787756
Sample 663	atm-1;xpc-1	F10-11	TMP+UV100J	V2	100bp	40min	500 µl+LowTE 50ul	SRX5787757
Sample 664	atm-1;xpc-1	F10-11	TMP+UV100J	V2	100bp	40min	500 µl+LowTE 50ul	SRX5787758
Sample 665	atm-1;xpc-1	F10-11	TMP+UV100J	V2	100bp	40min	500 µl+LowTE 50ul	SRX5787759
Sample 666	atm-1;xpc-1	F10-11	TMP+UV100J	V2	100bp	40min	500 µl+LowTE 50ul	SRX5787760
Sample 667	atm-1;xpc-1	F10-11	TMP+UV100J	V2	100bp	40min	500 µl+LowTE 50ul	SRX5787761
Sample 668	atm-1;xpc-1	F10-11	TMP+UV100J	V2	100bp	40min	500 µl+LowTE 50ul	SRX5787762
Sample 669	atm-1;xpc-1	F10-11	TMP+UV100J	V2	100bp	40min	500 µl+LowTE 50ul	SRX5787763
Sample 670	atm-1;xpc-1	F10-11	TMP+UV100J	V2	100bp	40min	500 µl+LowTE 50ul	SRX5787754
Sample 671	atm-1;xpc-1	F10-11	TMP+UV100J	V2	100bp	40min	500 µl+LowTE 50ul	SRX5787755
Sample 672	atm-1;xpc-1	F10-11	TMP+UV100J	V2	100bp	40min	500 µl+LowTE 50ul	SRX5787664
Sample 674	atm-1;xpc-1	F10-11	TMP+UV100J	V2	100bp	40min	500 µl+LowTE 50ul	SRX5787725
Sample 675	atm-1;xpc-1	F10-11	TMP+UV100J	V2	100bp	40min	500 µl+LowTE 50ul	SRX5787662
Sample 676	atm-1;xpc-1	F10-11	TMP+UV100J	V2	100bp	40min	500 µl+LowTE 50ul	SRX5787661
Sample 677	atm-1;xpc-1	F10-11	TMP+UV100J	V2	100bp	40min	500 µl+LowTE 50ul	SRX5787660
Sample 678	atm-1;xpc-1	F10-11	TMP+UV100J	V2	100bp	40min	500 µl+LowTE 50ul	SRX5787659
Sample 679	atm-1;xpc-1	F10-11	TMP+UV100J	V2	100bp	40min	500 µl+LowTE 50ul	SRX5787658
Sample 680	atm-1;xpc-1	F10-11	TMP+UV100J	V2	100bp	40min	500 µl+LowTE 50ul	SRX5787657
Sample 681	atm-1;xpc-1	F10-11	TMP+UV100J	V2	100bp	40min	500 µl+LowTE 50ul	SRX5787672
Sample 682	atm-1;xpc-1	F10-11	TMP+UV100J	V2	100bp	40min	500 µl+LowTE 50ul	SRX5787671
Sample 683	atm-1;xpc-1	F10-11	TMP+UV100J	V2	100bp	40min	500 µl+LowTE 50ul	SRX5787528
Sample 684	atm-1;xpc-1	F10-11	TMP+UV100J	V2	100bp	40min	500 µl+LowTE 50ul	SRX5787529
Sample 685	atm-1;xpc-1	F10-11	TMP+UV100J	V2	100bp	40min	500 µl+LowTE 50ul	SRX5787526
Sample 686	atm-1;xpc-1	F10-11	TMP+UV100J	V2	100bp	40min	500 µl+LowTE 50ul	SRX5787527
Sample 687	atm-1;xpc-1	F10-11	TMP+UV100J	V2	100bp	40min	500 µl+LowTE 50ul	SRX5787532
Sample 688	atm-1;xpc-1	F10-11	TMP+UV100J	V2	100bp	40min	500 µl+LowTE 50ul	SRX5787533
Sample 689	atm-1;xpc-1	F10-11	TMP+UV100J	V2	100bp	40min	500 µl+LowTE 50ul	SRX5787701
Sample 690	atm-1;xpc-1	F10-11	TMP+UV100J	V2	100bp	40min	500 µl+LowTE 50ul	SRX5787704
Sample 691	atm-1;xpc-1	F10-11	TMP+UV100J	V2	100bp	40min	500 µl+LowTE 50ul	SRX5787580
Sample 692	atm-1;xpc-1	F10-11	TMP+UV100J	V2	100bp	40min	500 µl+LowTE 50ul	SRX5787537
Sample 693	atm-1;xpc-1	F10-11	TMP+UV100J	V2	100bp	40min	500 µl+LowTE 50ul	SRX5787582
Sample 694	atm-1;xpc-1	F10-11	TMP+UV100J	V2	100bp	40min	500 µl+LowTE 50ul	SRX5787581
Sample 695	atm-1;xpc-1	F10-11	TMP+UV100J	V2	100bp	40min	500 µl+LowTE 50ul	SRX5787584
Sample 696	atm-1;xpc-1	F10-11	TMP+UV100J	V2	100bp	40min	500 µl+LowTE 50ul	SRX5787583
Sample 697	atm-1;xpc-1	F10-11	TMP+UV100J	V2	100bp	40min	500 µl+LowTE 50ul	SRX5787586
Sample 698	atm-1;xpc-1	F10-11	TMP+UV100J	V2	100bp	40min	500 µl+LowTE 50ul	SRX5787585
Sample 699	atm-1;xpc-1	F10-11	TMP+UV100J	V2	100bp	40min	500 µl+LowTE 50ul	SRX5787588
Sample 700	atm-1;xpc-1	F10-11	TMP+UV100J	V2	100bp	40min	500 µl+LowTE 50ul	SRX5787587
Sample 701	atm-1;xpc-1	F10-11	TMP+UV100J	V2	100bp	35min	500 µl+LowTE 50ul	SRX5787590
Sample 702	atm-1;xpc-1	F10-11	TMP+UV100J	V2	100bp	40min	500 µl+LowTE 50ul	SRX5787589
Sample 703	atm-1;xpc-1	F10-11	TMP+UV100J	V2	100bp	40min	500 µl+LowTE 50ul	SRX5787389
Sample 704	atm-1;xpc-1	F10-11	TMP+UV100J	V2	100bp	40min	500 µl+LowTE 50ul	SRX5787390
Sample 705	atm-1;xpc-1	F10-11	TMP+UV100J	V2	100bp	35min	500 µl+LowTE 50ul	SRX5787391
Sample 706	atm-1;xpc-1	F10-11	TMP+UV100J	V2	100bp	35min	500 µl+LowTE 50ul	SRX5787392
Sample 707	atm-1;xpc-1	F10-11	TMP+UV100J	V2	100bp	35min	500 µl+LowTE 50ul	SRX5787385
Sample 708	atm-1;xpc-1	F10-11	TMP+UV100J	V2	100bp	35min	500 µl+LowTE 50ul	SRX5787386
Sample 709	atm-1;xpc-1	F10-11	TMP+UV100J	V2	100bp	40min	500 µl+LowTE 50ul	SRX5787387
Sample 710	atm-1;xpc-1	F10-11	TMP+UV100J	V2	100bp	35min	500 µl+LowTE 50ul	SRX5787388
Sample 711	atm-1;xpc-1	F10-11	TMP+UV100J	V2	100bp	40min	500 µl+LowTE 50ul	SRX5787383
Sample 712	atm-1;xpc-1	F10-11	TMP+UV100J	V2	100bp	40min	500 µl+LowTE 50ul	SRX5787384
Sample 713	atm-1;xpc-1	F10-11	TMP+UV100J	V2	100bp	40min	500 µl+LowTE 50ul	SRX5787444
Sample 714	atm-1;xpc-1	F10-11	TMP+UV100J	V2	100bp	40min	500 µl+LowTE 50ul	SRX5787443
Sample 715	atm-1;xpc-1	F10-11	TMP+UV100J	V2	100bp	40min	500 µl+LowTE 50ul	SRX5787282
Sample 716	atm-1;xpc-1	F10-11	TMP+UV100J	V2	100bp	40min	500 µl+LowTE 50ul	SRX5787281
Sample 717	atm-1;xpc-1	F10-11	TMP+UV100J	V2	100bp	40min	500 µl+LowTE 50ul	SRX5787448
Sample 718	atm-1;xpc-1	F10-11	TMP+UV100J	V2	100bp	40min	500 µl+LowTE 50ul	SRX5787447
Sample 719	atm-1;xpc-1	F10-11	TMP+UV100J	V2	100bp	40min	500 µl+LowTE 50ul	SRX5787446
Sample 720	atm-1;xpc-1	F10-11	TMP+UV100J	V2	100bp	40min	500 µl+LowTE 50ul	SRX5787445
Sample 722	atm-1;xpc-1	F10-11	TMP+UV100J	V2	100bp	40min	500 µl+LowTE 50ul	SRX5787280
Sample 723	atm-1;xpc-1	F10-11	TMP+UV100J	V2	100bp	40min	500 µl+LowTE 50ul	SRX5787279
Sample 724	atm-1;xpc-1	F10-11	TMP+UV100J	V2	100bp	40min	500 µl+LowTE 50ul	SRX5787337
Sample 725	atm-1;xpc-1	F10-11	TMP+UV100J	V2	100bp	40min	500 µl+LowTE 50ul	SRX5787338
Sample 726	atm-1;xpc-1	F10-11	TMP+UV100J	V2	100bp	40min	500 µl+LowTE 50ul	SRX5787335
Sample 727	atm-1;xpc-1	F10-11	TMP+UV100J	V2	100bp	40min	500 µl+LowTE 50ul	SRX5787336
Sample 729	atm-1;xpc-1	F10-11	TMP+UV100J	V2	100bp	40min	500 µl+LowTE 50ul	SRX5787333
Sample 730	atm-1;xpc-1	F10-11	TMP+UV100J	V2	100bp	40min	500 µl+LowTE 50ul	SRX5787334
Sample 731	atm-1;xpc-1	F10-11	TMP+UV100J	V2	100bp	40min	500 µl+LowTE 50ul	SRX5787331
Sample 733	atm-1;xpc-1	F10-11	TMP+UV100J	V2	100bp	40min	500 µl+LowTE 50ul	SRX5787332
Sample 734	atm-1;xpc-1	F10-11	TMP+UV100J	V2	100bp	40min	500 µl+LowTE 50ul	SRX5787339
Sample 735	atm-1;xpc-1	F10-11	TMP+UV100J	V2	100bp	40min	500 µl+LowTE 50ul	SRX5787340
Sample 736	atm-1;xpc-1	F10-11	TMP+UV100J	V2	100bp	40min	500 µl+LowTE 50ul	SRX5787545
Sample 737	atm-1;xpc-1	F10-11	TMP+UV100J	V2	100bp	40min	500 µl+LowTE 50ul	SRX5787544
Sample 738	atm-1;xpc-1	F10-11	TMP+UV100J	V2	100bp	40min	500 µl+LowTE 50ul	SRX5787366
Sample 739	atm-1;xpc-1	F10-11	TMP+UV100J	V2	100bp	40min	500 µl+LowTE 50ul	SRX5787365
Sample 740	atm-1;xpc-1	F10-11	TMP+UV100J	V2	100bp	40min	500 µl+LowTE 50ul	SRX5787360
Sample 741	atm-1;xpc-1	F10-11	TMP+UV100J	V2	100bp	40min	500 µl+LowTE 50ul	SRX5787359
Sample 742	atm-1;xpc-1	F10-11	TMP+UV100J	V2	100bp	40min	500 µl+LowTE 50ul	SRX5787362
Sample 743	atm-1;xpc-1	F10-11	TMP+UV100J	V2	100bp	40min	500 µl+LowTE 50ul	SRX5787361
Sample 744	atm-1;xpc-1	F10-11	TMP+UV100J	V2	100bp	40min	500 µl+LowTE 50ul	SRX5787559
Sample 745	atm-1;xpc-1	F10-11	TMP+UV100J	V2	100bp	40min	500 µl+LowTE 50ul	SRX5787727
Sample 746	atm-1;xpc-1	F10-11	TMP+UV100J	V2	100bp	40min	500 µl+LowTE 50ul	SRX5787416
Sample 747	atm-1;xpc-1	F10-11	TMP+UV100J	V2	100bp	40min	500 µl+LowTE 50ul	SRX5787415
Sample 748	atm-1;xpc-1	F10-11	TMP+UV100J	V2	100bp	40min	500 µl+LowTE 50ul	SRX5787418
Sample 749	atm-1;xpc-1	F10-11	TMP+UV100J	V2	100bp	40min	500 µl+LowTE 50ul	SRX5787417
Sample 750	atm-1;xpc-1	F10-11	TMP+UV100J	V2	100bp	40min	500 µl+LowTE 50ul	SRX5787420
Sample 751	atm-1;xpc-1	F10-11	TMP+UV100J	V2	100bp	40min	500 µl+LowTE 50ul	SRX5787419
Sample 753	atm-1;xpc-1	F10-11	TMP+UV100J	V2	100bp	40min	500 µl+LowTE 50ul	SRX5787422
Sample 754	atm-1;xpc-1	F10-11	TMP+UV100J	V2	100bp	40min	500 µl+LowTE 50ul	SRX5787421
Sample 755	atm-1;xpc-1	F10-11	TMP+UV100J	V2	100bp	40min	500 µl+LowTE 50ul	SRX5787424
Sample 756	atm-1;xpc-1	F10-11	TMP+UV100J	V2	100bp	40min	500 µl+LowTE 50ul	SRX5787423
Sample 757	atm-1;xpc-1	F10-11	TMP+UV100J	V2	100bp	40min	500 µl+LowTE 50ul	SRX5787351
Sample 758	atm-1;xpc-1	F10-11	TMP+UV100J	V2	100bp	40min	500 µl+LowTE 50ul	SRX5787352
Sample 759	atm-1;xpc-1	F10-11	TMP+UV100J	V2	100bp	40min	500 µl+LowTE 50ul	SRX5787349
Sample 761	atm-1;xpc-1	F10-11	TMP+UV100J	V2	100bp	40min	500 µl+LowTE 50ul	SRX5787350
Sample 762	atm-1;xpc-1	F10-11	TMP+UV100J	V2	100bp	40min	500 µl+LowTE 50ul	SRX5787355
Sample 763	atm-1;xpc-1	F10-11	TMP+UV100J	V2	100bp	40min	500 µl+LowTE 50ul	SRX5787356
Sample 764	atm-1;xpc-1	F10-11	TMP+UV100J	V2	100bp	40min	500 µl+LowTE 50ul	SRX5787353
Sample 765	atm-1;xpc-1	F10-11	TMP+UV100J	V2	100bp	40min	500 µl+LowTE 50ul	SRX5787354
Sample 766	atm-1;xpc-1	F10-11	TMP+UV100J	V2	100bp	40min	500 µl+LowTE 50ul	SRX5787357
Sample 767	atm-1;xpc-1	F10-11	TMP+UV100J	V2	100bp	40min	500 µl+LowTE 50ul	SRX5787358
Sample 768	atm-1;xpc-1	F10-11	TMP+UV100J	V2	100bp	40min	500 µl+LowTE 50ul	SRX5787575
Sample 769	atm-1;xpc-1	F10-11	TMP+UV100J	V2	100bp	40min	500 µl+LowTE 50ul	SRX5787574
Sample 770	atm-1;xpc-1	F10-11	TMP+UV100J	V2	100bp	40min	500 µl+LowTE 50ul	SRX5787573
Sample 771	atm-1;xpc-1	F10-11	TMP+UV100J	V2	100bp	40min	500 µl+LowTE 50ul	SRX5787572
Sample 772	atm-1;xpc-1	F10-11	TMP+UV100J	V2	100bp	40min	500 µl+LowTE 50ul	SRX5787579
Sample 773	atm-1;xpc-1	F10-11	TMP+UV100J	V2	100bp	40min	500 µl+LowTE 50ul	SRX5787578
Sample 774	atm-1;xpc-1	F10-11	TMP+UV100J	V2	100bp	40min	500 µl+LowTE 50ul	SRX5787577
Sample 775	atm-1;xpc-1	F10-11	TMP+UV100J	V2	100bp	40min	500 µl+LowTE 50ul	SRX5787576
Sample 778	atm-1;xpc-1	F10-11	TMP+UV100J	V2	100bp	40min	500 µl+LowTE 50ul	SRX5787571
Sample 779	atm-1;xpc-1	F10-11	TMP+UV100J	V2	100bp	40min	500 µl+LowTE 50ul	SRX5787570
Sample 780	atm-1;xpc-1	F10-11	TMP+UV100J	V2	100bp	40min	500 µl+LowTE 50ul	SRX5787519
Sample 781	atm-1;xpc-1	F10-11	TMP+UV100J	V2	100bp	40min	500 µl+LowTE 50ul	SRX5787520
Sample 782	atm-1;xpc-1	F10-11	TMP+UV100J	V2	100bp	40min	500 µl+LowTE 50ul	SRX5787521
Sample 783	atm-1;xpc-1	F10-11	TMP+UV100J	V2	100bp	40min	500 µl+LowTE 50ul	SRX5787522
Sample 784	atm-1;xpc-1	F10-11	TMP+UV100J	V2	100bp	40min	500 µl+LowTE 50ul	SRX5787515
Sample 785	atm-1;xpc-1	F10-11	TMP+UV100J	V2	100bp	40min	500 µl+LowTE 50ul	SRX5787516
Sample 786	atm-1;xpc-1	F10-11	TMP+UV100J	V2	100bp	40min	500 µl+LowTE 50ul	SRX5787517
Sample 787	atm-1;xpc-1	F10-11	TMP+UV100J	V2	100bp	40min	500 µl+LowTE 50ul	SRX5787518
Sample 788	atm-1;xpc-1	F10-11	TMP+UV100J	V2	100bp	40min	500 µl+LowTE 50ul	SRX5787512
Sample 789	atm-1;xpc-1	F10-11	TMP+UV100J	V2	100bp	40min	500 µl+LowTE 50ul	SRX5787513
Sample 790	atm-1;xpc-1	F10-11	TMP+UV100J	V2	100bp	40min	500 µl+LowTE 50ul	SRX5787525
Sample 792	atm-1;xpc-1	F10-11	TMP+UV100J	V2	100bp	40min	500 µl+LowTE 50ul	SRX5787524
Sample 794	atm-1;xpc-1	F10-11	TMP+UV100J	V2	100bp	40min	500 µl+LowTE 50ul	SRX5787414
Sample 795	atm-1;xpc-1	F10-11	TMP+UV100J	V2	100bp	40min	500 µl+LowTE 50ul	SRX5787412
Sample 797	atm-1;xpc-1	F10-11	TMP+UV100J	V2	100bp	40min	500 µl+LowTE 50ul	SRX5787318
Sample 800	atm-1;xpc-1	F10-11	TMP+UV100J	V2	100bp	40min	500 µl+LowTE 50ul	SRX5787766
Sample 801	atm-1;xpc-1	F10-11	TMP+UV100J	V2	100bp	40min	500 µl+LowTE 50ul	SRX5787523
Sample 802	atm-1;xpc-1	F10-11	TMP+UV100J	V2	100bp	40min	500 µl+LowTE 50ul	SRX5787627
Sample 804	atm-1;xpc-1	F10-11	TMP+UV100J	V2	100bp	40min	500 µl+LowTE 50ul	SRX5787308
Sample 805	atm-1;xpc-1	F10-11	TMP+UV100J	V2	100bp	40min	500 µl+LowTE 50ul	SRX5787764
Sample 880	atm-1;xpc-1	F10-11	TMP+UV100J	V2	100bp	40min	500 µl+LowTE 50ul	SRX5787347
Sample 881	atm-1;xpc-1	F10-11	TMP+UV100J	V2	100bp	40min	500 µl+LowTE 50ul	SRX5787499
Sample 885	atm-1;xpc-1	F10-11	TMP+UV100J	V2	100bp	40min	500 µl+LowTE 50ul	SRX5787601
Sample 886	atm-1;xpc-1	F10-11	TMP+UV100J	V2	100bp	40min	500 µl+LowTE 50ul	SRX5787602
Sample 991	atm-1;xpc-1	F10-11	TMP+UV100J	V2	100bp	40min	500 µl+LowTE 50ul	SRX5787599
Sample 1275	atm-1;xpc-1	F10-11	TMP+UV100J	V2	100bp	40min	500 µl+LowTE 50ul	SRX5787600
Sample 1276	atm-1;xpc-1	F10-11	TMP+UV100J	V2	100bp	40min	500 µl+LowTE 50ul	SRX5787597
Sample 1277	atm-1;xpc-1	F10-11	TMP+UV100J	V2	100bp	40min	500 µl+LowTE 50ul	SRX5787598
Sample 1278	atm-1;xpc-1	F10-11	TMP+UV100J	V2	100bp	40min	500 µl+LowTE 50ul	SRX5787550
Sample 1279	atm-1;xpc-1	F10-11	TMP+UV100J	V2	100bp	40min	500 µl+LowTE 50ul	SRX5787551
Sample 1280	atm-1;xpc-1	F10-11	TMP+UV100J	V2	100bp	40min	500 µl+LowTE 50ul	SRX5787328
Sample 1281	atm-1;xpc-1	F10-11	TMP+UV100J	V2	100bp	40min	500 µl+LowTE 50ul	SRX5787327
Sample 1282	atm-1;xpc-1	F10-11	TMP+UV100J	V2	100bp	40min	500 µl+LowTE 50ul	SRX5787326
Sample 1283	atm-1;xpc-1	F10-11	TMP+UV100J	V2	100bp	40min	500 µl+LowTE 50ul	SRX5787325
Sample 1284	atm-1;xpc-1	F10-11	TMP+UV100J	V2	100bp	40min	500 µl+LowTE 50ul	SRX5787324
Sample 1285	atm-1;xpc-1	F10-11	TMP+UV100J	V2	100bp	40min	500 µl+LowTE 50ul	SRX5787323
Sample 1286	atm-1;xpc-1	F10-11	TMP+UV100J	V2	100bp	40min	500 µl+LowTE 50ul	SRX5787322
Sample 1287	atm-1;xpc-1	F10-11	TMP+UV100J	V2	100bp	40min	500 µl+LowTE 50ul	SRX5787321
Sample 1289	atm-1;xpc-1	F10-11	TMP+UV100J	V2	100bp	40min	500 µl+LowTE 50ul	SRX5787330
Sample 1290	atm-1;xpc-1	F10-11	TMP+UV100J	V2	100bp	40min	500 µl+LowTE 50ul	SRX5787329
Sample 1291	atm-1;xpc-1	F10-11	TMP+UV100J	V2	100bp	40min	500 µl+LowTE 50ul	SRX5787675
Sample 1292	atm-1;xpc-1	F10-11	TMP+UV100J	V2	100bp	40min	500 µl+LowTE 50ul	SRX5787676
Sample 1293	atm-1;xpc-1	F10-11	TMP+UV100J	V2	100bp	40min	500 µl+LowTE 50ul	SRX5787677
Sample 1294	atm-1;xpc-1	F10-11	TMP+UV100J	V2	100bp	40min	500 µl+LowTE 50ul	SRX5787678
Sample 1295	atm-1;xpc-1	F10-11	TMP+UV100J	V2	100bp	40min	500 µl+LowTE 50ul	SRX5787679
Sample 1296	atm-1;xpc-1	F10-11	TMP+UV100J	V2	100bp	40min	500 µl+LowTE 50ul	SRX5787680
Sample 1297	atm-1;xpc-1	F10-11	TMP+UV100J	V2	100bp	40min	500 µl+LowTE 50ul	SRX5787681
Sample 1604	atm-1;xpc-1	F10-11	TMP+UV100J	V2	100bp	40min	500 µl+LowTE 50ul	SRX5787682
Sample 1605	atm-1;xpc-1	F10-11	TMP+UV100J	V2	100bp	40min	500 µl+LowTE 50ul	SRX5787673
Sample 1606	atm-1;xpc-1	F10-11	TMP+UV100J	V2	100bp	40min	500 µl+LowTE 50ul	SRX5787674
Sample 1607	atm-1;xpc-1	F10-11	TMP+UV100J	V2	100bp	40min	500 µl+LowTE 50ul	SRX5787290
Sample 1608	atm-1;xpc-1	F10-11	TMP+UV100J	V2	100bp	40min	500 µl+LowTE 50ul	SRX5787289
Sample 1651	atm-1;xpc-1	F10-11	TMP+UV100J	V2	100bp	40min	500 µl+LowTE 50ul	SRX5787292
Sample 1652	atm-1;xpc-1	F10-11	TMP+UV100J	V2	100bp	40min	500 µl+LowTE 50ul	SRX5787291
Sample 1654	atm-1;xpc-1	F10-11	TMP+UV100J	V2	100bp	40min	500 µl+LowTE 50ul	SRX5787294
Sample 1730	atm-1;xpc-1	F4-5	TMP+UV100J	V3	100bp	20min	500 µl+LowTE 50ul	SRX5787293
Sample 1731	atm-1;xpc-1	F4-5	TMP+UV100J	V3	100bp	20min	500 µl+LowTE 50ul	SRX5787296
Sample 1732	atm-1;xpc-1	F4-5	TMP+UV100J	V3	100bp	20min	500 µl+LowTE 50ul	SRX5787295
Sample 1733	atm-1;xpc-1	F4-5	TMP+UV100J	V3	100bp	20min	500 µl+LowTE 50ul	SRX5787288
Sample 1734	atm-1;xpc-1	F4-5	TMP+UV100J	V3	100bp	20min	500 µl+LowTE 50ul	SRX5787287
