# Supplementary material for: Efficient collection of a large number of mutations by mutagenesis of DNA damage response defective animals
Source: Sci Rep. 2021 Apr 7;11:7630. doi: 10.1038/s41598-021-87226-7 (PMC8027614; doi:10.1038/s41598-021-87226-7)
Supplement: Supplementary file 6 — Supplementary Table 5. [file 41598_2021_87226_MOESM6_ESM.xlsx]

## Sheet: Table.S3
Supplemental Table 5
Variants detected in DDR mutants by NGS			* heterozygous
Background	Sample No.	Variant	Deleted gene(s)	Region	Ref1	Pos1	Len1	Ref2	Pos2	Len2	Type	Confirmation
N2	1	No name	WBGene00020890	CDS	V	6327858	72				DEL	PCR,Sanger seq. living worms
N2	2	No name		Not gene	I	1271304	212				DEL	PCR,Sanger seq. living worms
N2	2	tm7360	WBGene00014171	CDS	II	10288871	349				DEL	PCR,Sanger seq. living worms
N2	3	No name	WBGene00013557	exon	III	12251524	150				DEL	PCR,Sanger seq. living worms
N2	3	No name	WBGene00022826	intron	X	3348260	64				DEL	PCR,Sanger seq. living worms
N2	3	No name		Not gene	X	6579081	71				DEL	PCR,Sanger seq. living worms
N2	4	No name	WBGene00021856	CDS	III	2338990	3193				DEL	PCR,Sanger seq. living worms
N2	4	tm7355	WBGene00020679	CDS	IV	4697183	142				DEL	PCR,Sanger seq. living worms
N2	4	tm7356	WBGene00003087	intron	X	2091957	80				DEL	PCR,Sanger seq. living worms
N2	5	No variant
wrn-1	1	No name	WBGene00013543	intron	III	12127940	110				DEL	PCR,Sanger seq. living worms
wrn-1	2	No name	WBGene00020804	CDS	II	5581227	71	II	5942609	8382	DEL+DUP+INS+INV	PCR,Sanger seq. living worms
wrn-1	2	No name	WBGene00015061	CDS	II	7730920	86				DEL	PCR,Sanger seq. living worms
wrn-1	2	No name		Not gene	III	1181296	436				DEL	PCR,Sanger seq. living worms
wrn-1	2	No name	WBGene00016048	intron	V	2707469	61	.			DEL	PCR,Sanger seq. living worms
wrn-1	2	No name	WBGene00011541	CDS	V	15412605	515				DEL	PCR,Sanger seq. living worms
wrn-1	3	tm7429	WBGene00021019	CDS	III	2425231	164				DEL	PCR,Sanger seq. living worms
wrn-1	3	tm7430		Not gene	IV	8030846	82				DEL	PCR,Sanger seq. living worms
wrn-1	3	tm7431	WBGene00016486	UTR	X	1676294	88				DEL	PCR,Sanger seq. living worms
wrn-1	3	No name	WBGene00011566	intron	X	12701159	94				DEL	PCR,Sanger seq. living worms
wrn-1	4	tm7426	WBGene00021509,WBGene00021505	CDS	IV	1754049	103				DEL	PCR,Sanger seq. living worms
wrn-1	5	No variant
ced-4	1	No name		Not gene	I	785433	149				DEL	PCR,Sanger seq. living worms
ced-4	1	No name		Not gene	IV	1654313	65				DEL	PCR,Sanger seq. living worms
ced-4	1	No name		Not gene	IV	5260158	125				DEL	PCR,Sanger seq. living worms
ced-4	1	tm7455	WBGene00006759	CDS	IV	11985959	321				DEL	PCR,Sanger seq. living worms
ced-4	1	No name		Not gene	X	17574575	86				DEL	PCR,Sanger seq. living worms
ced-4	2	tm7079	WBGene00044457	CDS	IV	598347	131				DEL	PCR,Sanger seq. living worms
ced-4	2	tm7080	WBGene00001551	CDS	X	2421309	140				DEL	PCR,Sanger seq. living worms
ced-4	2	No name	WBGene00016469	CDS	X	7096506	4307				DEL	PCR,Sanger seq. living worms
ced-4	3	No name			III	1719796	538038	III	1720034	537417(+44)	DEL+INV	PCR,Sanger seq. living worms
ced-4	3	tm7063	WBGene00005657	CDS	V	5013679	89				DEL	PCR,Sanger seq. living worms
ced-4	3	tm7064	WBGene00006668	intron	V	12331140	161				DEL	PCR,Sanger seq. living worms
ced-4	4	tm7084	WBGene00021237	CDS	I	2027820	357				DEL	PCR,Sanger seq. living worms
ced-4	4	tm7085	WBGene00013682	intron	I	14587595	76				DEL	PCR,Sanger seq. living worms
ced-4	4	tm7432	WBGene00001782	CDS	II	15179938	1109				DEL	PCR,Sanger seq. living worms
ced-4	4	tm7086	WBGene00005111	CDS	V	4873990	280				DEL	PCR,Sanger seq. living worms
ced-4	5	No name		Not gene	X	12522876	109				DEL	PCR,Sanger seq. living worms
ced-4	5	tm7094		Not gene	X	13016435	81				DEL	PCR,Sanger seq. living worms
ced-4	5	No name		Not gene	X	13917337	109				DEL	PCR,Sanger seq. living worms
cku-80	1	tm7441		Not gene	X	220091	200				DEL	PCR,Sanger seq. living worms
cku-80	1	No name		Not gene	X	2156075	405				DEL	PCR,Sanger seq. living worms
cku-80	2	tm7440	WBGene00001817	CDS	V	14773434	116				DEL	PCR,Sanger seq. living worms
cku-80	3	No name		Not gene	I	7744219	146				DEL	PCR,Sanger seq. living worms
cku-80	3	tm7442	WBGene00018734	intron	II	1226687	322				DEL	PCR,Sanger seq. living worms
cku-80	3	tm7443	WBGene00011671	CDS	II	9797360	236				DEL	PCR,Sanger seq. living worms
cku-80	3	tm7444		Not gene	II	12848090	211				DEL	PCR,Sanger seq. living worms
cku-80	3	No name	WBGene00015245	intron	III	1903697	57				DEL	PCR,Sanger seq. living worms
cku-80	3	tm7445	WBGene00018317	CDS	IV	5365947	75				DEL	PCR,Sanger seq. living worms
cku-80	3	No name		Not gene	IV	9037431	61				DEL	PCR,Sanger seq. living worms
cku-80	3	tm7446	WBGene00011705	CDS	V	9885815	165				DEL	PCR,Sanger seq. living worms
cku-80	3	No name	WBGene00011564,WBGene00003290	CDS	X	12692309	430				DEL	PCR,Sanger seq. living worms
cku-80	4	No variant
cku-80	5	No variant
polq-1	1	tm8492	WBGene00003706,WBGene00008620,WBGene00013610,WBGene00013611,WBGene00013612,WBGene00013613,WBGene00044220	CDS	V	16914231	12023				DEL	PCR,Sanger seq. living worms
polq-1	2	No variant
polq-1	3	No variant
polq-1	4	No variant
polq-1	5	No variant
pcn-1	1	tm7434	WBGene00021635	CDS	I	3534850	83				DEL	PCR,Sanger seq. living worms
pcn-1	1	No name		Not gene	IV	306878	100				DEL	PCR,Sanger seq. living worms
pcn-1	1	tm7435	WBGene00019471	CDS	V	3942056	483				DEL	PCR,Sanger seq. living worms
pcn-1	1	tm7436		Not gene	V	9091108	94				DEL	PCR,Sanger seq. living worms
pcn-1	1	tm7437	WBGene00004248	CDS	V	16793798	408				DEL	PCR,Sanger seq. living worms
pcn-1	1	No name			X	1660312	828004	X	1660888	827193	DEL+INV	PCR,Sanger seq. living worms
pcn-1	2	tm7427	WBGene00015134,WBGene00005061	CDS	II	4524495	490				DEL	PCR,Sanger seq. living worms
pcn-1	2	tm7428	WBGene00019895	intron	II	4921857	115				DEL	PCR,Sanger seq. living worms
pcn-1	2	No name		Not gene	II	7272658	54				DEL	PCR,Sanger seq. living worms
pcn-1	2	No name		Not gene	III	9882040	91				DEL	PCR,Sanger seq. living worms
pcn-1	3	tm7424		Not gene	III	9345316	341				DEL	PCR,Sanger seq. living worms
pcn-1	4	tm7397	WBGene00008064	CDS	I	9533463	291				DEL	PCR,Sanger seq. living worms
pcn-1	4	tm7398	WBGene00022059	intron	IV	3230857	267				DEL	PCR,Sanger seq. living worms
pcn-1	4	tm7399	WBGene00009890	CDS	IV	13047506	214				DEL	PCR,Sanger seq. living worms
pcn-1	4	No name	WBGene00005309	CDS	V	2964173	93				DEL	PCR,Sanger seq. living worms
pcn-1	4	tm7400	WBGene00013496	CDS	X	14922490	80				DEL	PCR,Sanger seq. living worms
pcn-1	5	tm7425	WBGene00019405	CDS	II	5802234	111				DEL	PCR,Sanger seq. living worms
pcn-1	5	No name		Not gene	III	1992848	713				DEL	PCR,Sanger seq. living worms
pcn-1	5	No name	WBGene00017303	intron	III	5551586	62				DEL	PCR,Sanger seq. living worms
atm-1	1	No name		Not gene	II	2337765	106				DEL	PCR,Sanger seq. living worms
atm-1	1	No name		Not gene	II	13841220	73				DEL	PCR,Sanger seq. living worms
atm-1	1	No name	WBGene00022423	intron	IV	1386493	98				DEL	PCR,Sanger seq. living worms
atm-1	2	No name	WBGene00012274	intron	I	13039635	82				DEL	PCR,Sanger seq. living worms
atm-1	3	No name	WBGene00009744	CDS	I	10375099	62				DEL	PCR,Sanger seq. living worms
atm-1	3	No name		Not gene	I	14381054	90				DEL	PCR,Sanger seq. living worms
atm-1	4	No name		Not gene	V	9290085	96				DEL	PCR,Sanger seq. living worms
atm-1	4	tm8406	WBGene00001536	CDS	X	11337619	64				DEL	PCR,Sanger seq. living worms
atm-1	4	tm8407	WBGene00003998	CDS	X	11358325	1330				DEL	PCR,Sanger seq. living worms
atm-1	4	No name		Not gene	X	11380058	161				DEL	PCR,Sanger seq. living worms
atm-1	5	No name	WBGene00007597,WBGene00168081	exon	I	7387217	189				DEL	PCR,Sanger seq. living worms
atm-1	5	tm8391	WBGene00006577	CDS	I	8700723	930				DEL	PCR,Sanger seq. living worms
atm-1	5	tm8392		Not gene	X	1626795	69				DEL	PCR,Sanger seq. living worms
xpc-1	1	No name		Not gene	IV	4610283	122				DEL	PCR,Sanger seq. living worms
xpc-1	1	tm8379	WBGene00006007	CDS	V	12672525	1096				DEL	PCR,Sanger seq. living worms
xpc-1	1	tm8380	WBGene00013951	CDS	V	18423792	212				DEL	PCR,Sanger seq. living worms
xpc-1	2	tm8386	WBGene00000512,WBGene00045168	exon	III	4369628	88				DEL	PCR,Sanger seq. living worms
xpc-1	2	No name		Not gene	IV	12766395	191				DEL	PCR,Sanger seq. living worms
xpc-1	2	No name	WBGene00011647	intron	V	13169930	122				DEL	PCR,Sanger seq. living worms
xpc-1	2	No name		Not gene	X	14720265	110				DEL	PCR,Sanger seq. living worms
xpc-1	3	tm8393		Not gene	II	2874636	147				DEL	PCR,Sanger seq. living worms
xpc-1	3	tm8395	WBGene00015522	CDS	III	8591680	459	III	7589080	108	DEL+INS+DUP+INV	PCR,Sanger seq. living worms
xpc-1	3	No name	WBGene00006604	intron	III	11177192	62				DEL	PCR,Sanger seq. living worms
xpc-1	3	tm8396	WBGene00003604	CDS	IV	15403082	158				DEL	PCR,Sanger seq. living worms
xpc-1	3	No name	WBGene00016539	intron	V	1224756	89				DEL	PCR,Sanger seq. living worms
xpc-1	3	No name		Not gene	V	5345713	89				DEL	PCR,Sanger seq. living worms
xpc-1	3	tm8398	WBGene00018412	CDS	V	6623484	91				DEL	PCR,Sanger seq. living worms
xpc-1	3	tm8399	WBGene00045415	CDS	V	19462019	51				DEL	PCR,Sanger seq. living worms
xpc-1	4	No name		Not gene	II	12372846	103				DEL	PCR,Sanger seq. living worms
xpc-1	4	No name	WBGene00001005	exon	III	6463011	142	III	6463147	32	DEL+INS	PCR,Sanger seq. living worms
xpc-1	4	No name		Not gene	V	11023184	97				DEL	PCR,Sanger seq. living worms
xpc-1	4	No name		Not gene	X	3645251	105				DEL	PCR,Sanger seq. living worms
xpc-1	4	No name	WBGene00017012	intron	X	8934378	161				DEL	PCR,Sanger seq. living worms
xpc-1	5	tm8381	WBGene00021831	CDS	I	3181145	116				DEL	PCR,Sanger seq. living worms
xpc-1	5	No name	WBGene00016288,WBGene00046869,WBGene00174427,WBGene00016286,WBGene00046157,WBGene00170068,WBGene00166767,WBGene00170705,WBGene00168624	CDS	IV	5796349	3708	IV	6118116	194	DEL+INS	PCR,Sanger seq. living worms
xpc-1	5	tm8382	WBGene00019348	CDS	V	1529805	66				DEL	PCR,Sanger seq. living worms
xpc-1	5	tm8383	WBGene00011750	CDS	V	16259900	155				DEL	PCR,Sanger seq. living worms
xpc-1	5	tm8384	WBGene00016088,WBGene00002233	CDS	X	6622760	102				DEL	PCR,Sanger seq. living worms
xpc-1	5	tm8385	WBGene00010032	CDS	X	13607280	118				DEL	PCR,Sanger seq. living worms
atm-1;xpc-1	1	No name		Not gene	II	10493244	656	II	12968065	1406	DEL+INS+DUP	PCR,Sanger seq. living worms
atm-1;xpc-1	1	tm7410	WBGene00006755	CDS	III	9550097	101				DEL	PCR,Sanger seq. living worms
atm-1;xpc-1	1	tm7411	WBGene00001997	intron	III	10625192	138				DEL	PCR,Sanger seq. living worms
atm-1;xpc-1	1	No name		Not gene	IV	6396001	51	IV	6395975	26	DEL+INS	PCR,Sanger seq. living worms
atm-1;xpc-1	1	tm7412	WBGene00011704	CDS	V	9880715	173				DEL	PCR,Sanger seq. living worms
atm-1;xpc-1	1	No name		Not gene	X	6795076	69				DEL	PCR,Sanger seq. living worms
atm-1;xpc-1	1	No name	WBGene00000750	CDS	X	11000768	93				DEL	PCR,Sanger seq. living worms
atm-1;xpc-1	2	tm7456		Not gene	II	1277657	142				DEL	PCR,Sanger seq. living worms
atm-1;xpc-1	2	No name			II	3740936	397429	II	3741021	397251	DEL+INV	PCR,Sanger seq. living worms
atm-1;xpc-1	2	tm7261	WBGene00008929,WBGene00008930	CDS	II	13036394	196				DEL	PCR,Sanger seq. living worms
atm-1;xpc-1	2	tm7457	WBGene00044084	intron	II	13720714	105				DEL	PCR,Sanger seq. living worms
atm-1;xpc-1	2	No name		Not gene	III	6516231	156				DEL	PCR,Sanger seq. living worms
atm-1;xpc-1	2	tm7263	WBGene00011328	CDS	V	13708362	86				DEL	PCR,Sanger seq. living worms
atm-1;xpc-1	2	tm7458	WBGene00001070	CDS	X	5149473	65				DEL	PCR,Sanger seq. living worms
atm-1;xpc-1	2	No name		Not gene	X	11747648	86				DEL	PCR,Sanger seq. living worms
atm-1;xpc-1	2	No name	WBGene00002203	intron	X	15276240	145				DEL	PCR,Sanger seq. living worms
atm-1;xpc-1	3	No name		Not gene	IV	14119103	162	II	6353322	1110699	DEL+INS+INV+TRS	PCR,Sanger seq. living worms
atm-1;xpc-1	3	tm7357	WBGene00019101	CDS	V	3646485	100				DEL	PCR,Sanger seq. living worms
atm-1;xpc-1	3	No name	WBGene00000907	intron	V	11720679	75				DEL	PCR,Sanger seq. living worms
atm-1;xpc-1	3	No name	WBGene00000302	CDS	V	13557597	68				DEL	PCR,Sanger seq. living worms
atm-1;xpc-1	3	tm7358	WBGene00015777	CDS	X	7957661	189				DEL	PCR,Sanger seq. living worms
atm-1;xpc-1	3	tm7359	WBGene00011826	intron	X	12451841	112				DEL	PCR,Sanger seq. living worms
atm-1;xpc-1	4	No name		Not gene	IV	6038704	70				DEL	PCR,Sanger seq. living worms
atm-1;xpc-1	4	tm7301		Not gene	V	4161013	192				DEL	PCR,Sanger seq. living worms
atm-1;xpc-1	4	tm7352	WBGene00021483	CDS	X	2000881	425				DEL	PCR,Sanger seq. living worms
atm-1;xpc-1	4	tm7353	WBGene00018566	CDS	X	9060501	90				DEL	PCR,Sanger seq. living worms
atm-1;xpc-1	4	No name		Not gene	X	13017258	361				DEL	PCR,Sanger seq. living worms
atm-1;xpc-1	5	tm7438	WBGene00000622	intron	I	116100	119				DEL	PCR,Sanger seq. living worms
atm-1;xpc-1	5	tm7439	WBGene00006797	intron	I	5146795	217				DEL	PCR,Sanger seq. living worms
atm-1;xpc-1	5	tm7248	WBGene00012917	CDS	II	12861423	255				DEL	PCR,Sanger seq. living worms
atm-1;xpc-1	5	No name	WBGene00022313	CDS	IV	1465401	72				DEL	PCR,Sanger seq. living worms
atm-1;xpc-1	5	tm7249	WBGene00013539,WBGene00046588,WBGene00049760,WBGene00047525,WBGene00167144	CDS	IV	15536767	543	IV	16297355	198	DEL+INS+INV	PCR,Sanger seq. living worms
atm-1;xpc-1	5	No name	WBGene00015879	intron	V	3338742	115	V	2036811	1300907	DEL+INS+INV	PCR,Sanger seq. living worms
atm-1;xpc-1	6	tm7403	WBGene00219422,WBGene00077539,WBGene00219621	CDS	I	11013756	133				DEL	PCR,Sanger seq. living worms
atm-1;xpc-1	6	tm7404	WBGene00008853	CDS	I	11564223	137				DEL	PCR,Sanger seq. living worms
atm-1;xpc-1	6	tm7405	WBGene00021590	intron	II	3322639	158				DEL	PCR,Sanger seq. living worms
atm-1;xpc-1	6	tm7406	WBGene00012750	CDS	III	11651197	233				DEL	PCR,Sanger seq. living worms
atm-1;xpc-1	6	No name	WBGene00019298	intron	IV	296111	76				DEL	PCR,Sanger seq. living worms
atm-1;xpc-1	6	tm7407	WBGene00001702,WBGene00001692	CDS	IV	3439446	696				DEL	PCR,Sanger seq. living worms
atm-1;xpc-1	6	tm7408	WBGene00009588	intron	IV	11593340	191				DEL	PCR,Sanger seq. living worms
atm-1;xpc-1	6	tm8431	WBGene00015362	CDS	V	7391772	133				DEL	PCR,Sanger seq. living worms
atm-1;xpc-1	6	No name	WBGene00015137	intron	X	494366	86				DEL	PCR,Sanger seq. living worms
atm-1;xpc-1	7	tm7361	WBGene00012644	intron	III	10608170	55				DEL	PCR,Sanger seq. living worms
atm-1;xpc-1	7	No name		Not gene	X	12643121	175	X	13358222	4250	DEL+INS+DUP+INV	PCR,Sanger seq. living worms
atm-1;xpc-1	8	No name	WBGene00006380,WBGene00017955	CDS	II	6802620	2825	II	5276227	4398	DEL+INS+DUP+INV	PCR,Sanger seq. living worms
atm-1;xpc-1	8	No name	WBGene00002827	intron	IV	11886039	128				DEL	PCR,Sanger seq. living worms
atm-1;xpc-1	8	tm7390	WBGene00011018,WBGene00050319,WBGene00169263,WBGene00045006	CDS	IV	14183981	4279				DEL	PCR,Sanger seq. living worms
atm-1;xpc-1	8	tm7391	WBGene00005931	CDS	V	15397660	131				DEL	PCR,Sanger seq. living worms
atm-1;xpc-1	8	tm7392	WBGene00005519	CDS	V	15400788	978				DEL	PCR,Sanger seq. living worms
atm-1;xpc-1	8	tm7393	WBGene00000458	intron	X	14204752	463				DEL	PCR,Sanger seq. living worms
atm-1;xpc-1	9	tm7381	WBGene00006830	intron	III	4129269	162				DEL	PCR,Sanger seq. living worms
atm-1;xpc-1	9	tm7382	WBGene00001662,WBGene00016410	CDS	III	5262903	555				DEL	PCR,Sanger seq. living worms
atm-1;xpc-1	9	tm7383	WBGene00001099	intron	IV	319395	178				DEL	PCR,Sanger seq. living worms
atm-1;xpc-1	9	tm7384		Not gene	V	1531326	104				DEL	PCR,Sanger seq. living worms
atm-1;xpc-1	9	No name			V	6833509	718699	V	6833571	718488	DEL+INV	PCR,Sanger seq. living worms
atm-1;xpc-1	9	No name	WBGene00003232	intron	X	9974144	68				DEL	PCR,Sanger seq. living worms
atm-1;xpc-1	10	No name	WBGene00003172	intron	I	9445510	130				DEL	PCR,Sanger seq. living worms
atm-1;xpc-1	10	tm7448	WBGene00016399	CDS	IV	7153961	135				DEL	PCR,Sanger seq. living worms
atm-1;xpc-1	10	tm7449		Not gene	IV	7420314	124				DEL	PCR,Sanger seq. living worms
atm-1;xpc-1	10	tm7450	WBGene00077753,WBGene00219603	exon	IV	10809923	466				DEL	PCR,Sanger seq. living worms
atm-1;xpc-1	10	tm7451	WBGene00009988	exon	V	13598482	67				DEL	PCR,Sanger seq. living worms
atm-1;xpc-1	10	No name	WBGene00044195	CDS	V	16875911	57				DEL	PCR,Sanger seq. living worms
atm-1;xpc-1	10	tm7452	WBGene00012824	intron	V	19454055	146				DEL	PCR,Sanger seq. living worms
atm-1;xpc-1	10	No name			X	2044585	10674	X	2044581	10117	DEL+INV	PCR,Sanger seq. living worms
atm-1;xpc-1	10	tm7453	WBGene00018880	CDS	X	4726371	72				DEL	PCR,Sanger seq. living worms
atm-1;xpc-1	10	tm7454	WBGene00016469	CDS	X	7098298	87				DEL	PCR,Sanger seq. living worms
