# Supplementary material for: Efficient collection of a large number of mutations by mutagenesis of DNA damage response defective animals
Source: Sci Rep. 2021 Apr 7;11:7630. doi: 10.1038/s41598-021-87226-7 (PMC8027614; doi:10.1038/s41598-021-87226-7)
Supplement: Supplementary file 7 — Supplementary Table 6. [file 41598_2021_87226_MOESM7_ESM.xlsx]

## Sheet: Table.S6
Supplemental Table 6
SNVs and short indels detected from DDR mutants
Allele Source	Chrom	Position	Ref	Variant	Allele Call	Frequency	Quality	Type	Coverage	Allele Cov
N2#1	I	1234374	T	-	Homozygous	85.7143	61.82	DEL	14	12
N2#1	I	1376601	A	G	Homozygous	100	38.35	SNP	5	5
N2#1	I	1674567	AT	-	Homozygous	92.3077	56.53	DEL	13	12
N2#1	I	7891271	A	-	Homozygous	76.9231	23.93	DEL	13	10
N2#1	I	14047941	G	-	Homozygous	76.4706	47.9	DEL	17	13
N2#1	I	14274504	T	-	Homozygous	100	28.53	DEL	11	11
N2#1	I	14746907	C	A	Homozygous	100	102.21	SNP	11	11
N2#1	II	1425072	A	-	Homozygous	100	45.06	DEL	15	15
N2#1	II	4644858	-	C	Homozygous	75	32.98	INS	12	9
N2#1	II	10591030	-	A	Homozygous	100	20.1	INS	10	10
N2#1	II	14345511	T	-	Homozygous	100	34.35	DEL	13	13
N2#1	III	1357047	C	-	Homozygous	93.3333	84.05	DEL	15	14
N2#1	III	1787514	C	-	Homozygous	81.8182	60.21	DEL	22	18
N2#1	III	5376578	TC	-	Homozygous	76.4706	35.93	DEL	17	13
N2#1	III	10787895	T	-	Homozygous	75	23.76	DEL	16	12
N2#1	III	11945923	A	-	Homozygous	100	22.89	DEL	10	10
N2#1	IV	2789860	T	A	Homozygous	100	99.27	SNP	10	10
N2#1	IV	6852074	A	T	Homozygous	100	123.14	SNP	14	14
N2#1	IV	13898607	-	A	Homozygous	75	20.51	INS	12	9
N2#1	IV	16475695	T	-	Homozygous	81.25	52.14	DEL	16	13
N2#1	V	1554981	A	-	Homozygous	90.4762	79.33	DEL	21	19
N2#1	V	1577477	G	-	Homozygous	100	54.08	DEL	12	12
N2#1	V	1772815	G	-	Homozygous	100	86.14	DEL	13	13
N2#1	V	1776296	-	T	Homozygous	92.3077	24.64	INS	13	12
N2#1	V	3525707	A	T	Homozygous	100	201.65	SNP	22	22
N2#1	V	4869179	AC	-	Homozygous	100	70.32	DEL	10	10
N2#1	V	8237415	G	C	Homozygous	100	218.99	SNP	24	24
N2#1	V	12834420	A	T	Homozygous	100	107.82	SNP	12	12
N2#1	V	13283740	A	-	Homozygous	100	37.61	DEL	12	12
N2#1	V	14236714	A	-	Homozygous	100	33.5	DEL	14	14
N2#1	V	14374950	T	-	Homozygous	79.1667	148.89	DEL	24	19
N2#1	V	16368222	-	T	Homozygous	100	33.33	INS	11	11
N2#1	V	16402464	A	-	Homozygous	92.3077	84.61	DEL	13	12
N2#1	V	17719924	-	A	Homozygous	91.6667	55.76	INS	12	11
N2#1	X	9641702	T	G	Homozygous	100	125.84	SNP	14	14
N2#1	X	11978669	G	-	Homozygous	100	106.6	DEL	18	18
N2#1	X	13346164	A	T	Homozygous	100	231.77	SNP	25	25
N2#1	X	13346199	T	A	Homozygous	100	195.16	SNP	21	21
N2#1	X	15974442	T	-	Homozygous	83.3333	38.01	DEL	12	10
N2#2	I	1394378	T	-	Homozygous	76.4706	43.11	DEL	17	13
N2#2	I	2043411	T	-	Homozygous	93.75	28.51	DEL	16	15
N2#2	I	3041584	A	-	Homozygous	80	30	DEL	10	8
N2#2	I	4420951	G	-	Homozygous	81.25	47.45	DEL	16	13
N2#2	I	5778174	T	-	Homozygous	100	28.46	DEL	14	14
N2#2	I	9237636	A	-	Homozygous	90.9091	56.87	DEL	11	10
N2#2	I	9296275	A	-	Homozygous	80	28.41	DEL	10	8
N2#2	I	12441879	T	-	Homozygous	100	41.1	DEL	13	13
N2#2	I	13333120	G	-	Homozygous	75	27.66	DEL	12	9
N2#2	I	13758019	A	-	Homozygous	83.3333	25.52	DEL	12	10
N2#2	I	14129614	T	-	Homozygous	76.9231	50.36	DEL	13	10
N2#2	I	14657387	T	-	Homozygous	83.3333	34.2	DEL	12	10
N2#2	I	14797240	T	-	Homozygous	82.3529	50.92	DEL	17	14
N2#2	II	1294574	T	-	Homozygous	91.6667	22.03	DEL	12	11
N2#2	II	3526734	CTAT	-	Homozygous	100	112.82	DEL	19	19
N2#2	II	4918819	C	-	Homozygous	93.3333	22.83	DEL	15	14
N2#2	II	6924756	G	A	Homozygous	100	267.06	SNP	28	28
N2#2	II	8262416	T	-	Homozygous	95	42.36	DEL	20	19
N2#2	II	10024252	T	C	Homozygous	100	99.27	SNP	10	10
N2#2	II	10140759	T	-	Homozygous	76.4706	20.46	DEL	17	13
N2#2	II	10292112	A	T	Homozygous	100	158.92	SNP	17	17
N2#2	II	10472668	A	T	Homozygous	100	210.68	SNP	23	23
N2#2	II	11792070	C	-	Homozygous	100	53.21	DEL	21	21
N2#2	II	12473256	T	-	Homozygous	100	38.3	DEL	17	17
N2#2	II	14925131	T	-	Homozygous	80	25.67	DEL	15	12
N2#2	III	191998	G	T	Homozygous	100	236.1	SNP	25	25
N2#2	III	192040	T	C	Homozygous	100	210.67	SNP	23	23
N2#2	III	1326151	AT	-	Homozygous	78.5714	34.71	DEL	14	11
N2#2	III	2361222	A	-	Homozygous	90.9091	28.06	DEL	11	10
N2#2	III	3863881	TA	-	Homozygous	80	67.27	DEL	15	12
N2#2	III	4339774	A	-	Homozygous	100	40.78	DEL	13	13
N2#2	III	5095125	T	-	Homozygous	90.9091	29.07	DEL	11	10
N2#2	III	8809299	A	-	Homozygous	84.6154	27.03	DEL	13	11
N2#2	III	9995810	G	-	Homozygous	75	34.3	DEL	16	12
N2#2	III	10611442	T	-	Homozygous	93.75	36.57	DEL	16	15
N2#2	III	11101556	A	-	Homozygous	81.8182	23.52	DEL	11	9
N2#2	III	12072076	C	-	Homozygous	100	37.79	DEL	11	11
N2#2	III	12215247	-	T	Homozygous	100	91.87	INS	16	16
N2#2	III	12663722	A	-	Homozygous	75	46.49	DEL	20	15
N2#2	IV	984411	T	-	Homozygous	100	32.82	DEL	12	12
N2#2	IV	1303601	T	-	Homozygous	75	20.86	DEL	12	9
N2#2	IV	6359153	C	T	Homozygous	100	49.53	SNP	6	6
N2#2	IV	7203688	A	-	Homozygous	80	30.16	DEL	20	16
N2#2	IV	8015883	-	C	Homozygous	100	65.92	INS	11	11
N2#2	IV	9294268	A	-	Homozygous	82.3529	51.76	DEL	17	14
N2#2	IV	11773128	T	-	Homozygous	100	37.83	DEL	18	18
N2#2	IV	16359578	A	-	Homozygous	75	26.76	DEL	12	9
N2#2	IV	16960495	A	-	Homozygous	75	27.96	DEL	12	9
N2#2	V	173371	T	-	Homozygous	100	31.66	DEL	10	10
N2#2	V	6156033	T	-	Homozygous	86.3636	34.04	DEL	22	19
N2#2	V	10288459	G	-	Homozygous	75	41.98	DEL	16	12
N2#2	V	10550753	T	-	Homozygous	76.9231	29.53	DEL	13	10
N2#2	V	11676745	T	-	Homozygous	75	74.48	DEL	24	18
N2#2	V	15691643	A	-	Homozygous	100	31.53	DEL	13	13
N2#2	V	16105977	A	-	Homozygous	100	33.24	DEL	13	13
N2#2	V	17985338	A	-	Homozygous	76.4706	62.86	DEL	17	13
N2#2	V	18934397	C	-	Homozygous	78.5714	31.09	DEL	14	11
N2#2	X	339803	T	-	Homozygous	88.8889	39.4	DEL	18	16
N2#2	X	3127673	C	-	Homozygous	92.3077	33.74	DEL	13	12
N2#2	X	3425975	T	-	Homozygous	75	29.41	DEL	12	9
N2#2	X	7770960	AT	-	Homozygous	81.8182	32.09	DEL	11	9
N2#2	X	13273050	A	T	Homozygous	100	279.43	SNP	29	29
N2#2	X	14413992	A	T	Homozygous	100	195.71	SNP	20	20
N2#2	X	16699341	G	-	Homozygous	76.4706	45.59	DEL	17	13
N2#2	X	17408899	T	-	Homozygous	77.7778	48.1	DEL	18	14
N2#3	I	1620623	T	-	Homozygous	84.6154	24.11	DEL	13	11
N2#3	I	2189463	C	-	Homozygous	80	22.79	DEL	10	8
N2#3	I	3402384	T	-	Homozygous	100	31.23	DEL	15	15
N2#3	I	3460017	T	-	Homozygous	92.8571	43	DEL	14	13
N2#3	I	4827045	A	-	Homozygous	95.6522	77.94	DEL	23	22
N2#3	I	5989876	T	-	Homozygous	100	30.12	DEL	15	15
N2#3	I	6228371	A	T	Homozygous	100	61.4	SNP	7	7
N2#3	I	8413073	-	T	Homozygous	100	106.43	INS	19	19
N2#3	I	10156165	A	C	Homozygous	100	147.38	SNP	16	16
N2#3	I	11549050	T	-	Homozygous	77.7778	68.51	DEL	18	14
N2#3	I	12370270	A	T	Homozygous	100	125.84	SNP	14	14
N2#3	I	12791296	T	-	Homozygous	85.7143	31.23	DEL	14	12
N2#3	I	13460003	-	T	Homozygous	92.8571	29.46	INS	14	13
N2#3	I	14816392	G	C	Homozygous	100	101.96	SNP	11	11
N2#3	II	2397083	G	-	Homozygous	77.7778	40.88	DEL	18	14
N2#3	II	2815909	T	-	Homozygous	100	34	DEL	13	13
N2#3	II	3371243	TA	-	Homozygous	85.7143	81.04	DEL	21	18
N2#3	II	5557197	C	-	Homozygous	75	56.35	DEL	20	15
N2#3	II	8289974	CA	TT	Homozygous	100	107.82	MNP	12	12
N2#3	II	14340106	A	-	Homozygous	100	50.96	DEL	14	14
N2#3	III	4339882	A	-	Homozygous	76.1905	30.48	DEL	21	16
N2#3	III	5238613	T	-	Homozygous	83.3333	22.17	DEL	12	10
N2#3	III	6673108	A	-	Homozygous	76.4706	29.45	DEL	17	13
N2#3	III	11868374	-	T	Homozygous	90.9091	28.12	INS	11	10
N2#3	III	12076451	A	-	Homozygous	78.9474	25.52	DEL	19	15
N2#3	III	12581933	A	T	Homozygous	100	173.42	SNP	18	18
N2#3	III	12905887	A	-	Homozygous	100	52.77	DEL	15	15
N2#3	III	12956556	T	A	Homozygous	100	181.67	SNP	19	19
N2#3	IV	927852	T	-	Homozygous	77.7778	35.13	DEL	18	14
N2#3	IV	3330115	T	-	Homozygous	82.3529	44.38	DEL	17	14
N2#3	IV	6737967	-	A	Homozygous	100	27.13	INS	11	11
N2#3	IV	7596502	C	A	Homozygous	100	38.35	SNP	5	5
N2#3	IV	7599479	T	A	Homozygous	100	38.35	SNP	5	5
N2#3	IV	11793555	-	A	Homozygous	100	99.6	INS	17	17
N2#3	IV	11969776	T	A	Homozygous	100	267.06	SNP	28	28
N2#3	IV	13059238	T	A	Homozygous	100	147.38	SNP	16	16
N2#3	IV	13275992	-	A	Homozygous	90.9091	21.44	INS	11	10
N2#3	IV	14372031	C	-	Homozygous	100	39.53	DEL	15	15
N2#3	IV	15504834	A	-	Homozygous	100	31.67	DEL	15	15
N2#3	IV	16794600	T	-	Homozygous	100	49	DEL	11	11
N2#3	IV	16848108	T	-	Homozygous	76.9231	21.08	DEL	13	10
N2#3	IV	16959578	T	-	Homozygous	100	38.91	DEL	10	10
N2#3	V	4901101	T	-	Homozygous	83.3333	29.8	DEL	18	15
N2#3	V	6979308	T	-	Homozygous	75	50.8	DEL	20	15
N2#3	V	8284450	G	-	Homozygous	75	31.89	DEL	12	9
N2#3	V	9065485	T	-	Homozygous	100	30.58	DEL	13	13
N2#3	V	9373936	A	-	Homozygous	90.9091	28.56	DEL	11	10
N2#3	V	9476783	TGAGAGAT	-	Homozygous	100	136.89	DEL	23	23
N2#3	V	16431047	A	-	Homozygous	83.3333	26.05	DEL	12	10
N2#3	V	18272799	T	-	Homozygous	81.4815	183.52	DEL	27	22
N2#3	X	10542839	T	G	Homozygous	100	288.61	SNP	31	31
N2#3	X	15409309	A	-	Homozygous	76.4706	36.95	DEL	17	13
N2#3	X	15686077	G	A	Homozygous	100	86.76	SNP	9	9
N2#3	X	15686083	T	G	Homozygous	100	86.76	SNP	9	9
N2#3	X	15995415	A	-	Homozygous	100	40.72	DEL	15	15
N2#4	I	774846	A	T	Homozygous	100	195.16	SNP	21	21
N2#4	I	1624698	T	-	Homozygous	100	32.82	DEL	13	13
N2#4	I	1952316	A	G	Homozygous	100	147.37	SNP	16	16
N2#4	I	6428041	A	-	Homozygous	84.6154	36.86	DEL	13	11
N2#4	I	7603753	-	T	Homozygous	75	22.86	INS	16	12
N2#4	I	9850979	-	A	Homozygous	75	20.04	INS	12	9
N2#4	I	10032198	-	A	Homozygous	92.3077	23.36	INS	13	12
N2#4	I	10294848	C	T	Homozygous	100	210.68	SNP	23	23
N2#4	I	11781217	T	-	Homozygous	76	50.85	DEL	25	19
N2#4	I	12416065	-	T	Homozygous	100	26.77	INS	18	18
N2#4	I	14360357	-	T	Homozygous	90.9091	25.57	INS	11	10
N2#4	I	14416448	A	-	Homozygous	75	33.48	DEL	16	12
N2#4	II	237244	-	T	Homozygous	76.1905	32.42	INS	21	16
N2#4	II	2190142	-	A	Homozygous	75	25.6	INS	16	12
N2#4	II	3441372	-	T	Homozygous	100	32.81	INS	13	13
N2#4	II	4557012	-	T	Homozygous	89.4737	38.31	INS	19	17
N2#4	II	9155209	A	-	Homozygous	82.3529	46.47	DEL	17	14
N2#4	II	12418285	-	A	Homozygous	75	20.14	INS	24	18
N2#4	II	13449045	T	-	Homozygous	75	30.6	DEL	16	12
N2#4	III	1638385	-	A	Homozygous	90.9091	22.17	INS	11	10
N2#4	III	2225557	-	T	Homozygous	100	45	INS	13	13
N2#4	III	3965244	G	-	Homozygous	92.3077	50.34	DEL	13	12
N2#4	III	4339538	-	A	Homozygous	81.25	28.06	INS	16	13
N2#4	III	5890033	-	A	Homozygous	92.3077	32.43	INS	13	12
N2#4	III	6361992	-	A	Homozygous	100	39.57	INS	18	18
N2#4	III	12001235	-	T	Homozygous	77.7778	61.03	INS	27	21
N2#4	IV	1468163	A	-	Homozygous	92.3077	42.4	DEL	13	12
N2#4	IV	3031065	-	A	Homozygous	100	27.59	INS	10	10
N2#4	IV	4461595	A	G	Homozygous	100	201.6	SNP	22	22
N2#4	IV	5571761	AT	-	Homozygous	92.3077	95.41	DEL	13	12
N2#4	IV	8108737	G	T	Homozygous	100	125.84	SNP	14	14
N2#4	IV	10445820	-	T	Homozygous	78.9474	27.58	INS	19	15
N2#4	IV	12436492	A	G	Homozygous	100	170.86	SNP	18	18
N2#4	V	254058	-	A	Homozygous	100	22.3	INS	12	12
N2#4	V	876347	-	A	Homozygous	88	66.67	INS	25	22
N2#4	V	1252544	-	A	Homozygous	100	45.75	INS	15	15
N2#4	V	1827770	-	A	Homozygous	84.6154	27.21	INS	13	11
N2#4	V	3630976	-	A	Homozygous	79.1667	99.56	INS	24	19
N2#4	V	4145501	-	A	Homozygous	100	32.37	INS	16	16
N2#4	V	4343833	G	T	Homozygous	100	125.84	SNP	14	14
N2#4	V	5316247	-	A	Homozygous	81.8182	21.66	INS	11	9
N2#4	V	14871838	T	A	Homozygous	100	255.48	SNP	27	27
N2#4	V	19326060	-	A	Homozygous	81.25	28.34	INS	16	13
N2#4	V	20375737	-	T	Homozygous	80.9524	38.96	INS	21	17
N2#4	X	307049	-	T	Homozygous	100	34.66	INS	12	12
N2#4	X	961244	A	-	Homozygous	91.6667	54.12	DEL	12	11
N2#4	X	1053327	-	T	Homozygous	84.6154	28.14	INS	13	11
N2#4	X	1132108	-	A	Homozygous	86.6667	63.96	INS	15	13
N2#4	X	3979948	T	-	Homozygous	83.3333	29.38	DEL	12	10
N2#4	X	6859144	A	C	Homozygous	100	136.31	SNP	15	15
N2#4	X	6859146	T	A	Homozygous	100	136.3	SNP	15	15
N2#4	X	8402082	-	T	Homozygous	90.4762	27.43	INS	21	19
N2#4	X	11226588	A	C	Homozygous	100	170.86	SNP	18	18
N2#4	X	14018974	T	-	Homozygous	75	54.86	DEL	20	15
N2#4	X	14590188	C	A	Homozygous	100	116.19	SNP	13	13
N2#4	X	15054420	-	T	Homozygous	88	35.96	INS	25	22
N2#4	X	15281185	-	T	Homozygous	77.2727	45.3	INS	22	17
N2#4	X	16315040	-	T	Homozygous	100	34.91	INS	21	21
N2#4	X	16700887	-	A	Homozygous	100	25.84	INS	13	13
N2#4	X	17361832	A	G	Homozygous	100	162.26	SNP	17	17
N2#5	I	498654	A	-	Homozygous	76.9231	26.71	DEL	13	10
N2#5	I	1953874	T	-	Homozygous	100	39.94	DEL	13	13
N2#5	I	3260217	A	-	Homozygous	92.3077	27.95	DEL	13	12
N2#5	I	5190048	T	-	Homozygous	93.3333	72.17	DEL	15	14
N2#5	I	11279201	T	-	Homozygous	100	26.08	DEL	11	11
N2#5	I	13056740	-	T	Homozygous	78.9474	29.1	INS	19	15
N2#5	I	13420710	T	A	Homozygous	100	195.16	SNP	21	21
N2#5	I	14441415	A	-	Homozygous	85.7143	62.69	DEL	14	12
N2#5	II	1327320	T	-	Homozygous	100	63.84	DEL	16	16
N2#5	II	3034965	-	T	Homozygous	78.5714	20.26	INS	14	11
N2#5	II	7907656	A	-	Homozygous	93.3333	48.72	DEL	15	14
N2#5	II	8263054	-	C	Homozygous	88.2353	69.61	INS	17	15
N2#5	II	13499436	A	-	Homozygous	93.75	60.23	DEL	16	15
N2#5	II	14973350	-	A	Homozygous	87.5	29.58	INS	16	14
N2#5	III	236882	A	T	Homozygous	100	61.4	SNP	7	7
N2#5	III	236890	C	G	Homozygous	100	49.53	SNP	6	6
N2#5	III	238112	T	A	Homozygous	100	145.9	SNP	16	16
N2#5	III	1086651	T	A	Homozygous	100	136.3	SNP	15	15
N2#5	III	1207906	T	-	Homozygous	77.7778	51.17	DEL	18	14
N2#5	III	3208033	AT	-	Homozygous	83.3333	25.59	DEL	12	10
N2#5	III	3320006	-	T	Homozygous	75	22.68	INS	16	12
N2#5	III	4213584	T	-	Homozygous	100	82.65	DEL	18	18
N2#5	III	9585830	T	-	Homozygous	78.5714	20.81	DEL	14	11
N2#5	IV	1904166	G	-	Homozygous	93.3333	75.98	DEL	15	14
N2#5	IV	2887793	-	T	Homozygous	100	31.73	INS	17	17
N2#5	IV	8565176	A	-	Homozygous	75	152.9	DEL	20	15
N2#5	IV	9038442	-	T	Homozygous	100	104.63	INS	20	20
N2#5	IV	9152636	T	-	Homozygous	94.4444	78.91	DEL	18	17
N2#5	IV	9712042	G	A	Homozygous	100	210.67	SNP	23	23
N2#5	IV	16857265	T	-	Homozygous	100	50.96	DEL	12	12
N2#5	V	140730	-	T	Homozygous	100	28.98	INS	11	11
N2#5	V	1815290	-	T	Homozygous	78.5714	24.44	INS	14	11
N2#5	V	4436243	T	-	Homozygous	80	21.85	DEL	10	8
N2#5	V	5965804	T	-	Homozygous	79.1667	116.1	DEL	24	19
N2#5	V	8457657	T	-	Homozygous	75	48.68	DEL	24	18
N2#5	V	14012651	-	A	Homozygous	82.3529	24.61	INS	17	14
N2#5	V	17320590	-	A	Homozygous	84.2105	26.66	INS	19	16
N2#5	X	341945	-	T	Homozygous	80	28.1	INS	15	12
N2#5	X	668932	T	A	Homozygous	100	254.91	SNP	27	27
N2#5	X	1477055	T	-	Homozygous	83.3333	43.02	DEL	12	10
N2#5	X	2477077	A	-	Homozygous	91.6667	27.81	DEL	12	11
N2#5	X	4789814	-	A	Homozygous	100	54.59	INS	17	17
N2#5	X	4841737	C	T	Homozygous	100	136.39	SNP	15	15
N2#5	X	6624874	A	-	Homozygous	76	49.53	DEL	25	19
N2#5	X	11380195	T	G	Homozygous	100	267.04	SNP	28	28
N2#5	X	11499048	TA	-	Homozygous	81.8182	40.59	DEL	11	9
N2#5	X	12566468	T	-	Homozygous	100	46.07	DEL	20	20
wrn-1#1	I	6346656	A	C	Homozygous	100	107.82	SNP	12	12
wrn-1#1	I	12748665	-	T	Homozygous	76.9231	22.3	INS	13	10
wrn-1#1	I	12791189	T	A	Homozygous	100	170.86	SNP	18	18
wrn-1#1	I	14767629	A	-	Homozygous	75	20.72	DEL	16	12
wrn-1#1	II	7554138	A	G	Homozygous	100	201.65	SNP	22	22
wrn-1#1	II	10910341	-	T	Homozygous	90	28.78	INS	10	9
wrn-1#1	II	11276084	A	-	Homozygous	100	27.18	DEL	10	10
wrn-1#1	II	14219110	T	-	Homozygous	100	32.39	DEL	14	14
wrn-1#1	II	15152547	C	-	Homozygous	100	35.81	DEL	10	10
wrn-1#1	IV	1639199	T	-	Homozygous	84.6154	45.41	DEL	13	11
wrn-1#1	IV	13475418	A	-	Homozygous	91.6667	31.33	DEL	12	11
wrn-1#1	IV	15115194	A	-	Homozygous	75	26.95	DEL	16	12
wrn-1#1	V	912243	T	C	Homozygous	100	86.71	SNP	9	9
wrn-1#1	V	4996787	A	T	Homozygous	100	136.31	SNP	15	15
wrn-1#1	V	7083992	G	-	Homozygous	75	30.38	DEL	12	9
wrn-1#1	V	7977887	A	-	Homozygous	76.9231	20.38	DEL	13	10
wrn-1#1	V	9465787	A	-	Homozygous	100	34.34	DEL	12	12
wrn-1#1	V	14934312	A	-	Homozygous	100	44.06	DEL	15	15
wrn-1#1	V	18131482	A	-	Homozygous	93.75	28.98	DEL	16	15
wrn-1#1	V	18310011	G	A	Homozygous	100	183.13	SNP	19	19
wrn-1#1	X	362516	AT	-	Homozygous	83.3333	32.13	DEL	12	10
wrn-1#1	X	2606770	T	A	Homozygous	100	195.16	SNP	21	21
wrn-1#1	X	7842299	-	G	Homozygous	100	51.2	INS	11	11
wrn-1#1	X	12570244	-	T	Homozygous	88.8889	58.33	INS	18	16
wrn-1#2	I	4769691	C	-	Homozygous	76.9231	26.31	DEL	13	10
wrn-1#2	I	6338720	-	T	Homozygous	92.3077	37.33	INS	13	12
wrn-1#2	I	10205461	CA	-	Homozygous	100	48.71	DEL	10	10
wrn-1#2	I	12710802	G	A	Homozygous	100	101.94	SNP	11	11
wrn-1#2	I	13681763	A	C	Homozygous	100	99.27	SNP	10	10
wrn-1#2	I	13957115	A	C	Homozygous	100	125.84	SNP	14	14
wrn-1#2	I	15022767	A	C	Homozygous	100	99.27	SNP	10	10
wrn-1#2	II	104881	-	T	Homozygous	84.6154	21.57	INS	13	11
wrn-1#2	II	5950424	T	A	Homozygous	100	274.88	SNP	29	29
wrn-1#2	II	6661805	T	A	Homozygous	100	99.27	SNP	10	10
wrn-1#2	II	9089546	G	T	Homozygous	100	101.96	SNP	11	11
wrn-1#2	II	9968961	A	-	Homozygous	80	20.69	DEL	10	8
wrn-1#2	II	15197968	-	T	Homozygous	100	44.71	INS	14	14
wrn-1#2	III	6220723	T	-	Homozygous	92.8571	38.13	DEL	14	13
wrn-1#2	III	6308342	C	-	Homozygous	84.6154	62.77	DEL	13	11
wrn-1#2	III	7195677	A	T	Homozygous	100	107.82	SNP	12	12
wrn-1#2	III	10286802	A	T	Homozygous	100	99.27	SNP	10	10
wrn-1#2	III	12322743	A	T	Homozygous	100	86.76	SNP	9	9
wrn-1#2	IV	198750	-	T	Homozygous	100	35.72	INS	14	14
wrn-1#2	IV	3697748	T	C	Homozygous	100	38.35	SNP	5	5
wrn-1#2	IV	14809957	-	A	Homozygous	92.3077	24.12	INS	13	12
wrn-1#2	V	1526981	AATATAT	-	Homozygous	100	78.82	DEL	13	13
wrn-1#2	V	2705062	G	A	Homozygous	100	45.33	SNP	6	6
wrn-1#2	V	2707540	T	A	Homozygous	100	38.35	SNP	5	5
wrn-1#2	V	2707545	T	G	Homozygous	100	38.35	SNP	5	5
wrn-1#2	V	5384332	A	-	Homozygous	100	24.32	DEL	12	12
wrn-1#2	V	5579589	C	T	Homozygous	100	116.19	SNP	13	13
wrn-1#2	V	9610600	T	A	Homozygous	100	116.19	SNP	13	13
wrn-1#2	V	10239452	T	G	Homozygous	100	101.96	SNP	11	11
wrn-1#2	V	12576139	T	C	Homozygous	100	99.27	SNP	10	10
wrn-1#2	V	15726657	C	G	Homozygous	100	107.82	SNP	12	12
wrn-1#2	V	17571803	C	-	Homozygous	100	42.53	DEL	14	14
wrn-1#2	V	17795346	T	-	Homozygous	76.9231	32.82	DEL	13	10
wrn-1#2	V	18710447	C	-	Homozygous	76.4706	36.27	DEL	17	13
wrn-1#2	V	20052235	-	T	Homozygous	81.8182	20.27	INS	11	9
wrn-1#2	V	20436994	T	G	Homozygous	100	49.53	SNP	6	6
wrn-1#2	X	368798	-	T	Homozygous	100	33.56	INS	14	14
wrn-1#2	X	3385027	C	T	Homozygous	100	92.82	SNP	10	10
wrn-1#2	X	3867595	T	-	Homozygous	85.7143	38.37	DEL	14	12
wrn-1#2	X	8165010	-	A	Homozygous	90.9091	21.81	INS	11	10
wrn-1#2	X	10662787	T	-	Homozygous	80	22.04	DEL	10	8
wrn-1#2	X	11406622	-	A	Homozygous	100	27.5	INS	13	13
wrn-1#2	X	16701805	A	-	Homozygous	83.3333	23.7	DEL	12	10
wrn-1#3	I	642474	A	-	Homozygous	81.8182	20.36	DEL	11	9
wrn-1#3	I	4195295	-	A	Homozygous	81.8182	21.66	INS	11	9
wrn-1#3	I	5136858	-	A	Homozygous	76.9231	21.18	INS	13	10
wrn-1#3	I	5321125	A	-	Homozygous	78.5714	35.56	DEL	14	11
wrn-1#3	I	5624982	A	G	Homozygous	100	116.13	SNP	13	13
wrn-1#3	I	5954794	-	T	Homozygous	90	20.35	INS	10	9
wrn-1#3	I	10000787	-	T	Homozygous	100	35.18	INS	13	13
wrn-1#3	I	14659536	-	T	Homozygous	100	26.19	INS	11	11
wrn-1#3	II	343733	-	T	Homozygous	100	27.62	INS	10	10
wrn-1#3	II	2059692	-	A	Homozygous	100	23.25	INS	13	13
wrn-1#3	II	2832465	A	T	Homozygous	100	97.85	SNP	10	10
wrn-1#3	II	4315481	A	C	Homozygous	100	107.82	SNP	12	12
wrn-1#3	II	10779297	-	A	Homozygous	100	56.87	INS	11	11
wrn-1#3	II	10802904	A	C	Homozygous	100	86.75	SNP	9	9
wrn-1#3	II	11941448	A	T	Homozygous	100	101.96	SNP	11	11
wrn-1#3	II	14730341	-	A	Homozygous	100	23.38	INS	14	14
wrn-1#3	II	14768864	-	T	Homozygous	100	20.71	INS	10	10
wrn-1#3	II	15193377	-	A	Homozygous	76.9231	24.67	INS	13	10
wrn-1#3	III	46980	-	A	Homozygous	100	23.06	INS	12	12
wrn-1#3	III	1596377	-	T	Homozygous	90.9091	21.54	INS	11	10
wrn-1#3	III	2425227	G	A	Homozygous	100	38.35	SNP	5	5
wrn-1#3	III	4794100	G	A	Homozygous	100	125.84	SNP	14	14
wrn-1#3	III	4794110	ATAAGC	-	Homozygous	100	73.03	DEL	12	12
wrn-1#3	III	5156921	-	T	Homozygous	91.6667	29.19	INS	12	11
wrn-1#3	III	12020725	-	T	Homozygous	92.3077	22.84	INS	13	12
wrn-1#3	III	12859830	-	A	Homozygous	75	25.12	INS	12	9
wrn-1#3	III	13057400	-	A	Homozygous	100	40.46	INS	15	15
wrn-1#3	IV	526525	-	A	Homozygous	81.8182	23.67	INS	11	9
wrn-1#3	IV	661746	G	A	Homozygous	100	151.74	SNP	16	16
wrn-1#3	IV	661753	T	A	Homozygous	100	125.84	SNP	14	14
wrn-1#3	IV	963751	-	A	Homozygous	81.8182	23.3	INS	11	9
wrn-1#3	IV	1716542	-	A	Homozygous	100	31.18	INS	13	13
wrn-1#3	IV	2268696	T	-	Homozygous	100	85.91	DEL	23	23
wrn-1#3	IV	3899487	T	-	Homozygous	100	26.01	DEL	11	11
wrn-1#3	IV	5110686	-	T	Homozygous	100	29.43	INS	12	12
wrn-1#3	IV	6436422	-	T	Homozygous	76.9231	27.76	INS	13	10
wrn-1#3	IV	7491370	-	T	Homozygous	94.4444	25.49	INS	18	17
wrn-1#3	IV	8555465	-	T	Homozygous	91.6667	29.83	INS	12	11
wrn-1#3	IV	15797351	-	T	Homozygous	100	32.66	INS	11	11
wrn-1#3	V	1241980	-	A	Homozygous	95	28.3	INS	20	19
wrn-1#3	V	2208601	-	A	Homozygous	80	22.39	INS	15	12
wrn-1#3	V	3023325	T	A	Homozygous	100	49.52	SNP	6	6
wrn-1#3	V	3200704	C	T	Homozygous	100	49.53	SNP	6	6
wrn-1#3	V	4690708	-	T	Homozygous	84.6154	30.26	INS	13	11
wrn-1#3	V	9098118	C	G	Homozygous	100	38.35	SNP	5	5
wrn-1#3	V	13596596	-	A	Homozygous	91.6667	21.65	INS	12	11
wrn-1#3	V	18037512	T	-	Homozygous	100	25.07	DEL	11	11
wrn-1#3	X	3982243	-	T	Homozygous	76.9231	20.35	INS	13	10
wrn-1#3	X	4654232	A	-	Homozygous	100	28.96	DEL	10	10
wrn-1#3	X	6294316	C	T	Homozygous	100	101.96	SNP	11	11
wrn-1#3	X	13813389	-	A	Homozygous	84.6154	22.88	INS	13	11
wrn-1#3	X	14728719	-	A	Homozygous	88.8889	26.06	INS	18	16
wrn-1#3	X	17404660	-	A	Homozygous	85.7143	26.24	INS	14	12
wrn-1#4	I	7752607	G	A	Homozygous	100	61.39	SNP	7	7
wrn-1#4	I	12992023	T	-	Homozygous	76.4706	55.74	DEL	17	13
wrn-1#4	I	13293790	T	-	Homozygous	100	30.72	DEL	15	15
wrn-1#4	II	2947748	-	T	Homozygous	83.3333	24.16	INS	12	10
wrn-1#4	II	7698627	-	T	Homozygous	100	52.73	INS	16	16
wrn-1#4	III	4645107	G	A	Homozygous	100	144.82	SNP	16	16
wrn-1#4	III	6469801	C	A	Homozygous	100	158.92	SNP	17	17
wrn-1#4	IV	4753204	C	A	Homozygous	100	183.13	SNP	19	19
wrn-1#4	IV	5628703	T	A	Homozygous	100	101.94	SNP	11	11
wrn-1#4	IV	6683917	T	C	Homozygous	100	38.35	SNP	5	5
wrn-1#4	IV	7276881	A	-	Homozygous	75	21.96	DEL	12	9
wrn-1#4	IV	8507691	A	-	Homozygous	100	32.71	DEL	13	13
wrn-1#4	V	4222081	T	-	Homozygous	100	21.14	DEL	10	10
wrn-1#4	V	5266381	A	-	Homozygous	100	48.96	DEL	10	10
wrn-1#4	V	6979463	T	G	Homozygous	100	38.35	SNP	5	5
wrn-1#4	V	11984813	-	T	Homozygous	100	20.55	INS	10	10
wrn-1#4	V	15790231	A	T	Homozygous	100	136.31	SNP	15	15
wrn-1#4	V	17840553	T	C	Homozygous	100	101.96	SNP	11	11
wrn-1#4	V	18658558	G	A	Homozygous	100	101.95	SNP	11	11
wrn-1#4	V	18753781	A	C	Homozygous	100	99.27	SNP	10	10
wrn-1#4	V	19831379	G	A	Homozygous	100	101.96	SNP	11	11
wrn-1#4	X	1385841	A	-	Homozygous	80	22.11	DEL	10	8
wrn-1#4	X	3462446	A	G	Homozygous	100	86.76	SNP	9	9
wrn-1#4	X	8566655	T	-	Homozygous	91.6667	27.15	DEL	12	11
wrn-1#5	I	256957	T	C	Homozygous	100	99.27	SNP	10	10
wrn-1#5	I	814454	-	T	Homozygous	100	28.84	INS	11	11
wrn-1#5	I	5086755	-	T	Homozygous	84.6154	31.33	INS	13	11
wrn-1#5	I	10139260	-	T	Homozygous	100	36.24	INS	13	13
wrn-1#5	I	11315361	-	A	Homozygous	76.9231	22.87	INS	13	10
wrn-1#5	I	11935554	T	-	Homozygous	81.8182	21.72	DEL	11	9
wrn-1#5	I	13215272	G	-	Homozygous	75	50.41	DEL	20	15
wrn-1#5	II	2765619	-	T	Homozygous	100	35.48	INS	13	13
wrn-1#5	II	4920994	G	-	Homozygous	80	36.74	DEL	15	12
wrn-1#5	II	8834275	-	A	Homozygous	81.25	28.36	INS	16	13
wrn-1#5	II	10766492	G	-	Homozygous	75	35.39	DEL	12	9
wrn-1#5	II	10852991	-	A	Homozygous	84.6154	26.33	INS	13	11
wrn-1#5	II	11325176	-	T	Homozygous	88.2353	33.78	INS	17	15
wrn-1#5	III	2979714	-	T	Homozygous	100	29.62	INS	14	14
wrn-1#5	III	4115010	A	-	Homozygous	100	51.2	DEL	14	14
wrn-1#5	III	5602478	T	A	Homozygous	100	136.3	SNP	15	15
wrn-1#5	III	5784796	-	A	Homozygous	100	40.19	INS	14	14
wrn-1#5	III	6681830	-	T	Homozygous	80	22.03	INS	15	12
wrn-1#5	III	8447841	-	A	Homozygous	85.7143	22.78	INS	14	12
wrn-1#5	III	8759339	A	T	Homozygous	100	122.15	SNP	15	15
wrn-1#5	III	10773084	-	T	Homozygous	100	29.25	INS	11	11
wrn-1#5	III	11881164	-	T	Homozygous	100	27.34	INS	10	10
wrn-1#5	III	12175087	T	-	Homozygous	84.6154	26.2	DEL	13	11
wrn-1#5	III	12393742	-	T	Homozygous	100	53.4	INS	20	20
wrn-1#5	III	13098075	-	T	Homozygous	100	25.36	INS	10	10
wrn-1#5	IV	97258	-	T	Homozygous	100	36.85	INS	13	13
wrn-1#5	IV	843772	-	T	Homozygous	91.6667	37.05	INS	12	11
wrn-1#5	IV	1590462	T	G	Homozygous	100	61.4	SNP	7	7
wrn-1#5	IV	1842614	-	T	Homozygous	93.3333	70.94	INS	15	14
wrn-1#5	IV	4723453	-	T	Homozygous	100	34.17	INS	14	14
wrn-1#5	IV	6765210	-	T	Homozygous	100	31.12	INS	12	12
wrn-1#5	IV	7242622	-	A	Homozygous	83.3333	23.88	INS	12	10
wrn-1#5	IV	12761053	-	T	Homozygous	80	31.69	INS	10	8
wrn-1#5	V	38373	-	A	Homozygous	82.3529	21.77	INS	17	14
wrn-1#5	V	2896254	-	A	Homozygous	80	28.24	INS	20	16
wrn-1#5	V	4326659	-	A	Homozygous	100	130.34	INS	14	14
wrn-1#5	V	6569642	-	T	Homozygous	100	27.75	INS	13	13
wrn-1#5	V	10221518	-	T	Homozygous	75	20.98	INS	16	12
wrn-1#5	V	12967155	G	-	Homozygous	78.9474	52	DEL	19	15
wrn-1#5	V	18979374	A	-	Homozygous	100	26.46	DEL	12	12
wrn-1#5	X	720892	A	G	Homozygous	100	125.84	SNP	14	14
wrn-1#5	X	754578	GGCTCTCGTG	-	Homozygous	100	63.26	DEL	10	10
wrn-1#5	X	800897	A	-	Homozygous	81.25	52.82	DEL	16	13
wrn-1#5	X	1321383	T	A	Homozygous	100	101.96	SNP	11	11
wrn-1#5	X	2206213	-	T	Homozygous	75	26.37	INS	20	15
wrn-1#5	X	9567012	-	A	Homozygous	93.3333	33.1	INS	15	14
wrn-1#5	X	11408707	-	T	Homozygous	92.8571	20.21	INS	14	13
wrn-1#5	X	15237747	-	A	Homozygous	100	20.34	INS	11	11
wrn-1#5	X	16304176	-	A	Homozygous	77.7778	25.06	INS	18	14
ced-4#1	I	124939	G	-	Homozygous	95.2381	60.03	DEL	21	20
ced-4#1	I	543670	T	A	Homozygous	100	255.19	SNP	27	27
ced-4#1	I	1743287	T	-	Homozygous	84.6154	30.59	DEL	13	11
ced-4#1	I	1873961	-	G	Homozygous	100	94.97	INS	16	16
ced-4#1	I	2028633	T	-	Homozygous	77.7778	28.59	DEL	18	14
ced-4#1	I	3561949	T	A	Homozygous	100	101.96	SNP	11	11
ced-4#1	I	3847112	T	-	Homozygous	80	33.99	DEL	10	8
ced-4#1	I	5579794	T	G	Homozygous	100	158.09	SNP	17	17
ced-4#1	I	8718030	T	-	Homozygous	78.5714	23.68	DEL	14	11
ced-4#1	I	12538688	T	-	Homozygous	90.4762	43.72	DEL	21	19
ced-4#1	I	13155256	G	-	Homozygous	93.3333	81.16	DEL	15	14
ced-4#1	I	14055749	T	-	Homozygous	100	23.97	DEL	10	10
ced-4#1	I	14349749	T	-	Homozygous	100	36.24	DEL	12	12
ced-4#1	II	1481320	G	A	Homozygous	100	107.81	SNP	12	12
ced-4#1	II	2378388	A	T	Homozygous	100	201.65	SNP	22	22
ced-4#1	II	2428111	AA	-	Homozygous	90.9091	40.62	DEL	11	10
ced-4#1	II	2608401	A	C	Homozygous	100	183.11	SNP	19	19
ced-4#1	II	2922020	G	-	Homozygous	100	31.5	DEL	11	11
ced-4#1	II	3148397	A	T	Homozygous	100	188.63	SNP	20	20
ced-4#1	II	10813962	C	T	Homozygous	100	195.16	SNP	21	21
ced-4#1	II	11982457	T	-	Homozygous	100	41.81	DEL	16	16
ced-4#1	II	12024698	T	-	Homozygous	90.9091	37.52	DEL	11	10
ced-4#1	II	12118598	T	-	Homozygous	100	56.02	DEL	12	12
ced-4#1	II	14414570	T	-	Homozygous	90.4762	51.7	DEL	21	19
ced-4#1	III	1931936	-	A	Homozygous	81.25	51.58	INS	16	13
ced-4#1	III	1959781	T	-	Homozygous	85.7143	23.97	DEL	14	12
ced-4#1	III	2091405	A	-	Homozygous	90	24.38	DEL	10	9
ced-4#1	III	3078923	A	-	Homozygous	85.7143	34.93	DEL	14	12
ced-4#1	III	3237621	C	-	Homozygous	78.5714	29.32	DEL	14	11
ced-4#1	III	3441431	-	T	Homozygous	86.6667	25.35	INS	15	13
ced-4#1	III	4852512	G	T	Homozygous	100	38.35	SNP	5	5
ced-4#1	III	6124679	-	A	Homozygous	80	22.93	INS	15	12
ced-4#1	III	9571357	A	-	Homozygous	100	65.97	DEL	11	11
ced-4#1	III	12225517	A	C	Homozygous	100	107.12	SNP	13	13
ced-4#1	III	12515891	T	-	Homozygous	95	39.43	DEL	20	19
ced-4#1	IV	2340785	T	A	Homozygous	100	125.84	SNP	14	14
ced-4#1	IV	3111807	G	-	Homozygous	100	38.33	DEL	12	12
ced-4#1	IV	7554575	A	T	Homozygous	100	86.76	SNP	9	9
ced-4#1	IV	7901720	A	-	Homozygous	86.6667	48.72	DEL	15	13
ced-4#1	IV	8536799	-	T	Homozygous	80	36.69	INS	25	20
ced-4#1	IV	8546844	TA	-	Homozygous	75	29.71	DEL	12	9
ced-4#1	IV	8623140	A	T	Homozygous	100	183.39	SNP	19	19
ced-4#1	IV	9657604	A	-	Homozygous	100	36.8	DEL	13	13
ced-4#1	IV	10875278	TA	-	Homozygous	80	81.37	DEL	15	12
ced-4#1	IV	11501578	A	-	Homozygous	100	31.12	DEL	10	10
ced-4#1	IV	14400907	A	-	Homozygous	100	30.76	DEL	13	13
ced-4#1	IV	17154650	T	-	Homozygous	83.3333	24.5	DEL	12	10
ced-4#1	IV	17157457	T	-	Homozygous	100	45.16	DEL	15	15
ced-4#1	V	5326208	T	-	Homozygous	92.3077	28.83	DEL	13	12
ced-4#1	V	5608318	A	-	Homozygous	100	26.61	DEL	11	11
ced-4#1	V	7191150	T	-	Homozygous	82.3529	37.25	DEL	17	14
ced-4#1	V	8151617	C	-	Homozygous	100	53.88	DEL	17	17
ced-4#1	V	8786318	A	-	Homozygous	100	57.87	DEL	11	11
ced-4#1	V	12642735	T	C	Homozygous	100	107.82	SNP	12	12
ced-4#1	V	12841443	T	A	Homozygous	100	250.47	SNP	27	27
ced-4#1	V	14615178	T	A	Homozygous	100	136.31	SNP	15	15
ced-4#1	V	15327625	-	A	Homozygous	100	130.96	INS	26	26
ced-4#1	X	2267579	A	-	Homozygous	100	72.52	DEL	12	12
ced-4#1	X	4356150	G	T	Homozygous	100	158.92	SNP	17	17
ced-4#1	X	4932643	A	-	Homozygous	90.9091	25.18	DEL	11	10
ced-4#1	X	5655205	-	A	Homozygous	100	27.92	INS	14	14
ced-4#1	X	6531894	C	-	Homozygous	79.1667	129.84	DEL	24	19
ced-4#1	X	10412337	A	-	Homozygous	76.4706	23.1	DEL	17	13
ced-4#1	X	13348013	A	-	Homozygous	100	53.26	DEL	17	17
ced-4#1	X	15788022	C	A	Homozygous	100	147.38	SNP	16	16
ced-4#1	X	16017769	A	T	Homozygous	100	183.08	SNP	19	19
ced-4#2	I	1622668	A	-	Homozygous	81.8182	20.18	DEL	11	9
ced-4#2	I	2519188	-	T	Homozygous	78.5714	27.22	INS	14	11
ced-4#2	I	3541178	T	-	Homozygous	100	29.62	DEL	14	14
ced-4#2	I	3890688	-	T	Homozygous	92.3077	26.34	INS	13	12
ced-4#2	I	9429514	G	-	Homozygous	90	37.04	DEL	10	9
ced-4#2	I	10505021	-	T	Homozygous	100	22.98	INS	13	13
ced-4#2	II	1187676	-	A	Homozygous	81.25	24.5	INS	16	13
ced-4#2	II	3007628	C	T	Homozygous	100	108.55	SNP	12	12
ced-4#2	II	11431712	TA	-	Homozygous	90.9091	76.89	DEL	11	10
ced-4#2	II	11748468	T	-	Homozygous	82.3529	33.88	DEL	17	14
ced-4#2	II	13199775	-	A	Homozygous	91.6667	20.59	INS	12	11
ced-4#2	III	209864	T	A	Homozygous	100	183.14	SNP	19	19
ced-4#2	III	209893	T	G	Homozygous	100	195.71	SNP	20	20
ced-4#2	III	285558	-	T	Homozygous	100	38.32	INS	10	10
ced-4#2	III	307757	T	A	Homozygous	100	170.86	SNP	18	18
ced-4#2	III	657958	-	T	Homozygous	78.5714	27.44	INS	14	11
ced-4#2	III	1340056	C	T	Homozygous	100	125.83	SNP	14	14
ced-4#2	III	3311200	A	C	Homozygous	100	86.76	SNP	9	9
ced-4#2	III	5376583	A	-	Homozygous	90	33.02	DEL	10	9
ced-4#2	III	7018769	A	-	Homozygous	80	60.82	DEL	15	12
ced-4#2	III	9179316	-	A	Homozygous	87.5	27.83	INS	16	14
ced-4#2	III	10260086	-	T	Homozygous	75	23.93	INS	20	15
ced-4#2	III	11974363	A	-	Homozygous	100	55.38	DEL	17	17
ced-4#2	III	13348443	T	-	Homozygous	75	43.7	DEL	12	9
ced-4#2	IV	371046	T	A	Homozygous	100	201.65	SNP	22	22
ced-4#2	IV	1332567	T	-	Homozygous	76.9231	24.8	DEL	13	10
ced-4#2	IV	2468506	T	C	Homozygous	100	116.19	SNP	13	13
ced-4#2	IV	4681789	-	A	Homozygous	77.7778	27.03	INS	18	14
ced-4#2	IV	7402938	T	-	Homozygous	83.3333	46.08	DEL	12	10
ced-4#2	IV	9289519	-	T	Homozygous	100	26.57	INS	11	11
ced-4#2	IV	13379991	-	A	Homozygous	100	30.09	INS	14	14
ced-4#2	IV	14078444	G	A	Homozygous	100	183.12	SNP	19	19
ced-4#2	IV	15889583	T	-	Homozygous	86.6667	60.73	DEL	15	13
ced-4#2	V	13084859	-	T	Homozygous	100	33.69	INS	12	12
ced-4#2	V	15566443	-	A	Homozygous	100	24.55	INS	13	13
ced-4#2	V	17425980	G	A	Homozygous	100	107.82	SNP	12	12
ced-4#2	V	18607649	T	-	Homozygous	100	56.24	DEL	16	16
ced-4#2	V	18970926	A	-	Homozygous	100	24.02	DEL	10	10
ced-4#2	V	19629686	C	-	Homozygous	92.3077	90.65	DEL	26	24
ced-4#2	X	843265	-	A	Homozygous	82.3529	26.32	INS	17	14
ced-4#2	X	2435859	A	-	Homozygous	100	48.33	DEL	14	14
ced-4#2	X	5423221	A	G	Homozygous	100	158.92	SNP	17	17
ced-4#2	X	6611875	A	T	Homozygous	100	99.27	SNP	10	10
ced-4#2	X	7101961	-	CGC	Homozygous	100	73.69	INS	12	12
ced-4#2	X	7126004	-	A	Homozygous	94.1176	37.1	INS	17	16
ced-4#2	X	8053964	A	C	Homozygous	100	195.16	SNP	21	21
ced-4#2	X	9867697	G	A	Homozygous	100	125.84	SNP	14	14
ced-4#2	X	12029403	A	T	Homozygous	100	195.16	SNP	21	21
ced-4#2	X	15581563	A	T	Homozygous	100	73.84	SNP	8	8
ced-4#2	X	15798618	TA	-	Homozygous	80.9524	41.4	DEL	21	17
ced-4#2	X	17597838	A	G	Homozygous	100	73.84	SNP	8	8
ced-4#3	I	1382013	TT	AA	Homozygous	100	69.91	MNP	7	7
ced-4#3	I	2078223	-	T	Homozygous	80	26.53	INS	10	8
ced-4#3	I	3339004	A	-	Homozygous	75	130.39	DEL	20	15
ced-4#3	I	3691869	G	-	Homozygous	75	21.14	DEL	16	12
ced-4#3	I	14262943	T	-	Homozygous	77.7778	27.09	DEL	18	14
ced-4#3	II	1732120	G	A	Homozygous	100	195.71	SNP	20	20
ced-4#3	II	13103617	-	A	Homozygous	85.7143	25.86	INS	14	12
ced-4#3	II	13451597	A	G	Homozygous	100	158.89	SNP	17	17
ced-4#3	II	14286820	C	-	Homozygous	81.25	30.45	DEL	16	13
ced-4#3	III	1315740	T	-	Homozygous	90.9091	32.51	DEL	11	10
ced-4#3	III	1719097	T	A	Homozygous	100	116.19	SNP	13	13
ced-4#3	III	2257833	C	T	Homozygous	100	73.84	SNP	8	8
ced-4#3	III	2257899	T	A	Homozygous	100	195.71	SNP	20	20
ced-4#3	III	2592707	G	-	Homozygous	100	48.8	DEL	14	14
ced-4#3	III	5898904	T	-	Homozygous	80	44.97	DEL	20	16
ced-4#3	III	7034420	A	-	Homozygous	75	37.51	DEL	20	15
ced-4#3	III	9251937	T	-	Homozygous	78.9474	43.9	DEL	19	15
ced-4#3	III	11341995	C	-	Homozygous	100	49.53	DEL	17	17
ced-4#3	III	12596895	-	A	Homozygous	94.7368	69.57	INS	19	18
ced-4#3	IV	722529	T	A	Homozygous	100	101.96	SNP	11	11
ced-4#3	IV	831366	-	T	Homozygous	91.6667	26.27	INS	12	11
ced-4#3	IV	1393872	T	C	Homozygous	100	195.15	SNP	21	21
ced-4#3	IV	2108622	T	A	Homozygous	100	158.92	SNP	17	17
ced-4#3	IV	4954393	-	T	Homozygous	84.6154	21.19	INS	13	11
ced-4#3	IV	6744895	-	T	Homozygous	76.1905	31.49	INS	21	16
ced-4#3	IV	7796498	T	-	Homozygous	78.5714	67.39	DEL	14	11
ced-4#3	IV	11996982	A	C	Homozygous	100	158.92	SNP	17	17
ced-4#3	IV	12642094	T	-	Homozygous	75	22.92	DEL	12	9
ced-4#3	IV	12858268	-	T	Homozygous	100	29.68	INS	14	14
ced-4#3	IV	17151100	-	A	Homozygous	100	29.91	INS	10	10
ced-4#3	V	4417682	T	-	Homozygous	100	42	DEL	11	11
ced-4#3	V	9268005	T	A	Homozygous	100	86.86	SNP	9	9
ced-4#3	V	13016214	T	C	Homozygous	100	201.6	SNP	22	22
ced-4#3	V	13842929	A	C	Homozygous	100	185.17	SNP	20	20
ced-4#3	V	14218546	T	A	Homozygous	100	195.28	SNP	21	21
ced-4#3	V	14846966	-	A	Homozygous	75	43.79	INS	12	9
ced-4#3	V	15759102	-	T	Homozygous	93.3333	24.87	INS	15	14
ced-4#3	V	17606114	-	T	Homozygous	100	43.3	INS	16	16
ced-4#3	V	17861904	-	T	Homozygous	100	27.53	INS	12	12
ced-4#3	V	18183693	-	A	Homozygous	76.4706	32.7	INS	17	13
ced-4#3	V	18570928	T	-	Homozygous	100	25.79	DEL	14	14
ced-4#3	V	18774727	-	T	Homozygous	100	40.48	INS	14	14
ced-4#3	V	19132855	A	T	Homozygous	100	33.61	SNP	5	5
ced-4#3	V	19205242	A	-	Homozygous	83.3333	35.48	DEL	12	10
ced-4#3	V	19223790	CA	TG	Homozygous	100	125.84	MNP	14	14
ced-4#3	V	19223794	A	C	Homozygous	100	116.17	SNP	13	13
ced-4#3	X	457747	C	-	Homozygous	75	24.87	DEL	12	9
ced-4#3	X	897456	-	A	Homozygous	100	32.52	INS	15	15
ced-4#3	X	2791252	C	-	Homozygous	100	54.2	DEL	17	17
ced-4#3	X	5215948	-	T	Homozygous	82.3529	26.89	INS	17	14
ced-4#3	X	8504951	-	A	Homozygous	90.9091	21.93	INS	11	10
ced-4#3	X	12182089	A	-	Homozygous	83.3333	28.05	DEL	12	10
ced-4#3	X	14517577	-	T	Homozygous	76.4706	21	INS	17	13
ced-4#3	X	15078460	A	-	Homozygous	94.1176	41.27	DEL	17	16
ced-4#3	X	15113426	AT	-	Homozygous	80	31.48	DEL	10	8
ced-4#3	X	16279387	-	T	Homozygous	76.9231	21.22	INS	13	10
ced-4#4	I	921634	A	-	Homozygous	100	34.68	DEL	11	11
ced-4#4	I	2155049	T	-	Homozygous	76.9231	29.36	DEL	13	10
ced-4#4	I	2170957	T	-	Homozygous	76.1905	49.03	DEL	21	16
ced-4#4	I	2404989	T	-	Homozygous	92.8571	58.05	DEL	14	13
ced-4#4	I	3546031	A	-	Homozygous	92.8571	35.57	DEL	14	13
ced-4#4	I	4444005	T	C	Homozygous	100	125.84	SNP	14	14
ced-4#4	I	4835954	A	-	Homozygous	100	52.07	DEL	17	17
ced-4#4	I	5421999	T	-	Homozygous	76.1905	43.67	DEL	21	16
ced-4#4	I	7761263	T	A	Homozygous	100	235.63	SNP	26	26
ced-4#4	I	9024220	T	-	Homozygous	78.5714	38.74	DEL	14	11
ced-4#4	I	10698578	T	A	Homozygous	100	201.65	SNP	22	22
ced-4#4	I	10982956	T	A	Homozygous	100	254.96	SNP	27	27
ced-4#4	I	14016364	A	-	Homozygous	81.25	36.9	DEL	16	13
ced-4#4	II	24817	-	A	Homozygous	100	34.68	INS	12	12
ced-4#4	II	741414	T	-	Homozygous	100	26.97	DEL	10	10
ced-4#4	II	1434996	T	-	Homozygous	84.6154	30.16	DEL	13	11
ced-4#4	II	3869698	T	-	Homozygous	92.8571	22.14	DEL	14	13
ced-4#4	II	7886567	T	A	Homozygous	100	116.19	SNP	13	13
ced-4#4	II	11138943	A	-	Homozygous	100	256.66	DEL	27	27
ced-4#4	II	12130224	A	-	Homozygous	93.3333	33.8	DEL	15	14
ced-4#4	II	13490607	T	-	Homozygous	83.3333	22.87	DEL	12	10
ced-4#4	II	14981838	T	-	Homozygous	91.6667	37.6	DEL	12	11
ced-4#4	III	4317	T	-	Homozygous	100	34.84	DEL	15	15
ced-4#4	III	638519	A	-	Homozygous	100	39.71	DEL	12	12
ced-4#4	III	1150552	T	A	Homozygous	100	110.1	SNP	12	12
ced-4#4	III	3018699	T	A	Homozygous	100	158.92	SNP	17	17
ced-4#4	III	3431038	T	-	Homozygous	76.9231	20.16	DEL	13	10
ced-4#4	III	4547333	T	A	Homozygous	100	95.61	SNP	10	10
ced-4#4	III	4661481	-	TA	Homozygous	100	68.06	INS	11	11
ced-4#4	III	4870414	A	-	Homozygous	76.4706	70.37	DEL	17	13
ced-4#4	III	5155391	T	-	Homozygous	81.25	20.12	DEL	16	13
ced-4#4	III	5790446	C	A	Homozygous	100	170.86	SNP	18	18
ced-4#4	III	7116981	T	A	Homozygous	100	107.82	SNP	12	12
ced-4#4	III	7728544	T	A	Homozygous	100	195.16	SNP	21	21
ced-4#4	III	7728557	T	A	Homozygous	100	220.86	SNP	24	24
ced-4#4	III	7728570	T	A	Homozygous	100	220.87	SNP	24	24
ced-4#4	III	8408218	T	-	Homozygous	100	55.77	DEL	14	14
ced-4#4	III	8939890	A	-	Homozygous	80	79.35	DEL	15	12
ced-4#4	III	10509440	-	A	Homozygous	100	93.32	INS	19	19
ced-4#4	III	11518875	-	G	Homozygous	100	64.48	INS	11	11
ced-4#4	III	11988122	T	-	Homozygous	100	41.8	DEL	11	11
ced-4#4	III	12415873	C	G	Homozygous	100	49.53	SNP	6	6
ced-4#4	III	13430957	T	-	Homozygous	86.6667	23.96	DEL	15	13
ced-4#4	IV	681211	T	A	Homozygous	100	61.25	SNP	7	7
ced-4#4	IV	1390142	A	-	Homozygous	100	65.37	DEL	13	13
ced-4#4	IV	1637959	A	-	Homozygous	100	21.77	DEL	11	11
ced-4#4	IV	4168631	T	-	Homozygous	78.5714	39.46	DEL	14	11
ced-4#4	IV	6307684	A	-	Homozygous	100	29.61	DEL	17	17
ced-4#4	IV	6465577	A	-	Homozygous	100	34.9	DEL	18	18
ced-4#4	IV	6826868	C	-	Homozygous	91.6667	47.24	DEL	12	11
ced-4#4	IV	6854839	A	-	Homozygous	100	58.05	DEL	13	13
ced-4#4	IV	8724892	-	T	Homozygous	76.9231	23.91	INS	13	10
ced-4#4	IV	12448958	T	-	Homozygous	80.9524	36.85	DEL	21	17
ced-4#4	IV	12899321	A	-	Homozygous	100	66.97	DEL	14	14
ced-4#4	IV	13508901	T	-	Homozygous	80	23.76	DEL	10	8
ced-4#4	IV	14055535	G	-	Homozygous	94.7368	70.21	DEL	19	18
ced-4#4	IV	16603382	T	-	Homozygous	94.4444	78.31	DEL	18	17
ced-4#4	IV	17064731	A	-	Homozygous	75	25.19	DEL	12	9
ced-4#4	IV	17075254	T	-	Homozygous	78.5714	44.09	DEL	14	11
ced-4#4	V	993388	-	AAAAA	Homozygous	84.6154	112.96	INS	13	11
ced-4#4	V	2302270	A	T	Homozygous	100	158.91	SNP	17	17
ced-4#4	V	3221030	C	G	Homozygous	100	116.19	SNP	13	13
ced-4#4	V	3386888	T	-	Homozygous	92.3077	31.93	DEL	13	12
ced-4#4	V	3736786	A	-	Homozygous	100	35.73	DEL	12	12
ced-4#4	V	5117100	T	A	Homozygous	100	73.78	SNP	8	8
ced-4#4	V	6517685	T	A	Homozygous	100	201.54	SNP	22	22
ced-4#4	V	8171485	T	-	Homozygous	100	29.76	DEL	12	12
ced-4#4	V	9870867	A	-	Homozygous	86.6667	24.27	DEL	15	13
ced-4#4	V	10147911	T	C	Homozygous	100	189.39	SNP	20	20
ced-4#4	V	13366112	G	T	Homozygous	100	46.92	SNP	6	6
ced-4#4	V	13366131	G	T	Homozygous	100	49.53	SNP	6	6
ced-4#4	V	14344941	T	-	Homozygous	100	44.51	DEL	12	12
ced-4#4	V	15223266	T	A	Homozygous	100	243.18	SNP	26	26
ced-4#4	V	16259098	T	-	Homozygous	100	41.44	DEL	11	11
ced-4#4	V	16757105	T	-	Homozygous	81.8182	20.4	DEL	11	9
ced-4#4	V	16921627	T	A	Homozygous	100	101.96	SNP	11	11
ced-4#4	V	18790491	T	-	Homozygous	84.6154	29.76	DEL	13	11
ced-4#4	V	19073368	A	-	Homozygous	91.6667	30.71	DEL	12	11
ced-4#4	V	19548819	C	T	Homozygous	100	86.76	SNP	9	9
ced-4#4	V	19548825	A	G	Homozygous	100	73.84	SNP	8	8
ced-4#4	V	19561049	T	-	Homozygous	90	31.74	DEL	10	9
ced-4#4	V	20540717	T	G	Homozygous	100	147.32	SNP	16	16
ced-4#4	X	3275588	A	-	Homozygous	78.2609	71.53	DEL	23	18
ced-4#4	X	4035109	A	-	Homozygous	81.8182	26.83	DEL	11	9
ced-4#4	X	5350749	T	-	Homozygous	84.6154	27.65	DEL	13	11
ced-4#4	X	7585357	C	-	Homozygous	75	26.41	DEL	12	9
ced-4#5	I	18974	AT	-	Homozygous	100	43.1	DEL	11	11
ced-4#5	I	275655	-	T	Homozygous	100	67.7	INS	16	16
ced-4#5	I	628787	-	A	Homozygous	81.8182	20.76	INS	11	9
ced-4#5	I	2387242	A	-	Homozygous	85.7143	21.49	DEL	14	12
ced-4#5	I	3528035	T	A	Homozygous	100	107.81	SNP	12	12
ced-4#5	I	4220028	A	C	Homozygous	100	101.96	SNP	11	11
ced-4#5	I	4471735	-	A	Homozygous	83.3333	24.37	INS	12	10
ced-4#5	I	6204313	A	G	Homozygous	100	136.31	SNP	15	15
ced-4#5	I	6956201	-	T	Homozygous	100	39.59	INS	15	15
ced-4#5	I	7626354	T	G	Homozygous	100	195.71	SNP	20	20
ced-4#5	I	11569314	-	A	Homozygous	100	37.62	INS	14	14
ced-4#5	I	12235481	A	-	Homozygous	75	25.41	DEL	12	9
ced-4#5	I	14236148	A	-	Homozygous	84.6154	39.04	DEL	13	11
ced-4#5	II	263293	A	G	Homozygous	100	136.31	SNP	15	15
ced-4#5	II	1177092	T	A	Homozygous	100	101.96	SNP	11	11
ced-4#5	II	2248133	A	-	Homozygous	81.8182	23.34	DEL	11	9
ced-4#5	II	3171235	T	C	Homozygous	100	183.14	SNP	19	19
ced-4#5	II	4755596	A	-	Homozygous	100	33.4	DEL	23	23
ced-4#5	II	6523250	T	C	Homozygous	100	158.92	SNP	17	17
ced-4#5	II	10617206	A	T	Homozygous	100	175.69	SNP	19	19
ced-4#5	II	11292152	T	-	Homozygous	91.6667	43.99	DEL	12	11
ced-4#5	II	12100081	-	A	Homozygous	100	25.4	INS	10	10
ced-4#5	III	266900	A	-	Homozygous	90	32.18	DEL	10	9
ced-4#5	III	1425468	A	-	Homozygous	83.3333	21.68	DEL	12	10
ced-4#5	III	4364052	T	-	Homozygous	75	31.62	DEL	16	12
ced-4#5	III	5949589	A	T	Homozygous	100	91.48	SNP	12	12
ced-4#5	III	6125939	A	T	Homozygous	100	61.4	SNP	7	7
ced-4#5	III	6251941	T	-	Homozygous	81.25	49.05	DEL	16	13
ced-4#5	III	8145303	T	A	Homozygous	100	170.86	SNP	18	18
ced-4#5	III	10305094	G	A	Homozygous	100	125.84	SNP	14	14
ced-4#5	III	12808759	A	-	Homozygous	91.6667	33.05	DEL	12	11
ced-4#5	IV	1132246	-	T	Homozygous	85.7143	23.83	INS	14	12
ced-4#5	IV	1320107	T	C	Homozygous	100	102.14	SNP	11	11
ced-4#5	IV	1339595	A	-	Homozygous	100	32.65	DEL	13	13
ced-4#5	IV	1993433	T	-	Homozygous	78.5714	25.52	DEL	14	11
ced-4#5	IV	2668366	-	T	Homozygous	100	38.65	INS	11	11
ced-4#5	IV	5607689	G	-	Homozygous	75	22.66	DEL	12	9
ced-4#5	IV	5786231	A	-	Homozygous	77.7778	44.23	DEL	18	14
ced-4#5	IV	6812681	A	G	Homozygous	100	100.48	SNP	11	11
ced-4#5	IV	9216910	T	G	Homozygous	100	152.67	SNP	17	17
ced-4#5	IV	9773868	A	-	Homozygous	90.9091	38.7	DEL	11	10
ced-4#5	IV	12908247	T	-	Homozygous	78.5714	32.12	DEL	14	11
ced-4#5	IV	13493565	A	C	Homozygous	100	201.65	SNP	22	22
ced-4#5	IV	15490795	G	-	Homozygous	90.9091	57.15	DEL	11	10
ced-4#5	IV	15865003	T	-	Homozygous	84.6154	24.31	DEL	13	11
ced-4#5	IV	16646716	GA	AG	Homozygous	100	61.4	MNP	7	7
ced-4#5	V	107530	G	T	Homozygous	100	43.88	SNP	5	5
ced-4#5	V	1507683	A	T	Homozygous	100	136.31	SNP	15	15
ced-4#5	V	1563377	A	C	Homozygous	100	201.65	SNP	22	22
ced-4#5	V	3493375	A	G	Homozygous	100	147.38	SNP	16	16
ced-4#5	V	5430371	-	T	Homozygous	100	29.82	INS	12	12
ced-4#5	V	6631189	T	-	Homozygous	90.9091	31.28	DEL	22	20
ced-4#5	V	8632741	T	G	Homozygous	100	131.76	SNP	14	14
ced-4#5	V	8971444	-	T	Homozygous	78.5714	39.42	INS	14	11
ced-4#5	V	11809585	-	A	Homozygous	100	32.18	INS	14	14
ced-4#5	V	17716773	T	-	Homozygous	75	29.17	DEL	12	9
ced-4#5	V	19386059	-	T	Homozygous	78.5714	25.88	INS	14	11
ced-4#5	V	19881652	T	-	Homozygous	80	23.07	DEL	10	8
ced-4#5	X	2655343	A	-	Homozygous	76.9231	23.59	DEL	13	10
ced-4#5	X	7891281	A	-	Homozygous	100	24.47	DEL	10	10
ced-4#5	X	8259437	A	-	Homozygous	83.3333	30.8	DEL	12	10
ced-4#5	X	12949964	T	-	Homozygous	100	54.49	DEL	14	14
ced-4#5	X	13775273	A	T	Homozygous	100	147.38	SNP	16	16
ced-4#5	X	14552217	A	-	Homozygous	91.6667	36.32	DEL	12	11
ced-4#5	X	16739065	T	C	Homozygous	100	101.96	SNP	11	11
ced-4#5	X	17434656	A	-	Homozygous	90.9091	23.2	DEL	11	10
cku-80#1	I	2417158	A	-	Homozygous	88.8889	42.45	DEL	18	16
cku-80#1	I	3062030	T	-	Homozygous	83.3333	106.35	DEL	12	10
cku-80#1	I	3559844	T	-	Homozygous	76.9231	21.64	DEL	13	10
cku-80#1	I	4185825	-	C	Homozygous	100	73.67	INS	12	12
cku-80#1	I	4616217	T	-	Homozygous	81.8182	20.92	DEL	11	9
cku-80#1	I	8674939	G	-	Homozygous	75	44.54	DEL	24	18
cku-80#1	I	9791341	-	T	Homozygous	75	23.92	INS	16	12
cku-80#1	I	10922309	T	-	Homozygous	90.4762	41	DEL	21	19
cku-80#1	I	10947167	-	C	Homozygous	90	30.95	INS	10	9
cku-80#1	I	11535881	A	-	Homozygous	100	27.8	DEL	13	13
cku-80#1	I	13182133	A	-	Homozygous	83.3333	25.8	DEL	12	10
cku-80#1	I	13328651	T	-	Homozygous	90.9091	24.61	DEL	11	10
cku-80#1	I	14693485	C	-	Homozygous	76.9231	30.7	DEL	13	10
cku-80#1	II	361521	A	-	Homozygous	80	23.19	DEL	10	8
cku-80#1	II	2793225	T	-	Homozygous	86.6667	32.56	DEL	15	13
cku-80#1	II	3143190	T	-	Homozygous	75	25.74	DEL	12	9
cku-80#1	II	3259938	T	-	Homozygous	76.4706	55.98	DEL	17	13
cku-80#1	II	3830536	-	A	Homozygous	75	20.67	INS	16	12
cku-80#1	II	8126414	T	-	Homozygous	93.3333	52.42	DEL	15	14
cku-80#1	II	9859229	C	-	Homozygous	92.3077	29.9	DEL	13	12
cku-80#1	II	13536664	A	-	Homozygous	76.9231	20.08	DEL	13	10
cku-80#1	II	13899482	G	-	Homozygous	81.4815	124.6	DEL	27	22
cku-80#1	III	1045778	T	-	Homozygous	100	52.38	DEL	18	18
cku-80#1	III	1176619	G	-	Homozygous	100	26.73	DEL	17	17
cku-80#1	III	2211058	T	-	Homozygous	76.9231	22.35	DEL	13	10
cku-80#1	III	2811180	A	-	Homozygous	87.5	26.56	DEL	16	14
cku-80#1	III	3073562	A	-	Homozygous	75	39.97	DEL	20	15
cku-80#1	III	5172855	T	A	Homozygous	100	210.68	SNP	23	23
cku-80#1	III	11398245	T	-	Homozygous	88.2353	26.77	DEL	17	15
cku-80#1	III	11486514	T	-	Homozygous	100	50.82	DEL	12	12
cku-80#1	IV	928451	C	-	Homozygous	93.3333	92.94	DEL	15	14
cku-80#1	IV	977920	A	-	Homozygous	92.8571	28.84	DEL	14	13
cku-80#1	IV	1323176	T	-	Homozygous	83.3333	51.83	DEL	18	15
cku-80#1	IV	1766383	A	-	Homozygous	75	24.44	DEL	12	9
cku-80#1	IV	2773506	GC	-	Homozygous	93.75	45.35	DEL	16	15
cku-80#1	IV	2868211	T	-	Homozygous	100	23.03	DEL	10	10
cku-80#1	IV	6309187	G	-	Homozygous	77.2727	51.94	DEL	22	17
cku-80#1	IV	8115060	C	-	Homozygous	78.2609	54.47	DEL	23	18
cku-80#1	IV	9191628	T	C	Homozygous	100	183.13	SNP	19	19
cku-80#1	IV	13015813	-	T	Homozygous	100	48.22	INS	18	18
cku-80#1	IV	14128907	T	-	Homozygous	81.25	26.96	DEL	16	13
cku-80#1	IV	14778106	A	-	Homozygous	77.2727	31.97	DEL	22	17
cku-80#1	IV	15493655	A	-	Homozygous	87.5	62.99	DEL	16	14
cku-80#1	IV	15615944	T	-	Homozygous	89.4737	163	DEL	19	17
cku-80#1	V	723362	T	A	Homozygous	100	136.31	SNP	15	15
cku-80#1	V	3740924	G	-	Homozygous	100	74.05	DEL	20	20
cku-80#1	V	5226599	C	-	Homozygous	83.3333	31.3	DEL	12	10
cku-80#1	V	8274366	T	G	Homozygous	100	188.66	SNP	20	20
cku-80#1	V	12135528	T	A	Homozygous	100	201.65	SNP	22	22
cku-80#1	V	13896173	A	-	Homozygous	92.3077	64.42	DEL	13	12
cku-80#1	V	17998324	G	-	Homozygous	100	45	DEL	12	12
cku-80#1	V	18819298	T	-	Homozygous	100	33.82	DEL	12	12
cku-80#1	V	20241170	A	-	Homozygous	85.7143	21.74	DEL	14	12
cku-80#1	X	1764740	A	-	Homozygous	80	33.33	DEL	15	12
cku-80#1	X	2422945	C	-	Homozygous	100	74.29	DEL	25	25
cku-80#1	X	7925357	T	A	Homozygous	100	290.01	SNP	31	31
cku-80#1	X	12060527	TA	-	Homozygous	76.4706	37.37	DEL	17	13
cku-80#1	X	13130049	A	-	Homozygous	75	35.53	DEL	24	18
cku-80#2	I	210423	A	-	Homozygous	76.9231	21.48	DEL	13	10
cku-80#2	I	316751	G	-	Homozygous	91.6667	33.02	DEL	12	11
cku-80#2	I	1694439	C	-	Homozygous	78.5714	33.23	DEL	14	11
cku-80#2	I	2878063	C	-	Homozygous	76.9231	23.74	DEL	13	10
cku-80#2	I	3101602	G	-	Homozygous	95.4545	41.48	DEL	22	21
cku-80#2	I	3244371	G	-	Homozygous	85.7143	46.61	DEL	21	18
cku-80#2	I	3625931	C	T	Homozygous	100	116.19	SNP	13	13
cku-80#2	I	4543833	A	G	Homozygous	100	38.35	SNP	5	5
cku-80#2	I	8845204	C	-	Homozygous	92.8571	39	DEL	14	13
cku-80#2	I	9723688	-	T	Homozygous	84.6154	22.71	INS	13	11
cku-80#2	I	12829258	A	-	Homozygous	83.3333	63.47	DEL	12	10
cku-80#2	I	14096447	G	-	Homozygous	100	41.1	DEL	10	10
cku-80#2	I	14242271	A	-	Homozygous	78.5714	21.31	DEL	14	11
cku-80#2	II	1499645	T	-	Homozygous	100	42.54	DEL	17	17
cku-80#2	II	4744581	-	T	Homozygous	77.2727	28.44	INS	22	17
cku-80#2	II	4822539	A	-	Homozygous	80	50	DEL	10	8
cku-80#2	II	9164797	-	A	Homozygous	77.7778	22.13	INS	18	14
cku-80#2	II	10805715	T	-	Homozygous	90	30.33	DEL	20	18
cku-80#2	II	10827106	-	T	Homozygous	84.6154	24.06	INS	13	11
cku-80#2	II	12144102	T	-	Homozygous	76.4706	22.54	DEL	17	13
cku-80#2	II	13020612	G	-	Homozygous	85.7143	48.06	DEL	14	12
cku-80#2	II	13194167	A	-	Homozygous	76	67.35	DEL	25	19
cku-80#2	II	13953671	A	-	Homozygous	75	21.42	DEL	12	9
cku-80#2	II	14973710	-	A	Homozygous	81.8182	32.29	INS	11	9
cku-80#2	II	15252623	T	-	Homozygous	75	28.96	DEL	12	9
cku-80#2	III	1907231	C	-	Homozygous	100	54.05	DEL	12	12
cku-80#2	III	2112418	-	A	Homozygous	81.3953	65.95	INS	43	35
cku-80#2	III	2868840	T	-	Homozygous	100	23.33	DEL	13	13
cku-80#2	III	2980353	-	T	Homozygous	75	21.06	INS	20	15
cku-80#2	III	3556848	C	-	Homozygous	100	37.66	DEL	12	12
cku-80#2	III	4843599	C	-	Homozygous	90	40.88	DEL	10	9
cku-80#2	III	5416466	-	T	Homozygous	100	50.98	INS	10	10
cku-80#2	III	7157479	A	-	Homozygous	75.8621	44.32	DEL	29	22
cku-80#2	III	7779062	C	A	Homozygous	100	147.11	SNP	16	16
cku-80#2	III	10035219	-	T	Homozygous	92.3077	44.85	INS	13	12
cku-80#2	III	11110958	-	A	Homozygous	76.4706	27.66	INS	17	13
cku-80#2	III	11418828	T	G	Homozygous	100	291.5	SNP	32	32
cku-80#2	III	12316669	T	-	Homozygous	100	157.55	DEL	19	19
cku-80#2	III	13597549	T	G	Homozygous	100	48.35	SNP	6	6
cku-80#2	III	13677747	G	-	Homozygous	100	60.38	DEL	14	14
cku-80#2	IV	725561	T	C	Homozygous	100	106.64	SNP	12	12
cku-80#2	IV	1165389	G	A	Homozygous	100	147.37	SNP	16	16
cku-80#2	IV	3272614	T	-	Homozygous	81.8182	21.53	DEL	11	9
cku-80#2	IV	3332041	A	-	Homozygous	81.8182	30.19	DEL	11	9
cku-80#2	IV	13009968	G	-	Homozygous	92.8571	48.97	DEL	14	13
cku-80#2	IV	13701405	G	-	Homozygous	90.9091	59.38	DEL	22	20
cku-80#2	IV	14789815	G	-	Homozygous	92.8571	41.62	DEL	14	13
cku-80#2	V	826748	A	-	Homozygous	75	42.97	DEL	12	9
cku-80#2	V	946705	T	-	Homozygous	77.7778	38.49	DEL	18	14
cku-80#2	V	10577098	C	-	Homozygous	95.2381	84.48	DEL	21	20
cku-80#2	V	12981957	A	T	Homozygous	100	107.82	SNP	12	12
cku-80#2	V	13419664	T	-	Homozygous	77.2727	46.41	DEL	22	17
cku-80#2	V	14297716	A	T	Homozygous	100	183.12	SNP	19	19
cku-80#2	V	19361935	C	-	Homozygous	100	102.26	DEL	25	25
cku-80#2	V	19621660	C	-	Homozygous	100	41.51	DEL	14	14
cku-80#2	V	19866300	-	A	Homozygous	75	21.63	INS	20	15
cku-80#2	X	1709790	T	-	Homozygous	75	24.97	DEL	12	9
cku-80#2	X	2209230	A	C	Homozygous	100	292.03	SNP	30	30
cku-80#2	X	2259587	A	T	Homozygous	100	107.82	SNP	12	12
cku-80#2	X	2498320	A	-	Homozygous	92.8571	60.01	DEL	14	13
cku-80#2	X	3148189	-	A	Homozygous	100	37.59	INS	16	16
cku-80#2	X	7212086	G	-	Homozygous	77.7778	54.58	DEL	18	14
cku-80#2	X	7251685	A	T	Homozygous	100	267.06	SNP	28	28
cku-80#2	X	7310848	-	T	Homozygous	100	28.27	INS	14	14
cku-80#2	X	14897891	-	A	Homozygous	95.2381	41.38	INS	21	20
cku-80#2	X	15148247	C	T	Homozygous	100	201.63	SNP	22	22
cku-80#2	X	15962270	C	-	Homozygous	76	80.49	DEL	25	19
cku-80#3	I	371189	T	-	Homozygous	100	40.18	DEL	12	12
cku-80#3	I	2645669	AT	-	Homozygous	95.4545	116.19	DEL	22	21
cku-80#3	I	3025385	A	-	Homozygous	100	28.78	DEL	10	10
cku-80#3	I	4629839	A	-	Homozygous	76.9231	22.64	DEL	13	10
cku-80#3	I	5316243	A	T	Homozygous	100	99.27	SNP	10	10
cku-80#3	I	6998692	A	T	Homozygous	100	220.85	SNP	24	24
cku-80#3	I	7037707	A	T	Homozygous	100	220.72	SNP	24	24
cku-80#3	I	8935748	T	-	Homozygous	81.8182	34.13	DEL	11	9
cku-80#3	I	10908707	AT	-	Homozygous	76.9231	35.35	DEL	13	10
cku-80#3	I	10993685	A	-	Homozygous	100	34.82	DEL	10	10
cku-80#3	I	11280536	T	-	Homozygous	85.7143	35.02	DEL	14	12
cku-80#3	II	744498	G	-	Homozygous	77.7778	46.85	DEL	18	14
cku-80#3	II	3534615	A	T	Homozygous	100	183.14	SNP	19	19
cku-80#3	II	9522266	A	T	Homozygous	100	158.92	SNP	17	17
cku-80#3	II	10792054	A	-	Homozygous	75	20.81	DEL	12	9
cku-80#3	II	11002526	T	G	Homozygous	100	125.84	SNP	14	14
cku-80#3	II	12087350	A	-	Homozygous	76.9231	21.49	DEL	13	10
cku-80#3	II	13161959	T	-	Homozygous	81.8182	20.15	DEL	11	9
cku-80#3	III	309403	T	-	Homozygous	90	24.5	DEL	10	9
cku-80#3	III	618389	G	-	Homozygous	90.9091	28.17	DEL	11	10
cku-80#3	III	1387141	T	-	Homozygous	100	71.02	DEL	15	15
cku-80#3	III	1468860	T	-	Homozygous	77.7778	27.52	DEL	18	14
cku-80#3	III	1753338	A	T	Homozygous	100	158.92	SNP	17	17
cku-80#3	III	2825268	A	-	Homozygous	83.3333	72.87	DEL	12	10
cku-80#3	III	3198451	A	-	Homozygous	84.6154	50.08	DEL	13	11
cku-80#3	III	3300183	A	T	Homozygous	100	101.96	SNP	11	11
cku-80#3	III	4462366	A	T	Homozygous	100	116.18	SNP	13	13
cku-80#3	III	5569468	T	-	Homozygous	83.3333	21.2	DEL	12	10
cku-80#3	III	7117911	G	-	Homozygous	76.4706	30.28	DEL	17	13
cku-80#3	III	11582099	T	A	Homozygous	100	220.3	SNP	25	25
cku-80#3	III	11691451	G	-	Homozygous	83.3333	52.16	DEL	18	15
cku-80#3	III	12074531	T	-	Homozygous	84.6154	24.68	DEL	13	11
cku-80#3	IV	2592491	A	-	Homozygous	92.3077	41.13	DEL	13	12
cku-80#3	IV	6219676	T	C	Homozygous	100	170.86	SNP	18	18
cku-80#3	IV	8314484	TA	-	Homozygous	83.3333	38.38	DEL	12	10
cku-80#3	IV	9002266	T	-	Homozygous	90	58.6	DEL	10	9
cku-80#3	IV	9748536	-	T	Homozygous	85	28.86	INS	20	17
cku-80#3	IV	11297907	A	-	Homozygous	95	78.05	DEL	20	19
cku-80#3	IV	12900234	T	A	Homozygous	100	201.65	SNP	22	22
cku-80#3	IV	13170054	T	A	Homozygous	100	116.19	SNP	13	13
cku-80#3	IV	13401784	T	A	Homozygous	100	217.83	SNP	24	24
cku-80#3	IV	13592912	A	-	Homozygous	87.5	49.46	DEL	16	14
cku-80#3	IV	14725528	T	-	Homozygous	77.7778	24.71	DEL	18	14
cku-80#3	IV	16469917	T	A	Homozygous	100	284.35	SNP	31	31
cku-80#3	IV	17321318	T	A	Homozygous	100	182.74	SNP	19	19
cku-80#3	V	6302480	-	G	Homozygous	100	89.5	INS	15	15
cku-80#3	V	8255034	A	-	Homozygous	100	43.42	DEL	12	12
cku-80#3	V	9617724	G	A	Homozygous	100	195.06	SNP	21	21
cku-80#3	V	13380460	A	G	Homozygous	100	107.81	SNP	12	12
cku-80#3	V	13927364	A	T	Homozygous	100	170.86	SNP	18	18
cku-80#3	V	17867622	TG	AC	Homozygous	100	61.4	MNP	7	7
cku-80#3	V	18246555	A	G	Homozygous	100	147.38	SNP	16	16
cku-80#3	V	18527597	A	-	Homozygous	100	22.61	DEL	11	11
cku-80#3	V	19293130	A	-	Homozygous	80	30.87	DEL	10	8
cku-80#3	V	19868251	-	G	Homozygous	100	68.97	INS	13	13
cku-80#3	X	1378283	A	-	Homozygous	83.3333	21.91	DEL	12	10
cku-80#3	X	1833996	C	-	Homozygous	75	45.64	DEL	16	12
cku-80#3	X	3055591	T	A	Homozygous	100	170.86	SNP	18	18
cku-80#3	X	3451070	A	-	Homozygous	84.6154	27.94	DEL	13	11
cku-80#3	X	4031929	A	-	Homozygous	75	25.46	DEL	12	9
cku-80#3	X	11238456	T	G	Homozygous	100	158.91	SNP	17	17
cku-80#3	X	11887904	C	-	Homozygous	76.9231	68.31	DEL	13	10
cku-80#3	X	15096213	T	A	Homozygous	100	292.03	SNP	30	30
cku-80#4	I	649560	T	-	Homozygous	78.5714	33.48	DEL	14	11
cku-80#4	I	855392	A	-	Homozygous	100	58.86	DEL	12	12
cku-80#4	I	2298153	T	-	Homozygous	76.4706	39.82	DEL	17	13
cku-80#4	I	3574278	T	-	Homozygous	81.8182	46.92	DEL	11	9
cku-80#4	I	4591817	T	-	Homozygous	78.5714	39.95	DEL	14	11
cku-80#4	I	4681145	T	-	Homozygous	85	52.05	DEL	20	17
cku-80#4	I	5216818	A	-	Homozygous	100	32.8	DEL	13	13
cku-80#4	I	10288528	-	A	Homozygous	100	33.23	INS	13	13
cku-80#4	I	11858236	ATT	-	Homozygous	81.8182	45.68	DEL	11	9
cku-80#4	I	12226291	A	-	Homozygous	91.6667	37.19	DEL	12	11
cku-80#4	I	13443193	T	-	Homozygous	100	40.45	DEL	10	10
cku-80#4	II	1426911	TT	-	Homozygous	83.3333	61.2	DEL	12	10
cku-80#4	II	2193305	T	-	Homozygous	91.6667	31.76	DEL	12	11
cku-80#4	II	4234697	A	-	Homozygous	93.3333	37.76	DEL	15	14
cku-80#4	II	5465682	T	-	Homozygous	100	35.9	DEL	15	15
cku-80#4	II	8211687	TAA	-	Homozygous	81.8182	33.4	DEL	11	9
cku-80#4	II	10453452	A	-	Homozygous	76.9231	25.84	DEL	13	10
cku-80#4	II	14068665	T	-	Homozygous	88.2353	44.61	DEL	17	15
cku-80#4	II	14185316	T	-	Homozygous	100	89.47	DEL	14	14
cku-80#4	III	10704	A	-	Homozygous	85	27.86	DEL	20	17
cku-80#4	III	2297154	T	-	Homozygous	90.9091	40.01	DEL	11	10
cku-80#4	III	3474281	-	A	Homozygous	75	37.01	INS	24	18
cku-80#4	III	3792896	A	-	Homozygous	95	49.75	DEL	20	19
cku-80#4	III	3973193	A	-	Homozygous	100	21.02	DEL	10	10
cku-80#4	III	4423379	C	G	Homozygous	100	38.35	SNP	5	5
cku-80#4	III	4986103	A	-	Homozygous	76.1905	30.86	DEL	21	16
cku-80#4	III	6677573	G	-	Homozygous	83.3333	42.4	DEL	18	15
cku-80#4	III	10254601	T	-	Homozygous	86.6667	33.83	DEL	15	13
cku-80#4	III	11093436	A	-	Homozygous	75	25.2	DEL	12	9
cku-80#4	III	12065159	TA	-	Homozygous	82.3529	92.29	DEL	17	14
cku-80#4	III	12418027	AT	-	Homozygous	90.9091	34.78	DEL	11	10
cku-80#4	IV	1590771	A	-	Homozygous	94.7368	52.55	DEL	19	18
cku-80#4	IV	2509269	T	-	Homozygous	75	26.17	DEL	20	15
cku-80#4	IV	2544994	-	T	Homozygous	100	97.56	INS	17	17
cku-80#4	IV	2663251	T	-	Homozygous	100	38.33	DEL	17	17
cku-80#4	IV	8221092	T	A	Homozygous	100	199.6	SNP	22	22
cku-80#4	IV	9715193	-	T	Homozygous	80	25.33	INS	15	12
cku-80#4	IV	12858299	T	-	Homozygous	94.7368	71.98	DEL	19	18
cku-80#4	IV	13020313	G	-	Homozygous	95	73.16	DEL	20	19
cku-80#4	IV	16403719	T	-	Homozygous	100	34.86	DEL	12	12
cku-80#4	V	950912	C	-	Homozygous	90.9091	36.1	DEL	11	10
cku-80#4	V	1995607	T	-	Homozygous	94.4444	45.42	DEL	18	17
cku-80#4	V	3096326	T	-	Homozygous	86.6667	27.12	DEL	15	13
cku-80#4	V	3892016	A	-	Homozygous	92.3077	20.84	DEL	13	12
cku-80#4	V	9295498	T	-	Homozygous	78.9474	41.94	DEL	19	15
cku-80#4	V	10484504	A	-	Homozygous	81.8182	22.19	DEL	11	9
cku-80#4	V	10711392	A	C	Homozygous	100	231.77	SNP	25	25
cku-80#4	V	12216799	-	T	Homozygous	77.2727	28.66	INS	22	17
cku-80#4	V	13010764	A	-	Homozygous	92.8571	23.42	DEL	14	13
cku-80#4	V	13740517	G	T	Homozygous	100	220.87	SNP	24	24
cku-80#4	V	16598197	T	-	Homozygous	80	21.36	DEL	10	8
cku-80#4	V	17842093	T	-	Homozygous	100	48.4	DEL	17	17
cku-80#4	V	17879447	T	-	Homozygous	76.4706	54.97	DEL	17	13
cku-80#4	V	18502340	T	-	Homozygous	80	42.32	DEL	15	12
cku-80#4	X	1065655	-	T	Homozygous	100	42.18	INS	17	17
cku-80#4	X	1092509	T	-	Homozygous	77.7778	26.72	DEL	18	14
cku-80#4	X	1820677	A	-	Homozygous	100	29.16	DEL	11	11
cku-80#4	X	2435865	AT	-	Homozygous	75	49.22	DEL	12	9
cku-80#4	X	4030893	C	A	Homozygous	100	61.7	SNP	7	7
cku-80#4	X	4662820	A	-	Homozygous	100	91.06	DEL	15	15
cku-80#4	X	4957800	A	G	Homozygous	100	170.86	SNP	18	18
cku-80#4	X	9521647	A	T	Homozygous	100	194.6	SNP	20	20
cku-80#4	X	9760246	A	G	Homozygous	100	183.14	SNP	19	19
cku-80#4	X	12519004	A	-	Homozygous	80	24.44	DEL	10	8
cku-80#4	X	13099176	-	A	Homozygous	100	55.22	INS	11	11
cku-80#4	X	14937045	G	A	Homozygous	100	38.35	SNP	5	5
cku-80#4	X	15256137	A	-	Homozygous	80	26.08	DEL	10	8
cku-80#5	I	197190	-	A	Homozygous	100	25.98	INS	15	15
cku-80#5	I	822439	-	T	Homozygous	90.9091	33.76	INS	11	10
cku-80#5	I	1296837	T	-	Homozygous	90.9091	55.03	DEL	11	10
cku-80#5	I	1464615	A	-	Homozygous	91.6667	27.91	DEL	12	11
cku-80#5	I	8136719	A	-	Homozygous	81.25	33.04	DEL	16	13
cku-80#5	I	10789450	A	T	Homozygous	100	86.76	SNP	9	9
cku-80#5	I	11849278	A	T	Homozygous	100	38.35	SNP	5	5
cku-80#5	I	11849288	A	T	Homozygous	100	38.35	SNP	5	5
cku-80#5	II	732427	-	T	Homozygous	84.6154	25.68	INS	13	11
cku-80#5	II	3792920	T	-	Homozygous	76.4706	26.34	DEL	17	13
cku-80#5	II	5021962	-	A	Homozygous	83.3333	22.84	INS	12	10
cku-80#5	II	15151197	-	A	Homozygous	83.3333	24.02	INS	12	10
cku-80#5	III	1938473	-	T	Homozygous	84.6154	27.48	INS	13	11
cku-80#5	III	3294107	T	-	Homozygous	81.25	28.14	DEL	16	13
cku-80#5	III	3448126	G	A	Homozygous	100	38.35	SNP	5	5
cku-80#5	III	7872891	A	T	Homozygous	100	125.88	SNP	14	14
cku-80#5	III	9198103	-	T	Homozygous	75	24.05	INS	16	12
cku-80#5	III	10383905	G	-	Homozygous	84.6154	35.93	DEL	13	11
cku-80#5	III	10417374	-	A	Homozygous	75	28.05	INS	12	9
cku-80#5	III	12079137	TA	-	Homozygous	75	54.43	DEL	12	9
cku-80#5	III	13562463	G	T	Homozygous	100	210.17	SNP	23	23
cku-80#5	IV	3019227	-	A	Homozygous	100	40.51	INS	18	18
cku-80#5	IV	4209651	-	T	Homozygous	100	40.25	INS	18	18
cku-80#5	IV	4651790	-	T	Homozygous	80.9524	30.67	INS	21	17
cku-80#5	IV	7980760	T	-	Homozygous	85.7143	23.08	DEL	14	12
cku-80#5	IV	13960336	A	-	Homozygous	83.3333	22.5	DEL	12	10
cku-80#5	IV	14494623	-	A	Homozygous	93.3333	30.23	INS	15	14
cku-80#5	IV	15401144	-	T	Homozygous	82.3529	20.46	INS	17	14
cku-80#5	IV	15522983	C	-	Homozygous	76.9231	30.95	DEL	13	10
cku-80#5	V	582735	-	T	Homozygous	80	24.52	INS	15	12
cku-80#5	V	656179	-	A	Homozygous	76.9231	25.86	INS	13	10
cku-80#5	V	1206794	-	A	Homozygous	90.9091	37.74	INS	11	10
cku-80#5	V	1458986	-	A	Homozygous	84.6154	33.16	INS	13	11
cku-80#5	V	4151574	G	-	Homozygous	91.6667	45.64	DEL	12	11
cku-80#5	V	7178924	A	-	Homozygous	100	44.78	DEL	14	14
cku-80#5	V	9063197	-	A	Homozygous	100	31.82	INS	12	12
cku-80#5	V	17773255	GT	AG	Homozygous	100	69.25	MNP	10	10
cku-80#5	V	18401606	-	G	Homozygous	83.3333	64.89	INS	18	15
cku-80#5	V	19472408	C	-	Homozygous	100	62.75	DEL	12	12
cku-80#5	V	20432032	-	T	Homozygous	100	67.86	INS	16	16
cku-80#5	X	2246191	-	A	Homozygous	93.3333	32.33	INS	15	14
cku-80#5	X	4999946	-	T	Homozygous	100	30.96	INS	14	14
cku-80#5	X	6491672	C	-	Homozygous	100	45.13	DEL	16	16
cku-80#5	X	7492997	-	A	Homozygous	75	62.38	INS	20	15
cku-80#5	X	9770972	-	A	Homozygous	78.5714	25.01	INS	14	11
cku-80#5	X	10586412	-	T	Homozygous	83.3333	27.07	INS	18	15
cku-80#5	X	14539377	C	-	Homozygous	81.25	32.04	DEL	16	13
cku-80#5	X	16997720	A	-	Homozygous	92.3077	30.72	DEL	13	12
polq-1#1	I	368527	T	-	Homozygous	77.8	37.12	DEL	18	14
polq-1#1	I	1721897	AT	-	Homozygous	84.6	42.85	DEL	13	11
polq-1#1	I	4803458	T	-	Homozygous	100	24.38	DEL	12	12
polq-1#1	I	8040694	A	-	Homozygous	81.8	26.65	DEL	11	9
polq-1#1	I	12623808	A	-	Homozygous	90	42.69	DEL	20	18
polq-1#1	I	12668668	T	-	Homozygous	81.8	32.17	DEL	11	9
polq-1#1	I	13474954	T	-	Homozygous	100	46.2	DEL	11	11
polq-1#1	II	11723128	-	T	Homozygous	82.6	37.09	INS	23	19
polq-1#1	II	13548965	T	-	Homozygous	92.9	39.6	DEL	14	13
polq-1#1	II	14537728	T	-	Homozygous	100	34.94	DEL	12	12
polq-1#1	III	4417156	A	G	Homozygous	100	38.35	SNP	5	5
polq-1#1	III	7445683	A	G	Homozygous	100	38.35	SNP	5	5
polq-1#1	III	12737071	T	-	Homozygous	100	32.3	DEL	11	11
polq-1#1	III	13101733	A	T	Homozygous	100	158.59	SNP	17	17
polq-1#1	IV	279100	T	-	Homozygous	100	25.28	DEL	15	15
polq-1#1	IV	5146296	A	G	Homozygous	100	38.35	SNP	5	5
polq-1#1	IV	5309305	G	C	Homozygous	100	38.35	SNP	5	5
polq-1#1	IV	5309322	C	A	Homozygous	100	38.35	SNP	5	5
polq-1#1	IV	12751351	T	-	Homozygous	100	33.86	DEL	12	12
polq-1#1	V	31857	T	-	Homozygous	100	92.71	DEL	22	22
polq-1#1	V	7376102	T	-	Homozygous	81.8	30.34	DEL	11	9
polq-1#1	V	17886267	C	T	Homozygous	100	49.53	SNP	6	6
polq-1#1	V	19754705	T	-	Homozygous	100	65.02	DEL	15	15
polq-1#1	X	171927	G	A	Homozygous	100	49.53	SNP	6	6
polq-1#1	X	3061543	T	G	Homozygous	100	73.84	SNP	8	8
polq-1#1	X	3521059	C	A	Homozygous	100	316.84	SNP	34	34
polq-1#1	X	3559294	T	C	Homozygous	100	49.53	SNP	6	6
polq-1#1	X	3984435	A	G	Homozygous	100	158.92	SNP	17	17
polq-1#1	X	4720728	AG	GA	Homozygous	100	78.45	MNP	9	9
polq-1#1	X	7516708	T	G	Homozygous	100	459.54	SNP	48	48
polq-1#1	X	13707988	T	-	Homozygous	100	30.05	DEL	11	11
polq-1#1	X	16041673	A	-	Homozygous	80	42.29	DEL	30	24
polq-1#1	X	16174020	T	-	Homozygous	72.7	30.78	DEL	22	16
polq-1#1	X	16507284	A	-	Homozygous	95.5	41.4	DEL	22	21
polq-1#1	X	17217481	AG	GA	Homozygous	100	86.82	MNP	13	13
polq-1#2	I	1019705	A	-	Homozygous	90.9	20.91	DEL	11	10
polq-1#2	I	5866997	-	T	Homozygous	100	28.71	INS	15	15
polq-1#2	I	10992486	T	-	Homozygous	100	35.17	DEL	14	14
polq-1#2	II	4997223	AA	-	Homozygous	65	40.29	DEL	20	13
polq-1#2	II	9473647	C	T	Homozygous	95.2	174.57	SNP	21	20
polq-1#2	II	10005430	A	-	Homozygous	81	48.79	DEL	21	17
polq-1#2	II	14003100	G	A	Homozygous	100	101.96	SNP	11	11
polq-1#2	III	3819811	T	-	Homozygous	76.9	25.78	DEL	13	10
polq-1#2	IV	384376	A	-	Homozygous	100	133.44	DEL	32	32
polq-1#2	IV	2892834	T	-	Homozygous	90	23.04	DEL	10	9
polq-1#2	IV	12459121	T	-	Homozygous	91.7	21.93	DEL	12	11
polq-1#2	IV	14087505	-	T	Homozygous	84.6	25.87	INS	13	11
polq-1#2	IV	15706289	-	T	Homozygous	100	25.2	INS	11	11
polq-1#2	IV	16110418	A	-	Homozygous	85.7	26.59	DEL	14	12
polq-1#2	V	3289259	-	A	Homozygous	92.3	23.7	INS	13	12
polq-1#2	V	3689676	A	-	Homozygous	100	40.7	DEL	13	13
polq-1#2	V	11014363	A	-	Homozygous	100	45.86	DEL	27	27
polq-1#2	V	16899324	C	G	Homozygous	100	125.84	SNP	14	14
polq-1#2	V	18190613	T	A	Homozygous	96.7	268.9	SNP	30	29
polq-1#2	X	3533689	A	-	Homozygous	88.2	50.9	DEL	17	15
polq-1#2	X	8120603	-	A	Homozygous	100	48.54	INS	20	20
polq-1#3	I	338769	C	T	Homozygous	100	136.31	SNP	15	15
polq-1#3	I	525362	T	-	Homozygous	90	28.03	DEL	10	9
polq-1#3	I	551415	A	-	Homozygous	90	26.84	DEL	10	9
polq-1#3	I	1040093	T	A	Homozygous	100	60.53	SNP	7	7
polq-1#3	I	5172652	-	T	Homozygous	100	80.94	INS	25	25
polq-1#3	I	5268920	-	A	Homozygous	100	25.61	INS	10	10
polq-1#3	I	12522385	A	-	Homozygous	100	31.73	DEL	10	10
polq-1#3	II	1070086	T	C	Homozygous	96.9	274.97	SNP	32	31
polq-1#3	II	1070110	G	A	Homozygous	100	363.29	SNP	38	38
polq-1#3	II	12884205	A	-	Homozygous	100	38.68	DEL	14	14
polq-1#3	II	15112255	C	T	Homozygous	97.4	323.98	SNP	38	37
polq-1#3	III	8104502	A	-	Homozygous	75	27.28	DEL	12	9
polq-1#3	IV	1695641	A	G	Homozygous	100	183.13	SNP	19	19
polq-1#3	IV	5548940	-	A	Homozygous	100	36.62	INS	17	17
polq-1#3	IV	8134801	A	T	Homozygous	100	99.27	SNP	10	10
polq-1#3	X	443402	C	G	Homozygous	100	38.35	SNP	5	5
polq-1#3	X	3081083	-	T	Homozygous	94.4	36.27	INS	18	17
polq-1#3	X	14921144	TA	-	Homozygous	100	86.64	DEL	11	11
polq-1#3	X	15911956	A	T	Homozygous	100	73.84	SNP	8	8
polq-1#3	X	16193758	G	C	Homozygous	100	125.84	SNP	14	14
polq-1#3	X	17185543	G	T	Homozygous	100	90.39	SNP	9	9
polq-1#3	X	17319677	AC	CA	Homozygous	100	64.09	MNP	9	9
polq-1#3	X	17710020	G	A	Homozygous	100	351.11	SNP	37	37
polq-1#4	I	1337840	T	-	Homozygous	90.9	27.75	DEL	11	10
polq-1#4	I	1940016	-	T	Homozygous	90.9	25.92	INS	11	10
polq-1#4	I	5362386	A	-	Homozygous	84.6	22.88	DEL	13	11
polq-1#4	I	13895489	T	-	Homozygous	100	22.99	DEL	10	10
polq-1#4	II	780981	T	-	Homozygous	95	58.6	DEL	20	19
polq-1#4	II	6206535	C	T	Homozygous	100	101.96	SNP	11	11
polq-1#4	II	6708063	A	T	Homozygous	100	210.68	SNP	23	23
polq-1#4	II	9611431	T	-	Homozygous	69.2	35.33	DEL	13	9
polq-1#4	II	10976932	A	-	Homozygous	90	21.66	DEL	10	9
polq-1#4	II	11491383	A	-	Homozygous	76.5	38.01	DEL	17	13
polq-1#4	II	12469967	A	-	Homozygous	85	56.73	DEL	20	17
polq-1#4	II	12654934	T	-	Homozygous	75	54.09	DEL	28	21
polq-1#4	II	13929800	T	-	Homozygous	100	32.47	DEL	20	20
polq-1#4	II	13979434	T	-	Homozygous	84.6	32.14	DEL	13	11
polq-1#4	III	3217105	G	T	Homozygous	100	136.34	SNP	15	15
polq-1#4	III	5615921	A	-	Homozygous	72.7	37.74	DEL	22	16
polq-1#4	III	13091511	A	-	Homozygous	80	35.32	DEL	20	16
polq-1#4	IV	1767679	T	-	Homozygous	83.3	37.17	DEL	18	15
polq-1#4	IV	7450245	-	A	Homozygous	100	31	INS	14	14
polq-1#4	IV	11244331	-	A	Homozygous	89.5	35.38	INS	19	17
polq-1#4	IV	12699462	A	-	Homozygous	81.8	22.97	DEL	11	9
polq-1#4	IV	13044869	A	-	Homozygous	78.9	43.56	DEL	19	15
polq-1#4	IV	14679362	A	-	Homozygous	100	63.42	DEL	29	29
polq-1#4	IV	16207475	T	-	Homozygous	84.2	25.57	DEL	19	16
polq-1#4	V	815680	-	T	Homozygous	81.8	26.47	INS	11	9
polq-1#4	V	871666	T	-	Homozygous	83.3	28.34	DEL	18	15
polq-1#4	V	2706774	-	T	Homozygous	100	31.9	INS	15	15
polq-1#4	V	10135290	A	-	Homozygous	85.7	38.85	DEL	14	12
polq-1#4	X	495259	G	T	Homozygous	100	251.83	SNP	27	27
polq-1#4	X	1261612	T	-	Homozygous	95.8	42.8	DEL	24	23
polq-1#4	X	16043171	T	-	Homozygous	66.7	23.61	DEL	12	8
polq-1#5	I	3218726	A	-	Homozygous	90	29.64	DEL	10	9
polq-1#5	I	3332120	T	-	Homozygous	81.8	26.72	DEL	11	9
polq-1#5	I	4638032	T	-	Homozygous	86.7	26.57	DEL	15	13
polq-1#5	I	9300010	T	-	Homozygous	94.4	49.09	DEL	18	17
polq-1#5	I	10029224	T	-	Homozygous	93.3	47.15	DEL	15	14
polq-1#5	I	10363144	C	T	Homozygous	100	210.68	SNP	23	23
polq-1#5	I	13517957	A	-	Homozygous	100	40.44	DEL	14	14
polq-1#5	I	14677753	C	T	Homozygous	100	292.03	SNP	30	30
polq-1#5	II	4557411	A	-	Homozygous	90	23.36	DEL	10	9
polq-1#5	II	6933261	A	-	Homozygous	81	42.39	DEL	21	17
polq-1#5	III	292296	A	-	Homozygous	77.3	30.41	DEL	22	17
polq-1#5	III	993708	AT	-	Homozygous	90	34.65	DEL	10	9
polq-1#5	III	3616015	-	T	Homozygous	100	54.18	INS	17	17
polq-1#5	III	8608820	T	-	Homozygous	100	79.94	DEL	16	16
polq-1#5	III	10547786	A	-	Homozygous	95.7	39.52	DEL	23	22
polq-1#5	IV	1775071	A	G	Homozygous	100	38.35	SNP	5	5
polq-1#5	IV	3372296	A	-	Homozygous	100	48.77	DEL	13	13
polq-1#5	IV	3834372	A	-	Homozygous	100	43.18	DEL	12	12
polq-1#5	IV	3989219	T	-	Homozygous	92.3	28.45	DEL	13	12
polq-1#5	IV	4474738	A	-	Homozygous	100	43.95	DEL	10	10
polq-1#5	IV	14707641	A	-	Homozygous	90.9	29.03	DEL	11	10
polq-1#5	IV	15269834	T	-	Homozygous	80	26.92	DEL	10	8
polq-1#5	V	204483	T	-	Homozygous	92.3	34.82	DEL	13	12
polq-1#5	V	1107128	T	-	Homozygous	100	28.68	DEL	10	10
polq-1#5	V	1589818	A	-	Homozygous	100	22.8	DEL	13	13
polq-1#5	V	2830990	T	-	Homozygous	88.2	37.39	DEL	17	15
polq-1#5	V	7919869	G	T	Homozygous	100	38.35	SNP	5	5
polq-1#5	V	7923533	A	-	Homozygous	94.4	61.03	DEL	18	17
polq-1#5	V	8309350	T	-	Homozygous	80	31.19	DEL	15	12
polq-1#5	V	12369085	A	-	Homozygous	83.3	22.22	DEL	12	10
polq-1#5	V	15701624	T	-	Homozygous	93.8	48.22	DEL	16	15
polq-1#5	V	17549269	A	-	Homozygous	75	29.72	DEL	16	12
polq-1#5	V	19156733	A	-	Homozygous	80	25.13	DEL	15	12
polq-1#5	V	19843700	A	-	Homozygous	100	47.33	DEL	13	13
polq-1#5	X	6700885	T	-	Homozygous	81.8	28.32	DEL	11	9
polq-1#5	X	7957891	T	-	Homozygous	100	42.64	DEL	12	12
polq-1#5	X	8220524	T	-	Homozygous	70.6	26.91	DEL	17	12
polq-1#5	X	13584434	T	-	Homozygous	90	21	DEL	10	9
pcn-1#1	I	458574	C	-	Homozygous	100	60.68	DEL	11	11
pcn-1#1	I	798741	C	-	Homozygous	100	49.9	DEL	13	13
pcn-1#1	I	4962305	G	A	Homozygous	100	201.65	SNP	22	22
pcn-1#1	I	5565110	T	A	Homozygous	100	183.14	SNP	19	19
pcn-1#1	I	7447661	G	A	Homozygous	100	157.25	SNP	17	17
pcn-1#1	I	7772989	C	A	Homozygous	100	195.15	SNP	21	21
pcn-1#1	I	9625000	-	T	Homozygous	85.7143	22.61	INS	14	12
pcn-1#1	I	11048508	-	A	Homozygous	100	22.93	INS	15	15
pcn-1#1	I	11297547	A	-	Homozygous	90	23.93	DEL	10	9
pcn-1#1	I	11368765	-	T	Homozygous	76.4706	21.59	INS	17	13
pcn-1#1	I	12109719	ATGCCGAA	-	Homozygous	100	120.92	DEL	20	20
pcn-1#1	I	13323788	T	-	Homozygous	90.9091	20.9	DEL	11	10
pcn-1#1	I	14102845	-	T	Homozygous	100	48.5	INS	23	23
pcn-1#1	I	14533795	T	-	Homozygous	90.9091	42.01	DEL	22	20
pcn-1#1	II	1804979	-	A	Homozygous	100	73.06	INS	17	17
pcn-1#1	II	7181603	C	-	Homozygous	77.7778	30.94	DEL	18	14
pcn-1#1	II	9468208	-	T	Homozygous	81.8182	29.53	INS	11	9
pcn-1#1	II	14098775	T	-	Homozygous	93.75	26.31	DEL	16	15
pcn-1#1	II	14418922	A	T	Homozygous	100	188.11	SNP	20	20
pcn-1#1	II	14871304	A	-	Homozygous	90.9091	24.48	DEL	11	10
pcn-1#1	III	1459509	-	A	Homozygous	100	30.61	INS	12	12
pcn-1#1	III	1537926	A	T	Homozygous	100	101.96	SNP	11	11
pcn-1#1	III	3395017	A	-	Homozygous	76.4706	47.22	DEL	17	13
pcn-1#1	III	10035286	-	T	Homozygous	100	58.91	INS	18	18
pcn-1#1	III	10123474	-	G	Homozygous	100	64.41	INS	12	12
pcn-1#1	III	11484856	A	-	Homozygous	76.4706	29.46	DEL	17	13
pcn-1#1	III	12975768	T	-	Homozygous	81.8182	34.44	DEL	11	9
pcn-1#1	IV	88585	-	T	Homozygous	100	28.85	INS	11	11
pcn-1#1	IV	659197	TCG	AAC	Homozygous	100	127.45	MNP	16	16
pcn-1#1	IV	3117368	A	-	Homozygous	100	29.22	DEL	11	11
pcn-1#1	IV	3566235	A	G	Homozygous	100	154.04	SNP	17	17
pcn-1#1	IV	4646585	T	A	Homozygous	100	211.75	SNP	23	23
pcn-1#1	IV	7157505	-	A	Homozygous	92.8571	36.47	INS	14	13
pcn-1#1	IV	13483439	-	A	Homozygous	100	49.81	INS	16	16
pcn-1#1	IV	13731042	-	T	Homozygous	100	29.66	INS	12	12
pcn-1#1	IV	14423578	A	T	Homozygous	100	231.77	SNP	25	25
pcn-1#1	IV	14630714	-	T	Homozygous	100	41.48	INS	10	10
pcn-1#1	IV	16103375	-	A	Homozygous	100	33.42	INS	14	14
pcn-1#1	IV	16855416	A	-	Homozygous	81.8182	24.27	DEL	11	9
pcn-1#1	V	3581153	G	-	Homozygous	75	30.4	DEL	12	9
pcn-1#1	V	3706546	G	A	Homozygous	100	195.67	SNP	21	21
pcn-1#1	V	4705928	C	-	Homozygous	93.3333	49.62	DEL	15	14
pcn-1#1	V	6353852	G	C	Homozygous	100	162.17	SNP	17	17
pcn-1#1	V	6588051	T	A	Homozygous	100	38.16	SNP	5	5
pcn-1#1	V	7865830	A	-	Homozygous	80	26.7	DEL	15	12
pcn-1#1	V	10175340	T	A	Homozygous	100	158.92	SNP	17	17
pcn-1#1	V	12519049	G	-	Homozygous	80.9524	48.57	DEL	21	17
pcn-1#1	V	12689965	A	T	Homozygous	100	210.68	SNP	23	23
pcn-1#1	V	12811422	C	-	Homozygous	80	22.61	DEL	10	8
pcn-1#1	V	16498736	-	A	Homozygous	100	32.09	INS	13	13
pcn-1#1	V	19314226	-	T	Homozygous	80	20.23	INS	15	12
pcn-1#1	V	19723680	GC	-	Homozygous	76.9231	34.12	DEL	13	10
pcn-1#1	X	1013254	A	T	Homozygous	100	158.93	SNP	17	17
pcn-1#1	X	1380849	-	A	Homozygous	77.2727	28.97	INS	22	17
pcn-1#1	X	1660324	GA	AC	Homozygous	100	73.84	MNP	8	8
pcn-1#1	X	2459827	G	-	Homozygous	78.5714	33.51	DEL	14	11
pcn-1#1	X	4030998	A	T	Homozygous	100	38.35	SNP	5	5
pcn-1#1	X	4098317	A	G	Homozygous	100	201.62	SNP	22	22
pcn-1#1	X	4620634	-	A	Homozygous	100	46.37	INS	11	11
pcn-1#1	X	6133635	-	T	Homozygous	79.1667	47.46	INS	24	19
pcn-1#1	X	6398542	T	-	Homozygous	75	20.01	DEL	12	9
pcn-1#1	X	7777429	-	T	Homozygous	76	31.23	INS	25	19
pcn-1#1	X	8196441	-	A	Homozygous	80	35.4	INS	20	16
pcn-1#1	X	9157246	-	T	Homozygous	100	32.03	INS	15	15
pcn-1#1	X	9900724	-	A	Homozygous	75	24.01	INS	16	12
pcn-1#1	X	11107275	A	G	Homozygous	100	183.14	SNP	19	19
pcn-1#1	X	13291884	-	T	Homozygous	100	30.48	INS	13	13
pcn-1#1	X	14080400	-	A	Homozygous	100	105.03	INS	18	18
pcn-1#1	X	17049784	A	-	Homozygous	75	25.13	DEL	12	9
pcn-1#2	I	414151	T	A	Homozygous	100	108.59	SNP	12	12
pcn-1#2	I	3351575	-	A	Homozygous	100	22.39	INS	10	10
pcn-1#2	I	6940970	TAA	-	Homozygous	90	40.01	DEL	10	9
pcn-1#2	I	8560559	-	T	Homozygous	100	27.27	INS	12	12
pcn-1#2	I	9190634	A	-	Homozygous	93.3333	85.66	DEL	15	14
pcn-1#2	I	10747676	AT	-	Homozygous	91.6667	42.11	DEL	12	11
pcn-1#2	I	11801635	-	T	Homozygous	78.5714	36.19	INS	14	11
pcn-1#2	I	13486572	T	G	Homozygous	100	125.84	SNP	14	14
pcn-1#2	I	13486606	T	A	Homozygous	100	125.84	SNP	14	14
pcn-1#2	I	14590461	-	A	Homozygous	83.3333	25.01	INS	12	10
pcn-1#2	II	1387512	T	A	Homozygous	100	107.82	SNP	12	12
pcn-1#2	II	2306564	C	-	Homozygous	84.6154	36.31	DEL	13	11
pcn-1#2	II	3595381	-	A	Homozygous	90	23.83	INS	10	9
pcn-1#2	II	4676059	C	A	Homozygous	100	125.84	SNP	14	14
pcn-1#2	II	6304161	T	A	Homozygous	100	136.31	SNP	15	15
pcn-1#2	II	7272660	T	C	Homozygous	100	61.4	SNP	7	7
pcn-1#2	II	7707937	C	-	Homozygous	90.9091	44.55	DEL	11	10
pcn-1#2	II	9161801	T	A	Homozygous	100	147.38	SNP	16	16
pcn-1#2	II	9696977	-	T	Homozygous	84.6154	24.64	INS	13	11
pcn-1#2	II	10329282	A	T	Homozygous	100	99.27	SNP	10	10
pcn-1#2	II	11458478	C	-	Homozygous	83.3333	35.39	DEL	12	10
pcn-1#2	II	14286830	CT	-	Homozygous	75	43.23	DEL	16	12
pcn-1#2	III	39670	T	A	Homozygous	100	99.27	SNP	10	10
pcn-1#2	III	428102	T	-	Homozygous	76.9231	22.66	DEL	13	10
pcn-1#2	III	3224109	-	A	Homozygous	100	75.75	INS	18	18
pcn-1#2	III	4110861	-	T	Homozygous	85.7143	24.03	INS	14	12
pcn-1#2	III	5541820	T	A	Homozygous	100	146.51	SNP	16	16
pcn-1#2	III	9939136	C	T	Homozygous	100	158.92	SNP	17	17
pcn-1#2	III	11213267	T	A	Homozygous	100	73.84	SNP	8	8
pcn-1#2	III	11473214	A	-	Homozygous	78.5714	22.97	DEL	14	11
pcn-1#2	III	11634843	-	T	Homozygous	81.25	21.33	INS	16	13
pcn-1#2	IV	1014583	-	A	Homozygous	100	67.91	INS	13	13
pcn-1#2	IV	5831135	A	-	Homozygous	90	45.07	DEL	10	9
pcn-1#2	IV	10822969	A	-	Homozygous	100	30.11	DEL	15	15
pcn-1#2	IV	15263727	-	A	Homozygous	80	28.66	INS	10	8
pcn-1#2	IV	15586146	-	T	Homozygous	100	26.85	INS	13	13
pcn-1#2	IV	16370033	-	A	Homozygous	100	22.61	INS	11	11
pcn-1#2	V	139445	C	-	Homozygous	78.5714	38.71	DEL	14	11
pcn-1#2	V	451105	-	T	Homozygous	80	22.16	INS	10	8
pcn-1#2	V	939857	-	A	Homozygous	100	21.11	INS	11	11
pcn-1#2	V	4507586	G	-	Homozygous	100	81.5	DEL	15	15
pcn-1#2	V	7801490	A	-	Homozygous	100	32.45	DEL	13	13
pcn-1#2	V	8395249	T	-	Homozygous	93.3333	54.65	DEL	15	14
pcn-1#2	V	9415497	G	-	Homozygous	78.5714	27.85	DEL	14	11
pcn-1#2	X	1075841	-	T	Homozygous	100	43.52	INS	13	13
pcn-1#2	X	1715864	C	-	Homozygous	80	49.63	DEL	15	12
pcn-1#2	X	7781739	-	A	Homozygous	85.7143	27.38	INS	14	12
pcn-1#2	X	14796663	-	T	Homozygous	100	25.92	INS	13	13
pcn-1#2	X	14943416	G	-	Homozygous	85.7143	36.11	DEL	14	12
pcn-1#3	I	130653	G	-	Homozygous	100	181.17	DEL	31	31
pcn-1#3	I	338349	T	-	Homozygous	80	28.54	DEL	15	12
pcn-1#3	I	1172125	-	T	Homozygous	75	28.19	INS	20	15
pcn-1#3	I	2003930	A	-	Homozygous	100	44.06	DEL	16	16
pcn-1#3	I	2249451	A	-	Homozygous	82.3529	55.79	DEL	17	14
pcn-1#3	I	2988135	-	AG	Homozygous	100	73.93	INS	13	13
pcn-1#3	I	3424434	A	-	Homozygous	80	31.23	DEL	10	8
pcn-1#3	I	4231881	T	-	Homozygous	92.8571	35.96	DEL	14	13
pcn-1#3	I	7703647	A	T	Homozygous	100	116.19	SNP	13	13
pcn-1#3	I	8154787	A	C	Homozygous	100	292.03	SNP	30	30
pcn-1#3	I	9229631	T	-	Homozygous	84.6154	31.72	DEL	13	11
pcn-1#3	I	10261460	C	-	Homozygous	90	27.83	DEL	10	9
pcn-1#3	I	10869500	T	-	Homozygous	100	27.61	DEL	12	12
pcn-1#3	I	14524823	C	-	Homozygous	100	70.93	DEL	15	15
pcn-1#3	II	12283	T	-	Homozygous	75	80.09	DEL	20	15
pcn-1#3	II	293148	A	C	Homozygous	100	210.68	SNP	23	23
pcn-1#3	II	844166	-	A	Homozygous	100	26.16	INS	12	12
pcn-1#3	II	1370429	T	-	Homozygous	100	26.33	DEL	10	10
pcn-1#3	II	2110658	C	T	Homozygous	100	195.16	SNP	21	21
pcn-1#3	II	3548290	AT	-	Homozygous	100	73.02	DEL	14	14
pcn-1#3	II	4755413	C	-	Homozygous	100	38.5	DEL	15	15
pcn-1#3	II	6735002	T	-	Homozygous	86.6667	37.46	DEL	15	13
pcn-1#3	II	10668623	T	-	Homozygous	75	39.21	DEL	16	12
pcn-1#3	II	11934774	A	-	Homozygous	100	111.09	DEL	19	19
pcn-1#3	II	12208210	-	T	Homozygous	90	20.67	INS	10	9
pcn-1#3	II	13546534	G	-	Homozygous	93.3333	48.86	DEL	15	14
pcn-1#3	III	884136	G	T	Homozygous	100	220.87	SNP	24	24
pcn-1#3	III	982100	C	-	Homozygous	78.5714	22.09	DEL	14	11
pcn-1#3	III	1068770	A	-	Homozygous	75	33.98	DEL	12	9
pcn-1#3	III	1207342	T	-	Homozygous	83.3333	22.85	DEL	12	10
pcn-1#3	III	2109904	-	T	Homozygous	90	23.12	INS	10	9
pcn-1#3	III	3088298	A	-	Homozygous	92.3077	40.13	DEL	13	12
pcn-1#3	III	3323605	C	-	Homozygous	83.3333	40.81	DEL	24	20
pcn-1#3	III	3582541	-	T	Homozygous	76.4706	20.52	INS	17	13
pcn-1#3	III	3980009	-	A	Homozygous	78.5714	24.58	INS	14	11
pcn-1#3	III	5086009	T	-	Homozygous	76.9231	37.36	DEL	13	10
pcn-1#3	III	7617684	A	G	Homozygous	100	49.53	SNP	6	6
pcn-1#3	III	7617686	C	A	Homozygous	100	49.53	SNP	6	6
pcn-1#3	III	7617689	T	C	Homozygous	100	49.53	SNP	6	6
pcn-1#3	III	7617691	T	C	Homozygous	100	49.53	SNP	6	6
pcn-1#3	III	11110605	-	T	Homozygous	77.7778	22.33	INS	18	14
pcn-1#3	III	12209302	T	A	Homozygous	100	195.16	SNP	21	21
pcn-1#3	III	12623982	AT	-	Homozygous	92.3077	33.75	DEL	13	12
pcn-1#3	III	12780586	T	-	Homozygous	90	46.11	DEL	20	18
pcn-1#3	IV	2547421	T	-	Homozygous	93.75	44.13	DEL	16	15
pcn-1#3	IV	2678158	T	-	Homozygous	86.6667	21.99	DEL	15	13
pcn-1#3	IV	2708609	G	-	Homozygous	79.1667	65.02	DEL	24	19
pcn-1#3	IV	2796264	T	-	Homozygous	80	27.6	DEL	10	8
pcn-1#3	IV	4049010	C	G	Homozygous	100	36.16	SNP	5	5
pcn-1#3	IV	4645966	-	A	Homozygous	81.8182	23.75	INS	11	9
pcn-1#3	IV	4729998	T	-	Homozygous	83.3333	53.18	DEL	12	10
pcn-1#3	IV	5813154	-	A	Homozygous	76.9231	41.49	INS	26	20
pcn-1#3	IV	8227604	-	T	Homozygous	81.25	23.86	INS	16	13
pcn-1#3	IV	8685912	T	-	Homozygous	97.0588	54.09	DEL	34	33
pcn-1#3	IV	10822021	C	-	Homozygous	94.4444	48.82	DEL	18	17
pcn-1#3	IV	12611774	-	A	Homozygous	78.5714	20.43	INS	14	11
pcn-1#3	IV	12778738	-	A	Homozygous	100	28	INS	12	12
pcn-1#3	IV	13526622	-	T	Homozygous	100	26.11	INS	13	13
pcn-1#3	IV	14251547	C	-	Homozygous	78.5714	25.06	DEL	14	11
pcn-1#3	IV	16629033	T	-	Homozygous	100	31.76	DEL	17	17
pcn-1#3	IV	16702142	-	A	Homozygous	87.5	29.33	INS	16	14
pcn-1#3	IV	16877721	A	-	Homozygous	80	24.54	DEL	15	12
pcn-1#3	V	1387379	A	-	Homozygous	85.7143	36.28	DEL	14	12
pcn-1#3	V	3637783	T	A	Homozygous	100	201.65	SNP	22	22
pcn-1#3	V	6212515	C	-	Homozygous	80	33.05	DEL	15	12
pcn-1#3	V	6846316	T	A	Homozygous	100	220.87	SNP	24	24
pcn-1#3	V	6940590	T	A	Homozygous	100	38.34	SNP	5	5
pcn-1#3	V	7728445	C	-	Homozygous	100	34.36	DEL	12	12
pcn-1#3	V	8302611	A	-	Homozygous	92.8571	79.43	DEL	14	13
pcn-1#3	V	10517600	A	-	Homozygous	100	39.32	DEL	15	15
pcn-1#3	V	12905540	T	-	Homozygous	80	22.37	DEL	15	12
pcn-1#3	V	14849848	-	T	Homozygous	100	33	INS	10	10
pcn-1#3	V	18645692	G	-	Homozygous	77.7778	58.38	DEL	18	14
pcn-1#3	V	20713437	T	-	Homozygous	88.2353	36.59	DEL	17	15
pcn-1#3	X	578089	-	A	Homozygous	91.3043	36.32	INS	23	21
pcn-1#3	X	978926	-	A	Homozygous	100	26.53	INS	16	16
pcn-1#3	X	1060863	C	-	Homozygous	100	46.6	DEL	11	11
pcn-1#3	X	2421305	A	-	Homozygous	85.7143	49.65	DEL	21	18
pcn-1#3	X	5440976	T	-	Homozygous	75	38.98	DEL	24	18
pcn-1#3	X	5543535	-	T	Homozygous	94.4444	23.49	INS	18	17
pcn-1#3	X	5896082	C	-	Homozygous	80	29.4	DEL	15	12
pcn-1#3	X	9289338	T	-	Homozygous	100	39.08	DEL	13	13
pcn-1#3	X	9585088	T	-	Homozygous	76.4706	25.54	DEL	17	13
pcn-1#3	X	10339265	-	A	Homozygous	75	21.85	INS	20	15
pcn-1#3	X	14912631	C	-	Homozygous	80	31.24	DEL	10	8
pcn-1#3	X	15923893	A	-	Homozygous	100	89.91	DEL	20	20
pcn-1#3	X	17700379	-	A	Homozygous	100	28.21	INS	12	12
pcn-1#4	I	3659796	-	A	Homozygous	90.9091	29.34	INS	11	10
pcn-1#4	I	5066506	C	A	Homozygous	100	38.35	SNP	5	5
pcn-1#4	I	5066509	C	T	Homozygous	100	38.35	SNP	5	5
pcn-1#4	I	5740148	A	-	Homozygous	80	25	DEL	15	12
pcn-1#4	I	7224935	-	A	Homozygous	92.8571	24.5	INS	14	13
pcn-1#4	I	10087516	T	-	Homozygous	76.9231	20.03	DEL	13	10
pcn-1#4	I	13081491	T	A	Homozygous	100	116.19	SNP	13	13
pcn-1#4	I	13691151	T	A	Homozygous	100	101.96	SNP	11	11
pcn-1#4	I	14531336	G	T	Homozygous	100	99.27	SNP	10	10
pcn-1#4	II	4683949	C	-	Homozygous	76.9231	31.99	DEL	13	10
pcn-1#4	II	5422675	T	-	Homozygous	84.6154	21.06	DEL	13	11
pcn-1#4	II	6280198	A	G	Homozygous	100	170.86	SNP	18	18
pcn-1#4	II	10388178	A	-	Homozygous	100	32.22	DEL	11	11
pcn-1#4	II	10881002	A	T	Homozygous	100	183.22	SNP	19	19
pcn-1#4	II	10983501	-	A	Homozygous	77.7778	28.27	INS	18	14
pcn-1#4	II	14530887	T	-	Homozygous	75	23.39	DEL	16	12
pcn-1#4	II	15250149	T	-	Homozygous	83.3333	22.63	DEL	12	10
pcn-1#4	III	1856965	T	G	Homozygous	100	38.34	SNP	5	5
pcn-1#4	III	3060413	-	T	Homozygous	100	35.08	INS	13	13
pcn-1#4	III	8905553	-	T	Homozygous	91.6667	37.35	INS	12	11
pcn-1#4	III	10707033	-	A	Homozygous	91.6667	21.4	INS	12	11
pcn-1#4	III	13070341	T	-	Homozygous	81.8182	33.14	DEL	11	9
pcn-1#4	IV	1711956	-	T	Homozygous	80	23.69	INS	15	12
pcn-1#4	IV	1762113	-	T	Homozygous	100	36.7	INS	15	15
pcn-1#4	IV	4995623	A	-	Homozygous	78.5714	29.71	DEL	14	11
pcn-1#4	IV	9009962	T	-	Homozygous	81.8182	56.35	DEL	11	9
pcn-1#4	IV	12701619	T	-	Homozygous	93.3333	29.17	DEL	15	14
pcn-1#4	IV	14036365	-	T	Homozygous	100	28.27	INS	13	13
pcn-1#4	IV	15057942	-	T	Homozygous	87.5	20.15	INS	16	14
pcn-1#4	V	11523650	A	T	Homozygous	100	86.76	SNP	9	9
pcn-1#4	V	12713553	-	T	Homozygous	81.8182	20.84	INS	11	9
pcn-1#4	V	13801419	G	-	Homozygous	77.7778	52.13	DEL	18	14
pcn-1#4	V	14356818	T	-	Homozygous	93.75	57.92	DEL	16	15
pcn-1#4	V	20354153	A	C	Homozygous	100	49.53	SNP	6	6
pcn-1#4	V	20354161	A	T	Homozygous	100	38.35	SNP	5	5
pcn-1#4	V	20679371	-	T	Homozygous	100	23.03	INS	11	11
pcn-1#4	X	6225504	T	-	Homozygous	76.1905	75.53	DEL	21	16
pcn-1#4	X	6299047	-	A	Homozygous	75	28.55	INS	20	15
pcn-1#4	X	7764953	A	T	Homozygous	100	44.62	SNP	6	6
pcn-1#4	X	16075992	T	C	Homozygous	100	125.84	SNP	14	14
pcn-1#4	X	16425956	C	T	Homozygous	100	57.01	SNP	7	7
pcn-1#5	I	1871385	G	A	Homozygous	100	61.24	SNP	7	7
pcn-1#5	I	13843059	-	A	Homozygous	78.5714	25.31	INS	14	11
pcn-1#5	II	3156068	A	T	Homozygous	100	107.79	SNP	12	12
pcn-1#5	II	4033037	A	C	Homozygous	100	107.82	SNP	12	12
pcn-1#5	II	5864887	GGA	CAT	Homozygous	100	66.72	MNP	7	7
pcn-1#5	II	5864930	T	C	Homozygous	100	173.91	SNP	18	18
pcn-1#5	II	7098316	C	T	Homozygous	100	116.19	SNP	13	13
pcn-1#5	II	7355399	T	A	Homozygous	100	116.19	SNP	13	13
pcn-1#5	II	8630858	A	C	Homozygous	100	116.19	SNP	13	13
pcn-1#5	II	9181320	G	-	Homozygous	84.6154	26.36	DEL	13	11
pcn-1#5	II	9751597	T	G	Homozygous	100	136.31	SNP	15	15
pcn-1#5	II	9955211	C	G	Homozygous	100	101.95	SNP	11	11
pcn-1#5	II	10657365	A	T	Homozygous	100	156.91	SNP	17	17
pcn-1#5	II	10889184	T	G	Homozygous	100	136.31	SNP	15	15
pcn-1#5	II	11078236	-	A	Homozygous	100	22.76	INS	10	10
pcn-1#5	II	12539116	T	G	Homozygous	100	49.53	SNP	6	6
pcn-1#5	II	14640602	-	T	Homozygous	86.6667	23.93	INS	15	13
pcn-1#5	II	14835104	TT	AA	Homozygous	100	73.4	MNP	8	8
pcn-1#5	III	1988948	A	T	Homozygous	100	107.82	SNP	12	12
pcn-1#5	III	4284231	G	T	Homozygous	100	101.96	SNP	11	11
pcn-1#5	III	8668674	A	G	Homozygous	100	101.95	SNP	11	11
pcn-1#5	III	11005553	T	-	Homozygous	86.6667	32	DEL	15	13
pcn-1#5	IV	2234257	T	A	Homozygous	100	38.35	SNP	5	5
pcn-1#5	IV	2642836	-	T	Homozygous	76.9231	20.31	INS	13	10
pcn-1#5	IV	3458910	A	-	Homozygous	100	77.66	DEL	15	15
pcn-1#5	IV	4008248	A	G	Homozygous	100	136.31	SNP	15	15
pcn-1#5	IV	5733621	T	A	Homozygous	100	136.31	SNP	15	15
pcn-1#5	IV	6743900	T	-	Homozygous	100	37.59	DEL	14	14
pcn-1#5	IV	7618594	T	G	Homozygous	100	125.78	SNP	14	14
pcn-1#5	IV	14904580	G	A	Homozygous	100	86.76	SNP	9	9
pcn-1#5	IV	15203715	-	T	Homozygous	88.2353	37.36	INS	17	15
pcn-1#5	V	991734	-	T	Homozygous	92.3077	25.44	INS	13	12
pcn-1#5	V	2952310	-	A	Homozygous	80	20.23	INS	10	8
pcn-1#5	V	4349587	C	-	Homozygous	81.8182	31.38	DEL	11	9
pcn-1#5	V	6081823	A	C	Homozygous	100	77.92	SNP	8	8
pcn-1#5	V	6081827	AAAA	CTCT	Homozygous	100	73.84	MNP	8	8
pcn-1#5	V	6081832	T	C	Homozygous	100	73.84	SNP	8	8
pcn-1#5	V	6081836	T	A	Homozygous	100	73.84	SNP	8	8
pcn-1#5	V	6288855	-	A	Homozygous	100	23.24	INS	13	13
pcn-1#5	V	18324573	G	-	Homozygous	86.6667	28.78	DEL	15	13
pcn-1#5	V	19099779	A	-	Homozygous	80	23.55	DEL	10	8
pcn-1#5	X	553217	-	T	Homozygous	87.5	25.88	INS	16	14
pcn-1#5	X	6842200	A	-	Homozygous	100	61.81	DEL	16	16
pcn-1#5	X	12157495	A	-	Homozygous	76.9231	31.21	DEL	13	10
atm-1#1	I	1650621	T	A	Homozygous	100	125.83	SNP	14	14
atm-1#1	I	4124215	T	G	Homozygous	100	174.11	SNP	18	18
atm-1#1	I	7174922	T	-	Homozygous	80	46.5	DEL	15	12
atm-1#1	I	8120508	T	G	Homozygous	100	125.84	SNP	14	14
atm-1#1	I	14827630	T	A	Homozygous	100	183.14	SNP	19	19
atm-1#1	II	9760859	G	A	Homozygous	100	99.27	SNP	10	10
atm-1#1	III	7447864	-	T	Homozygous	81.8	34.33	INS	11	9
atm-1#1	IV	12767511	GC	-	Homozygous	85.7	39.6	DEL	14	12
atm-1#1	V	12025390	A	C	Homozygous	96.3	232.46	SNP	27	26
atm-1#1	V	18475626	T	C	Homozygous	100	38.35	SNP	5	5
atm-1#1	X	10047	AT	-	Homozygous	95.7	68.69	DEL	23	22
atm-1#1	X	1350172	T	-	Homozygous	100	45.33	DEL	12	12
atm-1#1	X	1884567	A	T	Homozygous	100	45.34	SNP	6	6
atm-1#1	X	2654411	CT	TC	Homozygous	100	93.03	MNP	13	13
atm-1#1	X	8258734	A	G	Homozygous	95.5	353.3	SNP	44	42
atm-1#1	X	11232777	A	-	Homozygous	77.8	65.9	DEL	27	21
atm-1#1	X	15807655	T	A	Homozygous	100	38.35	SNP	5	5
atm-1#2	I	6047429	A	T	Homozygous	100	61.4	SNP	7	7
atm-1#2	I	7776106	A	-	Homozygous	82.4	50	DEL	17	14
atm-1#2	III	464957	G	C	Homozygous	100	210.68	SNP	23	23
atm-1#2	III	5814828	C	T	Homozygous	100	101.95	SNP	11	11
atm-1#2	IV	645767	C	G	Homozygous	100	279.43	SNP	29	29
atm-1#2	IV	3721437	A	T	Homozygous	100	38.62	SNP	5	5
atm-1#2	IV	6460962	C	A	Homozygous	100	49.53	SNP	6	6
atm-1#2	IV	6668083	T	-	Homozygous	87.5	27.02	DEL	16	14
atm-1#2	IV	8894349	TA	AT	Homozygous	100	62.37	MNP	8	8
atm-1#2	IV	12785467	GC	-	Homozygous	100	61.72	DEL	13	13
atm-1#2	IV	16147759	T	C	Homozygous	96.3	232.56	SNP	27	26
atm-1#2	V	266050	-	T	Homozygous	77.8	49.17	INS	18	14
atm-1#2	V	3118540	-	T	Homozygous	84.6	34.02	INS	13	11
atm-1#2	V	3608926	C	T	Homozygous	100	136.3	SNP	15	15
atm-1#2	V	15581826	-	C	Homozygous	100	68.26	INS	15	15
atm-1#2	X	4158905	-	T	Homozygous	100	29.46	INS	12	12
atm-1#2	X	8542205	TA	GT	Homozygous	100	100.48	MNP	11	11
atm-1#3	I	9518963	A	T	Homozygous	100	201.65	SNP	22	22
atm-1#3	I	14308091	G	T	Homozygous	100	291.99	SNP	30	30
atm-1#3	I	14398235	A	T	Homozygous	100	243.34	SNP	26	26
atm-1#3	II	5596438	A	-	Homozygous	100	29.55	DEL	10	10
atm-1#3	III	1770108	A	-	Homozygous	85.7	32.7	DEL	14	12
atm-1#3	III	10431311	A	-	Homozygous	100	34.2	DEL	10	10
atm-1#3	III	12334194	T	-	Homozygous	90.9	37.72	DEL	11	10
atm-1#3	IV	1943384	A	-	Homozygous	90	38.56	DEL	10	9
atm-1#3	IV	3075041	A	-	Homozygous	80	32.81	DEL	15	12
atm-1#3	IV	3335202	T	-	Homozygous	85.7	43.74	DEL	14	12
atm-1#3	IV	5532754	G	A	Homozygous	100	99.27	SNP	10	10
atm-1#3	IV	13028000	T	-	Homozygous	78.6	33.79	DEL	14	11
atm-1#3	IV	16446757	A	C	Homozygous	100	155.79	SNP	17	17
atm-1#3	V	2806233	C	T	Homozygous	100	339.21	SNP	36	36
atm-1#3	X	1151516	T	-	Homozygous	85.7	21.79	DEL	14	12
atm-1#3	X	17712997	A	G	Homozygous	100	61.4	SNP	7	7
atm-1#4	I	2047922	A	T	Homozygous	100	181.44	SNP	19	19
atm-1#4	I	2519428	T	-	Homozygous	100	39.86	DEL	11	11
atm-1#4	I	4406499	T	-	Homozygous	100	37.47	DEL	12	12
atm-1#4	I	5877617	A	G	Homozygous	94.4	149.75	SNP	18	17
atm-1#4	I	11835669	T	-	Homozygous	92.9	33.92	DEL	14	13
atm-1#4	I	12170095	A	T	Homozygous	100	147.38	SNP	16	16
atm-1#4	II	2744213	-	A	Homozygous	100	29.44	INS	10	10
atm-1#4	II	4836898	T	A	Homozygous	100	267.06	SNP	28	28
atm-1#4	II	14129100	A	-	Homozygous	100	52.19	DEL	20	20
atm-1#4	III	3792971	T	C	Homozygous	100	116.19	SNP	13	13
atm-1#4	III	11577567	T	-	Homozygous	91.7	40.01	DEL	12	11
atm-1#4	IV	2006843	T	-	Homozygous	100	30.81	DEL	11	11
atm-1#4	IV	13254798	T	-	Homozygous	91.3	58.69	DEL	23	21
atm-1#4	IV	15714857	T	-	Homozygous	83.3	25.99	DEL	12	10
atm-1#4	V	2119503	T	A	Homozygous	100	61.4	SNP	7	7
atm-1#4	V	5215363	T	-	Homozygous	100	34.37	DEL	16	16
atm-1#4	V	15425573	T	A	Homozygous	100	116.19	SNP	13	13
atm-1#4	V	15840104	T	A	Homozygous	100	220.87	SNP	24	24
atm-1#4	V	17387497	A	T	Homozygous	100	39.3	SNP	5	5
atm-1#4	V	19178978	A	-	Homozygous	100	28.65	DEL	14	14
atm-1#4	V	19497652	A	G	Homozygous	100	73.84	SNP	8	8
atm-1#4	X	364028	A	T	Homozygous	100	231.77	SNP	25	25
atm-1#4	X	1445313	T	A	Homozygous	100	147.38	SNP	16	16
atm-1#4	X	1544707	G	A	Homozygous	100	101.96	SNP	11	11
atm-1#4	X	5505260	A	T	Homozygous	100	77.94	SNP	8	8
atm-1#4	X	12938772	T	-	Homozygous	75	41.76	DEL	16	12
atm-1#5	I	1821063	G	C	Homozygous	100	158.92	SNP	17	17
atm-1#5	I	3150021	A	T	Homozygous	100	196.01	SNP	20	20
atm-1#5	I	12059500	A	-	Homozygous	83.3	32.87	DEL	12	10
atm-1#5	I	12760001	A	G	Homozygous	100	136.31	SNP	15	15
atm-1#5	II	13731671	T	-	Homozygous	94.7	119.75	DEL	19	18
atm-1#5	II	13837399	C	-	Homozygous	81.8	28.21	DEL	11	9
atm-1#5	III	2286444	T	-	Homozygous	87.5	43.51	DEL	16	14
atm-1#5	III	2587620	T	-	Homozygous	100	35.55	DEL	14	14
atm-1#5	III	10770360	A	-	Homozygous	83.3	35.6	DEL	12	10
atm-1#5	IV	12731453	C	T	Homozygous	100	38.33	SNP	5	5
atm-1#5	IV	12769820	A	-	Homozygous	90.9	26.53	DEL	11	10
atm-1#5	V	14744322	G	C	Homozygous	100	38.35	SNP	5	5
atm-1#5	V	14744331	G	C	Homozygous	100	38.35	SNP	5	5
atm-1#5	V	14744334	G	C	Homozygous	100	38.35	SNP	5	5
atm-1#5	V	17867295	A	G	Homozygous	100	38.35	SNP	5	5
atm-1#5	X	374501	T	G	Homozygous	100	170.82	SNP	18	18
atm-1#5	X	1636846	CTC	-	Homozygous	81.2	56.41	DEL	16	13
atm-1#5	X	5161808	T	C	Homozygous	100	38.34	SNP	5	5
atm-1#5	X	5264192	C	T	Homozygous	100	254.96	SNP	27	27
atm-1#5	X	16459288	A	-	Homozygous	100	23.52	DEL	12	12
xpc-1#1	I	3450240	T	A	Homozygous	100	38.34	SNP	5	5
xpc-1#1	I	3478982	A	G	Homozygous	100	100.51	SNP	11	11
xpc-1#1	I	3478998	C	G	Homozygous	100	145.59	SNP	16	16
xpc-1#1	I	5502522	A	G	Homozygous	94.4	151.38	SNP	18	17
xpc-1#1	I	5926168	TAATAATATT	-	Homozygous	100	131.28	DEL	22	22
xpc-1#1	I	7410815	T	A	Homozygous	100	136.31	SNP	15	15
xpc-1#1	I	7539496	T	A	Homozygous	100	195.71	SNP	20	20
xpc-1#1	I	12539185	T	-	Homozygous	76.5	50.34	DEL	17	13
xpc-1#1	I	15037928	T	A	Homozygous	100	375.69	SNP	39	39
xpc-1#1	II	499766	T	-	Homozygous	100	34.74	DEL	12	12
xpc-1#1	II	2477448	A	G	Homozygous	100	101.96	SNP	11	11
xpc-1#1	II	3699825	A	G	Homozygous	96.4	244.31	SNP	28	27
xpc-1#1	II	4462597	A	-	Homozygous	81.2	31.24	DEL	16	13
xpc-1#1	II	4988131	G	T	Homozygous	100	38.35	SNP	5	5
xpc-1#1	II	11996918	AT	-	Homozygous	100	58.58	DEL	11	11
xpc-1#1	II	13219209	T	A	Homozygous	100	363.3	SNP	38	38
xpc-1#1	II	13607709	T	A	Homozygous	100	147.36	SNP	16	16
xpc-1#1	II	14485650	T	A	Homozygous	100	86.76	SNP	9	9
xpc-1#1	III	1307756	G	T	Homozygous	100	101.96	SNP	11	11
xpc-1#1	III	1383944	A	-	Homozygous	66.7	29.51	DEL	12	8
xpc-1#1	III	12589193	C	T	Homozygous	96	209.87	SNP	25	24
xpc-1#1	IV	1201161	-	G	Homozygous	90	42.17	INS	10	9
xpc-1#1	IV	4763578	T	A	Homozygous	100	125.83	SNP	14	14
xpc-1#1	IV	8638386	T	G	Homozygous	100	86.74	SNP	9	9
xpc-1#1	IV	12953128	T	A	Homozygous	100	306.11	SNP	33	33
xpc-1#1	IV	13371151	T	A	Homozygous	100	98.66	SNP	10	10
xpc-1#1	IV	15826602	T	A	Homozygous	100	175.77	SNP	18	18
xpc-1#1	V	1732681	C	T	Homozygous	100	61.4	SNP	7	7
xpc-1#1	V	4457209	G	T	Homozygous	100	279.4	SNP	29	29
xpc-1#1	V	9522065	T	G	Homozygous	100	307.84	SNP	33	33
xpc-1#1	V	10178489	T	-	Homozygous	100	38.08	DEL	12	12
xpc-1#1	V	12675153	A	T	Homozygous	100	254.96	SNP	27	27
xpc-1#1	V	13055620	A	G	Homozygous	100	351.1	SNP	37	37
xpc-1#1	V	13323798	A	C	Homozygous	100	327.65	SNP	35	35
xpc-1#1	V	13755555	T	A	Homozygous	100	385.46	SNP	41	41
xpc-1#1	V	17914813	T	A	Homozygous	94.4	294.86	SNP	36	34
xpc-1#1	V	18400303	T	A	Homozygous	100	61.57	SNP	7	7
xpc-1#1	V	19137637	C	A	Homozygous	100	201.65	SNP	22	22
xpc-1#1	V	19578945	T	A	Homozygous	100	182.52	SNP	19	19
xpc-1#1	X	2689277	T	G	Homozygous	96	202.76	SNP	25	24
xpc-1#1	X	4072289	T	A	Homozygous	94.7	161.59	SNP	19	18
xpc-1#1	X	5857738	T	A	Homozygous	100	194.31	SNP	20	20
xpc-1#1	X	11639823	T	-	Homozygous	100	99.22	DEL	19	19
xpc-1#1	X	13821202	-	T	Homozygous	100	81.8	INS	14	14
xpc-1#1	X	15778974	A	T	Homozygous	100	392.42	SNP	42	42
xpc-1#1	X	15819792	A	C	Homozygous	100	49.53	SNP	6	6
xpc-1#2	I	3411818	A	-	Homozygous	80	28.88	DEL	10	8
xpc-1#2	I	3425607	A	G	Homozygous	94.1	135.69	SNP	17	16
xpc-1#2	I	10499169	T	-	Homozygous	85.7	24.53	DEL	14	12
xpc-1#2	I	10980145	T	-	Homozygous	84.2	25.97	DEL	19	16
xpc-1#2	I	13593037	G	A	Homozygous	100	38.35	SNP	5	5
xpc-1#2	II	6134220	T	A	Homozygous	100	339.21	SNP	36	36
xpc-1#2	II	8872023	A	G	Homozygous	100	170.86	SNP	18	18
xpc-1#2	II	9931328	T	-	Homozygous	93.8	33.1	DEL	16	15
xpc-1#2	II	11105555	C	T	Homozygous	100	183.13	SNP	19	19
xpc-1#2	II	12068212	A	C	Homozygous	100	99.27	SNP	10	10
xpc-1#2	II	14486367	CA	-	Homozygous	100	125.24	DEL	21	21
xpc-1#2	III	1734979	T	A	Homozygous	100	195.71	SNP	20	20
xpc-1#2	III	1871845	T	-	Homozygous	85.7	39.93	DEL	14	12
xpc-1#2	III	3275558	A	-	Homozygous	80	28.1	DEL	10	8
xpc-1#2	III	5486890	T	G	Homozygous	100	99.27	SNP	10	10
xpc-1#2	III	6237359	T	A	Homozygous	100	147.38	SNP	16	16
xpc-1#2	III	6884351	T	A	Homozygous	100	201.79	SNP	22	22
xpc-1#2	III	12511391	-	A	Homozygous	100	25.29	INS	10	10
xpc-1#2	III	12555720	T	-	Homozygous	100	25.04	DEL	13	13
xpc-1#2	IV	3537119	G	A	Homozygous	100	125.84	SNP	14	14
xpc-1#2	IV	6252096	A	T	Homozygous	100	254.93	SNP	27	27
xpc-1#2	IV	7931849	A	T	Homozygous	100	220.87	SNP	24	24
xpc-1#2	IV	13706560	A	T	Homozygous	100	73.84	SNP	8	8
xpc-1#2	V	4275590	A	C	Homozygous	91.7	181.23	SNP	24	22
xpc-1#2	V	6160241	A	T	Homozygous	100	147.38	SNP	16	16
xpc-1#2	V	10720132	A	C	Homozygous	100	316.55	SNP	34	34
xpc-1#2	V	11754078	A	T	Homozygous	100	38.34	SNP	5	5
xpc-1#2	V	14018696	A	G	Homozygous	100	267.06	SNP	28	28
xpc-1#2	V	14533571	A	T	Homozygous	100	61.4	SNP	7	7
xpc-1#2	V	14730950	A	T	Homozygous	100	231.75	SNP	25	25
xpc-1#2	V	14796756	A	T	Homozygous	100	86.76	SNP	9	9
xpc-1#2	V	18013230	A	T	Homozygous	100	201.65	SNP	22	22
xpc-1#2	X	3715240	TAGCAT	-	Homozygous	100	73.76	DEL	12	12
xpc-1#2	X	4198473	A	T	Homozygous	100	254.96	SNP	27	27
xpc-1#2	X	8160803	-	T	Homozygous	100	41.13	INS	14	14
xpc-1#2	X	8655410	C	T	Homozygous	100	385.46	SNP	41	41
xpc-1#2	X	9359515	A	T	Homozygous	100	195.16	SNP	21	21
xpc-1#2	X	10856866	T	A	Homozygous	100	183.13	SNP	19	19
xpc-1#2	X	14966241	A	T	Homozygous	95.8	199.29	SNP	24	23
xpc-1#2	X	17444074	A	T	Homozygous	100	38.35	SNP	5	5
xpc-1#3	I	1127576	A	T	Homozygous	100	195	SNP	21	21
xpc-1#3	I	3043097	AT	-	Homozygous	100	83.21	DEL	14	14
xpc-1#3	I	3271372	T	A	Homozygous	93.8	129.79	SNP	16	15
xpc-1#3	I	3586423	T	-	Homozygous	100	68.34	DEL	14	14
xpc-1#3	I	4722023	T	G	Homozygous	100	158.9	SNP	17	17
xpc-1#3	I	5435997	A	-	Homozygous	100	28.86	DEL	11	11
xpc-1#3	I	8819376	T	C	Homozygous	100	183.14	SNP	19	19
xpc-1#3	I	14952131	CA	AC	Homozygous	100	69.05	MNP	8	8
xpc-1#3	II	210660	A	C	Homozygous	100	254.96	SNP	27	27
xpc-1#3	II	2200099	C	A	Homozygous	100	107.82	SNP	12	12
xpc-1#3	II	7368936	A	T	Homozygous	100	101.96	SNP	11	11
xpc-1#3	II	7612883	A	T	Homozygous	100	243.17	SNP	26	26
xpc-1#3	II	9204496	A	C	Homozygous	100	101.96	SNP	11	11
xpc-1#3	II	10185044	A	T	Homozygous	100	195.71	SNP	20	20
xpc-1#3	II	10643911	A	T	Homozygous	100	220.87	SNP	24	24
xpc-1#3	II	11261678	A	-	Homozygous	73.3	34.61	DEL	15	11
xpc-1#3	II	12763190	A	T	Homozygous	97.1	304.51	SNP	35	34
xpc-1#3	II	14694923	T	-	Homozygous	84.6	27.7	DEL	13	11
xpc-1#3	III	4564656	T	A	Homozygous	100	170.86	SNP	18	18
xpc-1#3	III	6104336	T	A	Homozygous	100	195.71	SNP	20	20
xpc-1#3	III	6694101	C	T	Homozygous	100	198.03	SNP	22	22
xpc-1#3	III	7589044	T	A	Homozygous	100	49.53	SNP	6	6
xpc-1#3	III	8045249	A	C	Homozygous	100	231.72	SNP	25	25
xpc-1#3	III	12059876	A	T	Homozygous	100	73.84	SNP	8	8
xpc-1#3	III	12654599	A	-	Homozygous	90	29.25	DEL	10	9
xpc-1#3	III	12672765	A	-	Homozygous	90.9	21.93	DEL	11	10
xpc-1#3	III	13107323	A	C	Homozygous	100	116.18	SNP	13	13
xpc-1#3	III	13482705	A	T	Homozygous	100	220.83	SNP	24	24
xpc-1#3	III	13740921	A	-	Homozygous	79.3	49.86	DEL	29	23
xpc-1#3	IV	2523610	A	-	Homozygous	72.7	25.23	DEL	11	8
xpc-1#3	IV	3952796	A	T	Homozygous	100	170.54	SNP	18	18
xpc-1#3	IV	5316195	A	T	Homozygous	100	183.13	SNP	19	19
xpc-1#3	IV	8026603	A	T	Homozygous	100	38.35	SNP	5	5
xpc-1#3	IV	8938494	T	-	Homozygous	100	41.91	DEL	13	13
xpc-1#3	IV	9759306	A	C	Homozygous	100	101.96	SNP	11	11
xpc-1#3	IV	10695235	A	T	Homozygous	100	49.08	SNP	6	6
xpc-1#3	IV	10801698	GCTACA	-	Homozygous	100	66.15	DEL	11	11
xpc-1#3	IV	11582498	T	C	Homozygous	100	86.76	SNP	9	9
xpc-1#3	IV	12692882	T	-	Homozygous	100	66.05	DEL	12	12
xpc-1#3	IV	12771517	A	T	Homozygous	100	231.93	SNP	25	25
xpc-1#3	IV	14634514	A	G	Homozygous	100	59.82	SNP	7	7
xpc-1#3	IV	14634570	T	A	Homozygous	100	42.52	SNP	5	5
xpc-1#3	V	1224863	A	T	Homozygous	100	73.84	SNP	8	8
xpc-1#3	V	4133341	T	G	Homozygous	100	210.68	SNP	23	23
xpc-1#3	V	4133346	T	A	Homozygous	100	195.16	SNP	21	21
xpc-1#3	V	4321461	T	A	Homozygous	100	126.02	SNP	14	14
xpc-1#3	V	6343884	A	T	Homozygous	100	147.38	SNP	16	16
xpc-1#3	V	6623587	A	T	Homozygous	100	49.53	SNP	6	6
xpc-1#3	V	7710283	A	C	Homozygous	100	49.53	SNP	6	6
xpc-1#3	V	12824113	T	-	Homozygous	85.7	47.97	DEL	21	18
xpc-1#3	V	12991848	A	T	Homozygous	100	59.81	SNP	7	7
xpc-1#3	V	17450209	A	T	Homozygous	100	231.77	SNP	25	25
xpc-1#3	V	18970925	TA	-	Homozygous	100	80.6	DEL	11	11
xpc-1#3	X	3179132	C	-	Homozygous	100	89.96	DEL	17	17
xpc-1#3	X	5986416	C	T	Homozygous	100	158.92	SNP	17	17
xpc-1#3	X	6355990	GG	AA	Homozygous	100	101.96	MNP	11	11
xpc-1#3	X	7814805	A	T	Homozygous	100	101.96	SNP	11	11
xpc-1#3	X	8213566	C	T	Homozygous	100	158.92	SNP	17	17
xpc-1#3	X	10563486	T	A	Homozygous	100	99.23	SNP	10	10
xpc-1#3	X	11312973	A	-	Homozygous	93.3	37.64	DEL	15	14
xpc-1#3	X	12085742	T	A	Homozygous	100	86.75	SNP	9	9
xpc-1#3	X	14020544	TA	-	Homozygous	90	89.22	DEL	20	18
xpc-1#3	X	15464492	T	C	Homozygous	100	195.11	SNP	21	21
xpc-1#3	X	15789986	A	-	Homozygous	92.9	36.74	DEL	14	13
xpc-1#3	X	16672507	A	C	Homozygous	100	195.16	SNP	21	21
xpc-1#3	X	17177457	T	A	Homozygous	100	81.06	SNP	9	9
xpc-1#4	I	473274	A	T	Homozygous	100	86.76	SNP	9	9
xpc-1#4	I	1599580	G	A	Homozygous	100	99.27	SNP	10	10
xpc-1#4	I	2686537	C	T	Homozygous	100	101.96	SNP	11	11
xpc-1#4	I	3309719	C	T	Homozygous	100	195.03	SNP	22	22
xpc-1#4	I	6967895	A	G	Homozygous	100	86.76	SNP	9	9
xpc-1#4	I	10959155	G	A	Homozygous	100	101.96	SNP	11	11
xpc-1#4	I	12417573	C	T	Homozygous	100	201.65	SNP	22	22
xpc-1#4	I	13026978	T	-	Homozygous	100	28.83	DEL	12	12
xpc-1#4	II	1536701	T	A	Homozygous	100	170.86	SNP	18	18
xpc-1#4	II	6309463	T	A	Homozygous	100	195.71	SNP	20	20
xpc-1#4	II	13405946	A	G	Homozygous	100	38.35	SNP	5	5
xpc-1#4	III	1333604	A	T	Homozygous	100	170.86	SNP	18	18
xpc-1#4	III	9737253	A	T	Homozygous	100	201.65	SNP	22	22
xpc-1#4	III	13040531	G	T	Homozygous	100	101.96	SNP	11	11
xpc-1#4	IV	1053431	T	A	Homozygous	100	231.77	SNP	25	25
xpc-1#4	IV	1580928	T	A	Homozygous	100	292.03	SNP	30	30
xpc-1#4	IV	2981365	T	A	Homozygous	100	201.88	SNP	22	22
xpc-1#4	IV	4023422	T	-	Homozygous	85.7	26.29	DEL	14	12
xpc-1#4	IV	13560763	T	C	Homozygous	100	99.19	SNP	13	13
xpc-1#4	IV	16958601	A	-	Homozygous	100	48.83	DEL	14	14
xpc-1#4	V	1039321	T	-	Homozygous	92.3	32.8	DEL	13	12
xpc-1#4	V	4114639	A	T	Homozygous	100	99.27	SNP	10	10
xpc-1#4	V	7195487	A	T	Homozygous	95.8	199.18	SNP	24	23
xpc-1#4	V	8995365	A	-	Homozygous	95	54.7	DEL	20	19
xpc-1#4	V	9168663	A	T	Homozygous	100	183.14	SNP	19	19
xpc-1#4	V	10427259	T	C	Homozygous	100	193.41	SNP	21	21
xpc-1#4	V	13512521	T	-	Homozygous	84.6	39.09	DEL	13	11
xpc-1#4	V	14460119	A	-	Homozygous	90.9	36.55	DEL	11	10
xpc-1#4	V	14705227	C	T	Homozygous	100	107.82	SNP	12	12
xpc-1#4	V	18834955	A	-	Homozygous	91.7	35.24	DEL	12	11
xpc-1#4	V	19466432	A	T	Homozygous	100	231.28	SNP	25	25
xpc-1#4	V	19988645	T	-	Homozygous	100	22.63	DEL	13	13
xpc-1#4	X	2460731	A	-	Homozygous	100	45.34	DEL	13	13
xpc-1#4	X	3645395	GT	AC	Homozygous	100	101.96	MNP	11	11
xpc-1#4	X	5472400	T	A	Homozygous	100	297.34	SNP	32	32
xpc-1#4	X	6811265	T	A	Homozygous	100	290.01	SNP	31	31
xpc-1#4	X	11181835	T	G	Homozygous	100	170.86	SNP	18	18
xpc-1#4	X	12161956	T	G	Homozygous	100	125.83	SNP	14	14
xpc-1#4	X	12231076	ACT	-	Homozygous	100	175.46	DEL	30	30
xpc-1#4	X	12277128	T	C	Homozygous	100	38.35	SNP	5	5
xpc-1#4	X	12932477	A	T	Homozygous	100	195.71	SNP	20	20
xpc-1#4	X	13810523	A	C	Homozygous	100	61.4	SNP	7	7
xpc-1#4	X	15583281	A	-	Homozygous	91.7	23.19	DEL	12	11
xpc-1#5	I	6455442	A	T	Homozygous	100	125.87	SNP	14	14
xpc-1#5	I	9622689	A	T	Homozygous	100	254.87	SNP	27	27
xpc-1#5	I	12822887	A	T	Homozygous	100	195.7	SNP	20	20
xpc-1#5	II	4018240	C	A	Homozygous	100	116.13	SNP	13	13
xpc-1#5	II	10226568	G	A	Homozygous	100	254.96	SNP	27	27
xpc-1#5	II	10404057	T	C	Homozygous	100	279.43	SNP	29	29
xpc-1#5	II	12706627	T	A	Homozygous	100	210.67	SNP	23	23
xpc-1#5	III	1495703	T	-	Homozygous	81.8	24.76	DEL	11	9
xpc-1#5	III	3133453	T	-	Homozygous	81.8	27.3	DEL	11	9
xpc-1#5	III	7766975	G	A	Homozygous	100	170.86	SNP	18	18
xpc-1#5	III	8441416	-	G	Homozygous	100	53.95	INS	11	11
xpc-1#5	III	9884121	A	T	Homozygous	100	101.96	SNP	11	11
xpc-1#5	IV	3668147	-	A	Homozygous	81.2	27.82	INS	16	13
xpc-1#5	IV	12732675	C	T	Homozygous	100	38.35	SNP	5	5
xpc-1#5	V	1658544	A	T	Homozygous	96.4	244.37	SNP	28	27
xpc-1#5	V	2956041	A	-	Homozygous	84.6	23.38	DEL	13	11
xpc-1#5	V	4224710	A	T	Homozygous	100	182.85	SNP	19	19
xpc-1#5	V	7062999	G	A	Homozygous	100	38.3	SNP	5	5
xpc-1#5	V	10203250	A	T	Homozygous	100	199.4	SNP	22	22
xpc-1#5	V	12185472	A	C	Homozygous	100	201.65	SNP	22	22
xpc-1#5	V	13282056	G	A	Homozygous	100	101.96	SNP	11	11
xpc-1#5	V	18033944	A	T	Homozygous	100	49.53	SNP	6	6
xpc-1#5	V	19250730	A	T	Homozygous	100	117.94	SNP	13	13
xpc-1#5	V	19603013	TA	-	Homozygous	100	167.38	DEL	28	28
xpc-1#5	V	20474324	-	A	Homozygous	100	48.65	INS	10	10
xpc-1#5	X	5655985	-	T	Homozygous	100	30.93	INS	12	12
xpc-1#5	X	6339550	A	-	Homozygous	91.7	49.55	DEL	12	11
xpc-1#5	X	6687406	T	A	Homozygous	100	158.91	SNP	17	17
xpc-1#5	X	8442338	A	G	Homozygous	100	195.16	SNP	21	21
xpc-1#5	X	10517085	-	A	Homozygous	85	29.97	INS	20	17
xpc-1#5	X	11448977	A	T	Homozygous	100	49.53	SNP	6	6
xpc-1#5	X	13407246	G	A	Homozygous	100	243.17	SNP	26	26
atm-1;xpc-1#1	I	637	TA	GG	Homozygous	100	73.63	MNP	8	8
atm-1;xpc-1#1	I	641	A	T	Homozygous	100	61.4	SNP	7	7
atm-1;xpc-1#1	I	1232766	T	-	Homozygous	76.9231	23.56	DEL	13	10
atm-1;xpc-1#1	I	2372574	A	-	Homozygous	100	25.78	DEL	11	11
atm-1;xpc-1#1	I	3959871	T	A	Homozygous	100	159.22	SNP	17	17
atm-1;xpc-1#1	I	4508963	T	A	Homozygous	100	183.14	SNP	19	19
atm-1;xpc-1#1	I	4597128	T	A	Homozygous	100	116.19	SNP	13	13
atm-1;xpc-1#1	I	7219092	T	C	Homozygous	100	170.86	SNP	18	18
atm-1;xpc-1#1	I	7247040	T	A	Homozygous	100	138.56	SNP	15	15
atm-1;xpc-1#1	I	8193256	T	A	Homozygous	100	191.1	SNP	21	21
atm-1;xpc-1#1	I	8462980	T	C	Homozygous	100	231.72	SNP	25	25
atm-1;xpc-1#1	I	9150600	T	A	Homozygous	100	147.15	SNP	16	16
atm-1;xpc-1#1	I	10983060	T	G	Homozygous	100	107.82	SNP	12	12
atm-1;xpc-1#1	I	11147621	T	A	Homozygous	100	158.92	SNP	17	17
atm-1;xpc-1#1	II	1225360	G	A	Homozygous	100	69.62	SNP	8	8
atm-1;xpc-1#1	II	6837736	C	T	Homozygous	100	116.19	SNP	13	13
atm-1;xpc-1#1	II	8466531	T	C	Homozygous	100	231.65	SNP	25	25
atm-1;xpc-1#1	II	11754971	T	A	Homozygous	100	170.86	SNP	18	18
atm-1;xpc-1#1	II	11765614	G	-	Homozygous	84.6154	28.53	DEL	13	11
atm-1;xpc-1#1	III	8838	-	T	Homozygous	92.8571	23	INS	14	13
atm-1;xpc-1#1	III	812331	G	T	Homozygous	100	170.86	SNP	18	18
atm-1;xpc-1#1	III	7310554	A	T	Homozygous	100	125.84	SNP	14	14
atm-1;xpc-1#1	III	7446636	-	A	Homozygous	100	55.78	INS	15	15
atm-1;xpc-1#1	III	9251613	A	C	Homozygous	100	183.14	SNP	19	19
atm-1;xpc-1#1	III	11063687	A	T	Homozygous	100	183.14	SNP	19	19
atm-1;xpc-1#1	III	11922845	A	T	Homozygous	100	279.42	SNP	29	29
atm-1;xpc-1#1	III	13032549	T	C	Homozygous	100	38.35	SNP	5	5
atm-1;xpc-1#1	IV	9719723	C	T	Homozygous	100	170.85	SNP	18	18
atm-1;xpc-1#1	IV	11075245	C	A	Homozygous	100	38.35	SNP	5	5
atm-1;xpc-1#1	IV	13381775	A	T	Homozygous	100	116.19	SNP	13	13
atm-1;xpc-1#1	IV	14732595	A	T	Homozygous	100	136.33	SNP	15	15
atm-1;xpc-1#1	IV	15280928	A	T	Homozygous	100	125.82	SNP	14	14
atm-1;xpc-1#1	V	1978281	T	A	Homozygous	100	195.71	SNP	20	20
atm-1;xpc-1#1	V	3128973	T	A	Homozygous	100	136.31	SNP	15	15
atm-1;xpc-1#1	V	7347367	-	T	Homozygous	80	24.38	INS	15	12
atm-1;xpc-1#1	V	9957046	T	A	Homozygous	100	125.06	SNP	14	14
atm-1;xpc-1#1	V	11443709	A	T	Homozygous	100	210.67	SNP	23	23
atm-1;xpc-1#1	V	12050554	T	-	Homozygous	75	27.47	DEL	12	9
atm-1;xpc-1#1	V	13796572	T	A	Homozygous	100	73.84	SNP	8	8
atm-1;xpc-1#1	V	18994019	C	-	Homozygous	100	98.14	DEL	19	19
atm-1;xpc-1#1	V	20187245	GA	AT	Homozygous	100	108.6	MNP	12	12
atm-1;xpc-1#1	X	5633938	T	-	Homozygous	81.8182	31.94	DEL	11	9
atm-1;xpc-1#1	X	5865964	A	G	Homozygous	100	158.92	SNP	17	17
atm-1;xpc-1#1	X	8756926	A	T	Homozygous	100	201.65	SNP	22	22
atm-1;xpc-1#1	X	10285968	A	T	Homozygous	100	180.71	SNP	19	19
atm-1;xpc-1#1	X	11000777	A	C	Homozygous	100	61.4	SNP	7	7
atm-1;xpc-1#1	X	11000779	T	G	Homozygous	100	49.53	SNP	6	6
atm-1;xpc-1#1	X	11912143	T	G	Homozygous	100	125.83	SNP	14	14
atm-1;xpc-1#1	X	12371631	-	A	Homozygous	78.5714	20.91	INS	14	11
atm-1;xpc-1#1	X	12949980	TA	-	Homozygous	81.8182	32.31	DEL	11	9
atm-1;xpc-1#1	X	13291548	A	-	Homozygous	100	52.91	DEL	13	13
atm-1;xpc-1#1	X	13652022	T	G	Homozygous	100	116.19	SNP	13	13
atm-1;xpc-1#1	X	14781833	T	C	Homozygous	100	195.15	SNP	21	21
atm-1;xpc-1#1	X	15391861	-	A	Homozygous	75	47.25	INS	16	12
atm-1;xpc-1#1	X	16726415	A	-	Homozygous	100	61.62	DEL	12	12
atm-1;xpc-1#10	I	805458	TA	-	Homozygous	75	53.9	DEL	12	9
atm-1;xpc-1#10	I	4185181	T	A	Homozygous	100	170.86	SNP	18	18
atm-1;xpc-1#10	I	4981640	T	A	Homozygous	100	183.13	SNP	19	19
atm-1;xpc-1#10	I	6909461	T	A	Homozygous	100	147.38	SNP	16	16
atm-1;xpc-1#10	I	8597220	-	A	Homozygous	80	21.09	INS	15	12
atm-1;xpc-1#10	I	10395274	-	C	Homozygous	100	121.52	INS	21	21
atm-1;xpc-1#10	I	13049654	A	-	Homozygous	86.6667	35.91	DEL	15	13
atm-1;xpc-1#10	II	322345	-	A	Homozygous	86.6667	26.67	INS	15	13
atm-1;xpc-1#10	II	2073046	A	G	Homozygous	100	183.13	SNP	19	19
atm-1;xpc-1#10	II	2388956	T	-	Homozygous	82.3529	23.26	DEL	17	14
atm-1;xpc-1#10	II	3141944	AC	CT	Homozygous	100	170.86	MNP	18	18
atm-1;xpc-1#10	II	4027337	A	-	Homozygous	87.5	47.63	DEL	16	14
atm-1;xpc-1#10	II	8372465	T	-	Homozygous	84.6154	35.47	DEL	13	11
atm-1;xpc-1#10	II	8620922	A	-	Homozygous	100	118.96	DEL	17	17
atm-1;xpc-1#10	II	10219759	T	-	Homozygous	100	82.34	DEL	14	14
atm-1;xpc-1#10	II	11843474	T	A	Homozygous	100	73.84	SNP	8	8
atm-1;xpc-1#10	II	14241501	T	-	Homozygous	80	21.61	DEL	15	12
atm-1;xpc-1#10	II	15085183	G	A	Homozygous	100	38.35	SNP	5	5
atm-1;xpc-1#10	III	754605	-	A	Homozygous	76.4706	23.7	INS	17	13
atm-1;xpc-1#10	III	1573116	T	-	Homozygous	90	24.82	DEL	10	9
atm-1;xpc-1#10	III	2781114	A	-	Homozygous	100	48.7	DEL	13	13
atm-1;xpc-1#10	III	3729687	-	A	Homozygous	100	30.84	INS	13	13
atm-1;xpc-1#10	III	7447945	A	-	Homozygous	78.5714	137.53	DEL	28	22
atm-1;xpc-1#10	III	9309689	T	-	Homozygous	83.3333	28.26	DEL	12	10
atm-1;xpc-1#10	III	11395396	T	-	Homozygous	75	29.71	DEL	12	9
atm-1;xpc-1#10	III	11488244	T	-	Homozygous	100	42.95	DEL	12	12
atm-1;xpc-1#10	III	12431548	A	-	Homozygous	81.8182	31.4	DEL	11	9
atm-1;xpc-1#10	IV	94836	AT	-	Homozygous	92.8571	46.61	DEL	14	13
atm-1;xpc-1#10	IV	132339	T	G	Homozygous	100	116.06	SNP	13	13
atm-1;xpc-1#10	IV	341590	T	A	Homozygous	100	189.54	SNP	20	20
atm-1;xpc-1#10	IV	473111	A	-	Homozygous	92.3077	32	DEL	13	12
atm-1;xpc-1#10	IV	1393129	A	-	Homozygous	83.3333	34.75	DEL	12	10
atm-1;xpc-1#10	IV	1736812	T	-	Homozygous	76.4706	36.79	DEL	17	13
atm-1;xpc-1#10	IV	2980160	T	-	Homozygous	100	29.13	DEL	11	11
atm-1;xpc-1#10	IV	5692823	A	T	Homozygous	100	147.38	SNP	16	16
atm-1;xpc-1#10	IV	5692831	A	T	Homozygous	100	125.84	SNP	14	14
atm-1;xpc-1#10	IV	6951726	A	-	Homozygous	100	33.62	DEL	23	23
atm-1;xpc-1#10	IV	7607366	AATA	GGTG	Homozygous	100	70.81	MNP	8	8
atm-1;xpc-1#10	IV	8554614	G	A	Homozygous	100	107.84	SNP	12	12
atm-1;xpc-1#10	IV	8580505	-	T	Homozygous	76.9231	38.12	INS	13	10
atm-1;xpc-1#10	IV	8766174	A	T	Homozygous	100	107.82	SNP	12	12
atm-1;xpc-1#10	IV	8933389	A	T	Homozygous	100	136.31	SNP	15	15
atm-1;xpc-1#10	IV	9002274	A	-	Homozygous	83.3333	35	DEL	12	10
atm-1;xpc-1#10	IV	9267074	A	G	Homozygous	100	210.66	SNP	23	23
atm-1;xpc-1#10	IV	9971451	A	C	Homozygous	100	164.33	SNP	17	17
atm-1;xpc-1#10	IV	12785466	GGC	-	Homozygous	94.4444	90.69	DEL	18	17
atm-1;xpc-1#10	IV	13217289	C	-	Homozygous	84.6154	35.53	DEL	13	11
atm-1;xpc-1#10	IV	13750090	A	T	Homozygous	100	133.47	SNP	16	16
atm-1;xpc-1#10	IV	14277037	A	-	Homozygous	93.3333	71.59	DEL	15	14
atm-1;xpc-1#10	IV	15209813	A	T	Homozygous	100	101.96	SNP	11	11
atm-1;xpc-1#10	V	1441725	T	A	Homozygous	100	99.27	SNP	10	10
atm-1;xpc-1#10	V	1700415	-	A	Homozygous	100	40.72	INS	14	14
atm-1;xpc-1#10	V	2189768	A	-	Homozygous	100	31.01	DEL	13	13
atm-1;xpc-1#10	V	2724709	T	-	Homozygous	92.8571	37.79	DEL	14	13
atm-1;xpc-1#10	V	2872373	T	G	Homozygous	100	210.68	SNP	23	23
atm-1;xpc-1#10	V	3668530	A	-	Homozygous	91.6667	55.47	DEL	12	11
atm-1;xpc-1#10	V	4420698	T	-	Homozygous	83.3333	29.61	DEL	12	10
atm-1;xpc-1#10	V	5758394	A	T	Homozygous	100	86.76	SNP	9	9
atm-1;xpc-1#10	V	7877923	-	A	Homozygous	81.8182	29.53	INS	11	9
atm-1;xpc-1#10	V	9829018	A	G	Homozygous	100	183.08	SNP	19	19
atm-1;xpc-1#10	V	10382447	A	T	Homozygous	100	147.37	SNP	16	16
atm-1;xpc-1#10	V	12573415	-	A	Homozygous	84.6154	20.03	INS	13	11
atm-1;xpc-1#10	V	12701899	C	-	Homozygous	100	57.32	DEL	10	10
atm-1;xpc-1#10	V	15802588	A	T	Homozygous	100	136.31	SNP	15	15
atm-1;xpc-1#10	V	16131967	-	T	Homozygous	90.9091	20.29	INS	11	10
atm-1;xpc-1#10	V	16326836	A	T	Homozygous	100	267.06	SNP	28	28
atm-1;xpc-1#10	V	16645540	A	T	Homozygous	100	107.82	SNP	12	12
atm-1;xpc-1#10	V	16970627	-	A	Homozygous	88.2353	24.38	INS	17	15
atm-1;xpc-1#10	V	17074853	A	-	Homozygous	100	23.89	DEL	11	11
atm-1;xpc-1#10	V	18289257	G	-	Homozygous	76.1905	61.77	DEL	21	16
atm-1;xpc-1#10	X	1336405	T	A	Homozygous	100	147.38	SNP	16	16
atm-1;xpc-1#10	X	2055255	G	T	Homozygous	100	38.35	SNP	5	5
atm-1;xpc-1#10	X	2745174	A	T	Homozygous	100	156.71	SNP	17	17
atm-1;xpc-1#10	X	4244743	A	T	Homozygous	100	116.19	SNP	13	13
atm-1;xpc-1#10	X	4530178	-	T	Homozygous	86.6667	23.59	INS	15	13
atm-1;xpc-1#10	X	4677947	A	C	Homozygous	100	228.25	SNP	25	25
atm-1;xpc-1#10	X	9861691	T	-	Homozygous	90.9091	37.31	DEL	11	10
atm-1;xpc-1#10	X	12772138	A	C	Homozygous	100	183.13	SNP	19	19
atm-1;xpc-1#10	X	12903991	C	-	Homozygous	78.9474	114.95	DEL	19	15
atm-1;xpc-1#10	X	13505636	T	-	Homozygous	80	23.68	DEL	10	8
atm-1;xpc-1#10	X	14741844	A	T	Homozygous	100	125.84	SNP	14	14
atm-1;xpc-1#10	X	15702665	-	T	Homozygous	81.8182	20.39	INS	11	9
atm-1;xpc-1#2	I	1288489	A	C	Homozygous	100	60.88	SNP	11	11
atm-1;xpc-1#2	I	3287933	A	-	Homozygous	90	22.25	DEL	10	9
atm-1;xpc-1#2	I	5228896	-	A	Homozygous	78.9474	25.75	INS	19	15
atm-1;xpc-1#2	I	7424791	A	-	Homozygous	100	47.77	DEL	10	10
atm-1;xpc-1#2	I	9007770	A	-	Homozygous	84.6154	34.88	DEL	13	11
atm-1;xpc-1#2	I	10523403	T	C	Homozygous	100	210.9	SNP	23	23
atm-1;xpc-1#2	I	12213018	A	-	Homozygous	100	27.01	DEL	12	12
atm-1;xpc-1#2	I	13995460	A	-	Homozygous	76.9231	27.83	DEL	13	10
atm-1;xpc-1#2	II	1590992	A	-	Homozygous	92.8571	26.19	DEL	14	13
atm-1;xpc-1#2	II	2871635	A	-	Homozygous	100	41.1	DEL	14	14
atm-1;xpc-1#2	II	3702333	T	A	Homozygous	100	201.7	SNP	22	22
atm-1;xpc-1#2	II	3708567	T	-	Homozygous	78.5714	39.04	DEL	14	11
[truncated: 743 more rows]
