# Supplementary material for: Efficient collection of a large number of mutations by mutagenesis of DNA damage response defective animals
Source: Sci Rep. 2021 Apr 7;11:7630. doi: 10.1038/s41598-021-87226-7 (PMC8027614; doi:10.1038/s41598-021-87226-7)
Supplement: Supplementary file 8 — Supplementary Table 7. [file 41598_2021_87226_MOESM8_ESM.xlsx]

## Sheet: Table.S7
Supplemental Table 7
Primers for amplification and sequencing of dpy-3 variants generated by CRISPR
Chromosome	Position	Direction	Sequence
X	2112761	Forward	ACCAGCACTCGAATCTAGGC
X	2114136	Forward	CGTCTGCACACCCTACTGCA
X	2115692	Forward	TGGTCATCCTACATGAAATCTTCAC
X	2116630	Forward	CAACGTACATCCACGAGATG
X	2117294	Forward	CTAGTGCATAATGGTAGCAC
X	2117306	Forward	GGTAGCACTGAATCATGACT
X	2118291	Forward	CAAGAACATACACACAAACTGGCCG
X	2119858	Forward	GTGGAAACGTGGACCCATAA
X	2122301	Forward	GGGCTTAACGGAAGTCTGTG
X	2123882	Forward	GGTCTCTCTCATATGACGGC
X	2125969	Forward	GGTCTGTACTCAGAAGGATCACAAG
X	2126933	Forward	TCCAACTACATCTGACTTTCACCTC
X	2128035	Forward	TGACTAGTGCTGAATTTGAAACGGC
X	2128074	Forward	ATGGCTGAAGGTACCAGGCC
X	2128663	Forward	CAATCAACTCGTGTTGTTGTGGCTG
X	2129444	Forward	GTAACAAACACCAGAGCTGC
X	2129834	Forward	GCTTGCCGCATATGACTCCT
X	2130939	Forward	GTGGGCGCCACCAGATCAGCCATAT
X	2132642	Forward	AACGGCGAAAAATTGTATTTGTGTC
X	2133429	Forward	ATATTGTTGGCTCAGTATTGTGCAG
X	2134088	Forward	TCAACACCACGTTCTTGCCG
X	2134355	Forward	TCACATTTCATGGGCTCAAA
X	2135524	Forward	CATAGCTGGAGCTGGAGGAG
X	2135652	Forward	AACGCTTGCGGAGGTGGTCC
X	2136769	Forward	ATCAGAAATTGCTCTACAAACTTGC
X	2137000	Forward	ATCTGTGACATAAACAATTGCACG
X	2137377	Forward	GAAGGAGCGGAGAGGTTGCC
X	2138338	Forward	CAACAGTGGTCCTTACCCGG
X	2138355	Forward	CGGCCGATGAGAATCCGGATA
X	2139170	Forward	CACTTGAGAGATCGGATTTGATCAC
X	2140115	Forward	CACGCCAACTCTCTATTGCC
X	2140929	Forward	GGTGGCGGGCGGCGAAGGAGAT
X	2140929	Forward	GGTGGCGGGCGGCGAAGGAGAT
X	2141766	Forward	CCCTAATTCAAGAGAAGATATCAC
X	2142857	Forward	ATTTGAAACATAAGTAGACTATG
X	2143193	Forward	CAATGGGAAATGGACAGAACGAG
X	2143541	Forward	CACCGTTCGACAGTTTCGCTGC
X	2143929	Forward	CTGGAAGAAACAGTATACAATG
X	2144089	Forward	TGACGTCACTCATTTGTGCGGA
X	2144404	Forward	CTCGTAATGACGTAAATGTGTATG
X	2144435	Forward	TGTTATGCGCATGACCAGAGT
X	2144655	Forward	TTAACGTCTAGCGTATCCTGGT
X	2144817	Forward	TCCAGGTTGTCCATCCTTTC
X	2145012	Forward	TTGTCCTGATGTACCGGCAT
X	2146669	Forward	GTTGTTGGTCAGATTTGAAATG
X	2147084	Forward	CCAGGCAACTAGTTTAAAGC
X	2147109	Forward	CCCCACTGGCGGTACTCATT
X	2147600	Forward	AAGAACGCGACTGATTATT
X	2148129	Forward	AAGCTTCACAATCTCCTCGCG
X	2148889	Forward	CAAGAGAGAGAGGAAGGCGAGCC
X	2148940	Forward	GGATTGTACATACCAGCCTGAACAG
X	2149851	Forward	GCCGGAAACAAATGGAGCTGGTAGG
X	2151000	Forward	GGAATGTTGTAGCATAGAAA
X	2152198	Forward	AGTGATAGCGCGTGTTGAAGAGA
X	2152957	Forward	GCATCCCTGATTAAGACAGT
X	2154400	Forward	CGCACGCAACCCCGAAAACC
X	2155753	Forward	CGGACGGATCATCTTACGTG
X	2155803	Forward	GGGCGGTAAGTTTAATATGC
X	2157562	Forward	CACCCAGAAACGTTATTCCTAAATT
X	2159276	Forward	GTCCCTTTACAGTAAGCAGT
X	2159335	Forward	CGGGTGAGGTCAGCGATGAA
X	2160281	Forward	CTGGATGTGAAATTGATATGGTCAC
X	2162971	Forward	CCGCAGTAGCACATCTCTCA
X	2162998	Forward	CCGTAAACCATCAACTCTAG
X	2164005	Forward	TCACCTGTGACACCGAAACCTGTTG
X	2164080	Forward	GTGCTGCAAAAGGAAAGACATACGG
X	2165976	Forward	TTAGAGCAATCTACGGAGTTGAGCC
X	2168371	Forward	AGAATAGGCTTTCCCGATGTATCGC
X	2169686	Forward	CTGGTTGTGGTCTCTCTGAGATCCA
X	2172943	Forward	TCACGTCTGTAATGACATCCCGG
X	2173501	Forward	GACTCAAGTGGAATCAAGCGGAG
X	2174908	Forward	CGTCTGTCCAACTCCGATTGGTC
X	2183828	Forward	GTATGCCGAGCCTAAGTTGATGTAG
X	2114136	Reverse	TGCAGTAGGGTGTGCAGACG
X	2115692	Reverse	GTGAAGATTTCATGTAGGATGACCA
X	2117306	Reverse	AGTCATGATTCAGTGCTACC
X	2118296	Reverse	CGGCCAGTTTGTGTGTATGT
X	2123882	Reverse	GCCGTCATATGAGAGAGACC
X	2125969	Reverse	CTTGTGATCCTTCTGAGTACAGACC
X	2128074	Reverse	GGCCTGGTACCTTCAGCCAT
X	2129834	Reverse	AGGAGTCATATGCGGCAAGC
X	2130939	Reverse	ATATGGCTGATCTGGTGGCGCCCAC
X	2132644	Reverse	TTGACACAAATACAATTTTTCGCCG
X	2134079	Reverse	CGTGGTGTTGATTCGCAGGT
X	2135430	Reverse	TGTCGGCTCTACTTGGATGC
X	2135524	Reverse	CTCCTCCAGCTCCAGCTATG
X	2136766	Reverse	GTAGAGCAATTTCTGATCGG
X	2136972	Reverse	CGTACACGCACAGATTCGATA
X	2137800	Reverse	GGTCATTGTGATACCATAGGCATG
X	2138355	Reverse	TATCCGGATTCTCATCGGCCG
X	2140115	Reverse	GGCAATAGAGAGTTGGCGTG
X	2141832	Reverse	GCATATGTTACTTCTATCTCTATTG
X	2142624	Reverse	GCTCGTCGTACTCCACAGATAC
X	2143541	Reverse	GCAGCGAAACTGTCGAACGGTG
X	2143851	Reverse	CTACTTCACCATTAATGTGCTT
X	2144657	Reverse	GACCAGGATACGCTAGACGTT
X	2145481	Reverse	CAGTGAAGTAGACTTCTGCAAG
X	2145625	Reverse	ATGGAGCAGAAATGCGCCCCA
X	2145789	Reverse	CCAGGTCACTCAGTCGTTATCTA
X	2145917	Reverse	TTACCCCATTTACCTCCCAG
X	2146803	Reverse	CACCGGTCGAATTAATGTTTGTA
X	2146886	Reverse	AATATGATATTCGGTCGTTTTGGG
X	2147082	Reverse	GTGCTTTAAACTAGTTGCCTGGTG
X	2147109	Reverse	AATGAGTACCGCCAGTGGGG
X	2147600	Reverse	CGAATAATCAGTCGCGTTCTT
X	2148129	Reverse	CGCGAGGAGATTGTGAAGCTT
X	2148945	Reverse	CTGTTCAGGCTGGTATGTAC
X	2149026	Reverse	TCTATTGCCCCTGCACTGATAAG
X	2150961	Reverse	ACGATTGTAACTGATTAGTTTCCGC
X	2151584	Reverse	ACATGTCATACTGTAACTGTTGTCC
X	2151915	Reverse	GAGAGTGTCAATGACGCAAC
X	2152936	Reverse	GCGCGGCAATTTCGGCAACTGCC
X	2153010	Reverse	GAGCATAGAGTTCCAGTACTAATTG
X	2153162	Reverse	GACCGACTTCCACACTCCACCTTTG
X	2153590	Reverse	TAACAACTTGTCCTTCCTGC
X	2155753	Reverse	CACGTAAGATGATCCGTCCG
X	2157562	Reverse	AATTTAGGAATAACGTTTCTGGGTG
X	2159232	Reverse	GATTCACATTCATTACATTCACCAC
X	2159335	Reverse	TTCATCGCTGACCTCACCCG
X	2160183	Reverse	CGTATCGTCACTGTGGATGA
X	2160441	Reverse	GATCTGTGGGCAACAGACGC
X	2162971	Reverse	AAATGTGAGAGATGTGCTACTGCGG
X	2165517	Reverse	CCCCGGCCAATGCTGGTTTGAGTTG
X	2165623	Reverse	GTGGAGAGTCTTCTTCACATGAACC
X	2168631	Reverse	GCCGAACCGACAAATGACCTGATCC
X	2169686	Reverse	TGGATCTCAGAGAGACCACAACCAG
X	2171431	Reverse	ACTGATTCGGGCGTATCTCG
X	2172062	Reverse	GTGGTAAATTACAACGATAACGCTG
X	2172940	Reverse	CGGGATGTCATTACAGACGTGAATC
X	2174807	Reverse	GTAGAGGGACCCGATTTGATTAC
X	2174908	Reverse	GACCAATCGGAGTTGGACAGACG
X	2177727	Reverse	TTGTTATGGACCATTCCGATTACAG
X	2186635	Reverse	TAGAACGAACCGAGGAATGGATCAG
