# Supplementary material for: Efficient collection of a large number of mutations by mutagenesis of DNA damage response defective animals
Source: Sci Rep. 2021 Apr 7;11:7630. doi: 10.1038/s41598-021-87226-7 (PMC8027614; doi:10.1038/s41598-021-87226-7)
Supplement: Supplementary file 9 — Supplementary Table 8. [file 41598_2021_87226_MOESM9_ESM.xlsx]

## Sheet: Table.S8
Supplemental Table 8
Deletion sizes of dpy-3 generated by CRISPR
Strains	Small deletions (<50 b)	Large deletions (>= 50b)	Not identified.	Total dpy alleles	Mean sizes (bp)		Raw values of deletion sizes (base(s))
N2	15	1	6	22	10.5		0	1	1	1	2	4	4	5	5	5	8	10	11	16	43	52
wrn-1	19	5	4	28	99.4583		0	0	1	1	5	5	6	7	10	10	11	11	14	14	19	32	37	38	43	62	76	76	906	1003
ced-4	14	12	5	31	230.846		0	0	3	4	4	5	8	9	10	11	19	23	40	49	54	77	79	80	80	82	82	94	94	937	1671	2487
cku-80	34	9	12	55	226.279		1	1	1	1	2	2	3	4	4	5	5	5	5	5	5	6	7	7	8	8	8	9	10	10	11	12	14	23	26	33	40	40	43	48	55	62	96	136	1315	1419	1649	1649	2937
polq-1	4	16	2	22	20915.8		0	0	1	1	3253	9032	14852	15867	16312	21159	23709	24283	24364	25229	30276	33000	38492	39828	44723	53935
pcn-1	26	7	4	37	458.152		0	1	1	4	4	5	5	5	5	5	7	8	10	10	11	14	19	23	25	29	29	34	38	42	48	48	80	89	805	1051	3210	4357	5097
atm-1	10	7	1	18	113.412		1	2	2	2	4	5	5	25	28	32	68	76	136	207	232	338	765
xpc-1	17	2	1	20	55.3158		0	1	1	2	2	3	5	7	10	10	10	17	25	28	32	35	35	82	746
atm-1;xpc-1	17	12	4	33	119.207		0	1	1	2	3	5	7	10	11	14	19	25	25	26	28	37	38	55	55	79	88	93	96	117	128	209	438	521	1326
