# Supplementary material for: Efficient collection of a large number of mutations by mutagenesis of DNA damage response defective animals
Source: Sci Rep. 2021 Apr 7;11:7630. doi: 10.1038/s41598-021-87226-7 (PMC8027614; doi:10.1038/s41598-021-87226-7)
Supplement: Supplementary file 10 — Supplementary Table 9. [file 41598_2021_87226_MOESM10_ESM.xlsx]

## Sheet: Table.S5
Supplemental Table 9
The list of variants detected from large scaled WGS
Sample	Background	Allele Name	Ref1	Pos1	Len1	Ref2	Pos2	Len2	Type	Genes	Region	Feature	Fusion	Confirmation
Sample 291	pcn-1	NoName	IV	2234116	149		0	0	DEL	WBGene00020208	UTR			Not yet
Sample 291	pcn-1	NoName	X	12515613	85		0	0	DEL		intergenic	transcription factor binding site		Not yet
Sample 291	pcn-1	NoName	I	5668119	325763		0	0	DUP	WBGene00000099,WBGene00000232,WBGene00000436,WBGene00000493,WBGene00000631,WBGene00000772,WBGene00001039,WBGene00001600,WBGene00001676,WBGene00001856	CDS		F55F8.8(intron)::C06A5.7(intron)	Not yet
Sample 291	pcn-1	NoName	X	12508645	5741		0	0	DUP	WBGene00004739,WBGene00219990	CDS			Not yet
Sample 291	pcn-1	tm7654	I	10055480	87		0	1	DEL	WBGene00008666	CDS			PCR,Sanger Seq. living worms
Sample 291	pcn-1	tm7655	II	8916249	86		0	0	DEL		intergenic	enhancer,transcription factor binding site		PCR,Sanger Seq. living worms
Sample 291	pcn-1	tm7656	IV	6202750	62		0	3	DEL	WBGene00016761	intron			PCR,Sanger Seq. living worms
Sample 291	pcn-1	tm7657	X	11112738	69		0	0	DEL	WBGene00001690	CDS			PCR,Sanger Seq. living worms
Sample 292	pcn-1	NoName	V	5032214	76		0	1	DEL		intergenic	transcription factor binding site,transcription start site		Not yet
Sample 292	pcn-1	NoName	IV	15722663	35457	IV	15694021	7415	DEL+DUP+INS	WBGene00013640,WBGene00014961,WBGene00014962,WBGene00045524,WBGene00045626,WBGene00045712,WBGene00045746,WBGene00045830,WBGene00045861,WBGene00045947	exon			Not yet
Sample 292	pcn-1	NoName	IV	15693111	914	IV	15685498	1629	DEL+DUP+INS+INV	WBGene00013639	intron			Not yet
Sample 292	pcn-1	NoName	I	3990252	59		0	0	DUP		intergenic	transcription factor binding site		Not yet
Sample 292	pcn-1	tm7658	IV	10665355	164		0	8	DEL	WBGene00010649	CDS			PCR,Sanger Seq. living worms
Sample 292	pcn-1	tm7659	IV	10867671	128		0	0	DEL	WBGene00008750,WBGene00008760	intron			PCR,Sanger Seq. living worms
Sample 292	pcn-1	tm7660	V	19176431	85		0	0	DEL	WBGene00001987	intron			PCR,Sanger Seq. living worms
Sample 294	pcn-1	NoName	V	3662289	23723		0	0	DUP	WBGene00006164,WBGene00021079,WBGene00021080,WBGene00021081,WBGene00044527,WBGene00194902	CDS			Not yet
Sample 294	pcn-1	tm7713	II	11892260	287		0	4	DEL	WBGene00014152	intron			PCR,Sanger Seq. living worms
Sample 294	pcn-1	tm7714	III	1857552	51		0	6	DEL	WBGene00021446	CDS			PCR,Sanger Seq. living worms
Sample 294	pcn-1	tm7715	V	3730759	128		0	1	DEL	WBGene00020855	CDS			PCR,Sanger Seq. living worms
Sample 301	pcn-1	NoName	I	1358192	85		0	23	DEL	WBGene00022363	CDS			Not yet
Sample 301	pcn-1	NoName	IV	7477491	52		0	0	DEL		intergenic	histone binding site,transcription factor binding site		Not yet
Sample 301	pcn-1	tm7661	II	12836128	178		0	6	DEL		intergenic	transcription factor binding site		PCR,Sanger Seq. living worms
Sample 304	pcn-1	NoName	IV	3135516	81		0	0	DEL		intergenic	transcription factor binding site		Not yet
Sample 304	pcn-1	NoName	IV	13633386	60		0	0	DEL	WBGene00007453	UTR			Not yet
Sample 304	pcn-1	tm7662	X	6931869	305		0	5	DEL	WBGene00017448	CDS			PCR,Sanger Seq. living worms
Sample 304	pcn-1	tm7663	X	7882269	119		0	25	DEL		intergenic	promoter		PCR,Sanger Seq. living worms
Sample 304	pcn-1	tm7664	X	16228358	9287		0	0	DEL	WBGene00009070,WBGene00009071	CDS			PCR,Sanger Seq. living worms
Sample 304	pcn-1	tm7665	X	17262686	375		0	0	DEL	WBGene00021498	CDS			PCR,Sanger Seq. living worms
Sample 305	pcn-1	NoName	IV	16233704	246		0	11	DEL	WBGene00010415	intron			Not yet
Sample 305	pcn-1	NoName	III	5357887	51		0	0	DUP		intergenic	transcription factor binding site		Not yet
Sample 305	pcn-1	NoName	V	9643417	50		0	0	DUP	WBGene00000226	CDS			Not yet
Sample 305	pcn-1	tm7684	I	5718074	73		0	3	DEL	WBGene00002989	intron			PCR,Sanger Seq. living worms
Sample 306	pcn-1	NoName	V	18058908	307		0	0	DEL	WBGene00007062	intron			Not yet
Sample 306	pcn-1	tm7686	III	384180	130		0	4	DEL	WBGene00023104	pseudogene			PCR,Sanger Seq. living worms
Sample 306	pcn-1	tm7687	III	1978044	210		0	2	DEL	WBGene00020118	CDS			PCR,Sanger Seq. living worms
Sample 306	pcn-1	tm7688	III	2225595	114		0	4	DEL	WBGene00016522	CDS			PCR,Sanger Seq. living worms
Sample 306	pcn-1	tm7689	IV	10608520	67		0	0	DEL	WBGene00011181,WBGene00011183	CDS			PCR,Sanger Seq. living worms
Sample 306	pcn-1	tm7690	V	10035942	59		0	0	DEL	WBGene00011544	intron			PCR,Sanger Seq. living worms
Sample 309	pcn-1	tm7691	III	2085440	270		0	0	DEL	WBGene00021703	intron			PCR,Sanger Seq. living worms
Sample 309	pcn-1	tm7692	III	9317675	179		0	6	DEL		intergenic	transcription factor binding site		PCR,Sanger Seq. living worms
Sample 314	pcn-1	NoName	II	5102237	94	II	5102491	45	DEL+DUP+INS	WBGene00015458	CDS			Not yet
Sample 314	pcn-1	NoName	V	7906174	4546	V	7488057	355	DEL+INS		intergenic	transcription factor binding site		Not yet
Sample 314	pcn-1	tm7693	I	5146421	114		0	4	DEL	WBGene00006797	intron			PCR,Sanger Seq. living worms
Sample 314	pcn-1	tm7695	II	8703918	136		0	1	DEL		intergenic	promoter		PCR,Sanger Seq. living worms
Sample 314	pcn-1	tm7696	V	4790820	57		0	0	DEL	WBGene00202497	CDS			PCR,Sanger Seq. living worms
Sample 2	ced-4	NoName	II	2243949	65		0	1	DEL	WBGene00018781	intron			Not yet
Sample 2	ced-4	NoName	IV	3567432	534		0	0	DEL	WBGene00015036	CDS			Not yet
Sample 2	ced-4	NoName	V	1080266	139		0	0	DEL	WBGene00268190	pseudogene			Not yet
Sample 2	ced-4	tm7528	IV	8011890	125		0	3	DEL	WBGene00021541	CDS			PCR,Sanger Seq. living worms
Sample 2	ced-4	tm7529	IV	9102774	177		0	1	DEL	WBGene00000374	pseudogene			PCR,Sanger Seq. living worms
Sample 3	ced-4	NoName	V	2298774	123		0	7	DEL		intergenic	transcription start site		Not yet
Sample 3	ced-4	NoName	I	9097964	38092		0	0	DUP	WBGene00001574,WBGene00003182,WBGene00003209,WBGene00012376,WBGene00014115,WBGene00014116,WBGene00014117,WBGene00014118,WBGene00014121,WBGene00196398	CDS		ZK858.5(intron)::W10D5.1(intron) [inverted]	Not yet
Sample 3	ced-4	NoName	I	9100852	65742		0	0	DUP	WBGene00001167,WBGene00001574,WBGene00003209,WBGene00009127,WBGene00009128,WBGene00009129,WBGene00010421,WBGene00010422,WBGene00012376,WBGene00014115	CDS			Not yet
Sample 3	ced-4	tm7497	III	752818	106		0	0	DEL		intergenic	transcription factor binding site		PCR,Sanger Seq. living worms
Sample 3	ced-4	tm7498	III	13027671	113		0	0	DEL	WBGene00008810	CDS			PCR,Sanger Seq. living worms
Sample 4	ced-4	NoName	X	15556417	254		0	2	DEL		intergenic	transcription factor binding site		Not yet
Sample 4	ced-4	tm7499	II	12169865	901		0	4	DEL	WBGene00013253	CDS			PCR,Sanger Seq. living worms
Sample 4	ced-4	tm7500	X	4058465	150		0	3	DEL	WBGene00020294	intron			PCR,Sanger Seq. living worms
Sample 4	ced-4	tm7501	X	11450986	60		0	5	DEL		intergenic			PCR,Sanger Seq. living worms
Sample 5	ced-4	NoName	III	4765485	111	III	4837458	44	DEL+INS+INV		intergenic	transcription factor binding site		Not yet
Sample 5	ced-4	tm7502	III	10339958	74		0	4	DEL	WBGene00006546	UTR			PCR,Sanger Seq. living worms
Sample 5	ced-4	tm7503	V	1636832	108		0	0	DEL	WBGene00006253	CDS			PCR,Sanger Seq. living worms
Sample 5	ced-4	tm7504	V	15229416	131		0	35	DEL	WBGene00008055	pseudogene			PCR,Sanger Seq. living worms
Sample 5	ced-4	tm7505	V	19483174	115		0	6	DEL		intergenic	transcription start site		PCR,Sanger Seq. living worms
Sample 6	ced-4	NoName	X	15256337	128		0	6	DEL		intergenic			Not yet
Sample 6	ced-4	NoName	II	10122122	164		0	0	DUP		intergenic			Not yet
Sample 6	ced-4	tm7506	II	11243733	76		0	0	DEL	WBGene00011530	CDS			PCR,Sanger Seq. living worms
Sample 6	ced-4	tm7507	X	3855256	81		0	1	DEL	WBGene00000441	intron			PCR,Sanger Seq. living worms
Sample 7	ced-4	tm7512	II	6901194	119		0	2	DEL	WBGene00016624	CDS			PCR,Sanger Seq. living worms
Sample 7	ced-4	tm7513	IV	3007808	113		0	4	DEL	WBGene00219425	intron			PCR,Sanger Seq. living worms
Sample 7	ced-4	tm7514	V	16744462	127		0	0	DEL	WBGene00012021	intron			PCR,Sanger Seq. living worms
Sample 7	ced-4	tm7515	X	2810727	152		0	4	DEL	WBGene00015751	CDS			PCR,Sanger Seq. living worms
Sample 8	ced-4	tm7508	I	5925975	401		0	8	DEL	WBGene00015028	CDS			PCR,Sanger Seq. living worms
Sample 8	ced-4	tm7509	X	14231538	846		0	1	DEL		intergenic	transcription factor binding site		PCR,Sanger Seq. living worms
Sample 9	ced-4	NoName	X	14374179	73		0	6	DEL		intergenic			Not yet
Sample 9	ced-4	tm7477	III	3043765	108		0	18	DEL	WBGene00021919	intron			PCR,Sanger Seq. living worms
Sample 10	ced-4	tm7510	III	5350145	614		0	0	DEL		intergenic	splicing leader		PCR,Sanger Seq. living worms
Sample 10	ced-4	tm7511	X	6321244	120		0	2	DEL	WBGene00020421	intron			PCR,Sanger Seq. living worms
Sample 11	ced-4	NoName	I	10205307	68		0	0	DEL		intergenic	histone binding site		Not yet
Sample 11	ced-4	NoName	I	13545453	146		0	3	DEL		intergenic	transcription factor binding site		Not yet
Sample 11	ced-4	NoName	IV	5889823	119		0	7	DEL		intergenic			Not yet
Sample 11	ced-4	NoName	V	7110992	82		0	8	DEL	WBGene00003849	intron			Not yet
Sample 11	ced-4	NoName	V	19823742	264		0	0	DEL	WBGene00003959	intron			Not yet
Sample 11	ced-4	tm7610	I	3292357	100		0	6	DEL	WBGene00020914	CDS			PCR,Sanger Seq. living worms
Sample 11	ced-4	tm7611	I	10551681	113		0	1	DEL		intergenic	transcription factor binding site,transcription start site		PCR,Sanger Seq. living worms
Sample 11	ced-4	tm7612	IV	2125171	117		0	19	DEL	WBGene00016024	CDS			PCR,Sanger Seq. living worms
Sample 11	ced-4	tm7613	IV	4531410	174		0	35	DEL	WBGene00044480	intron			PCR,Sanger Seq. living worms
Sample 11	ced-4	tm7614	V	15457466	112		0	7	DEL		intergenic			PCR,Sanger Seq. living worms
Sample 11	ced-4	tm7615	X	5893519	161		0	6	DEL	WBGene00018640	CDS			PCR,Sanger Seq. living worms
Sample 11	ced-4	tm7616	X	11085657	149		0	2	DEL	WBGene00012259	intron			PCR,Sanger Seq. living worms
Sample 11	ced-4	tm7617	X	14589851	86		0	4	DEL	WBGene00006524	intron			PCR,Sanger Seq. living worms
Sample 12	ced-4	NoName	V	15696285	169		0	34	DEL		intergenic			Not yet
Sample 12	ced-4	NoName	V	19508646	189		0	0	DEL	WBGene00012814	intron			Not yet
Sample 12	ced-4	NoName	X	7077820	480		0	4	DEL		intergenic	transcription factor binding site		Not yet
Sample 12	ced-4	NoName	V	17185463	5020	IV	3530630	9506	DEL+DUP+INS+INV+TRS	WBGene00005378,WBGene00005413,WBGene00006235,WBGene00019778	CDS		Y68A4A.3(CDS)::M57.2(intron)	Not yet
Sample 12	ced-4	tm7618	II	2860433	402		0	0	DEL		intergenic	transcription factor binding site,transcription start site		PCR,Sanger Seq. living worms
Sample 12	ced-4	tm7619	III	456775	167		0	46	DEL	WBGene00044401	intron			PCR,Sanger Seq. living worms
Sample 12	ced-4	tm7620	IV	1978884	133		0	9	DEL		intergenic	transcription factor binding site		PCR,Sanger Seq. living worms
Sample 12	ced-4	tm7621	V	14079368	60		0	9	DEL		intergenic			PCR,Sanger Seq. living worms
Sample 12	ced-4	tm7622	V	15477242	206		0	3	DEL	WBGene00007368	CDS			PCR,Sanger Seq. living worms
Sample 13	ced-4	NoName	I	4440071	161		0	6	DEL	WBGene00016562	intron			Not yet
Sample 13	ced-4	NoName	II	2570269	70		0	4	DEL	WBGene00017280	intron			Not yet
Sample 13	ced-4	NoName	III	8862461	296		0	5	DEL	WBGene00004041	pseudogene			Not yet
Sample 13	ced-4	NoName	X	6287478	689		0	0	DEL	WBGene00002976	intron			Not yet
Sample 13	ced-4	NoName	X	7077606	456		0	1	DEL		intergenic	transcription factor binding site		Not yet
Sample 13	ced-4	NoName	X	11788544	192		0	9	DEL		intergenic			Not yet
Sample 13	ced-4	tm7623	I	6072857	61		0	6	DEL	WBGene00022750	intron			PCR,Sanger Seq. living worms
Sample 13	ced-4	tm7624	IV	6427201	73		0	6	DEL		intergenic	transcription factor binding site		PCR,Sanger Seq. living worms
Sample 13	ced-4	tm7625	X	4372600	104		0	1	DEL	WBGene00020123	intron			PCR,Sanger Seq. living worms
Sample 13	ced-4	tm7626	X	8182530	71		0	1	DEL		intergenic			PCR,Sanger Seq. living worms
Sample 14	ced-4	NoName	I	1087700	66		0	13	DEL	WBGene00019909	intron			Not yet
Sample 14	ced-4	NoName	III	9800831	62		0	0	DEL	WBGene00014011	intron			Not yet
Sample 14	ced-4	NoName	V	18172942	79		0	5	DEL	WBGene00007853	CDS			Not yet
Sample 15	ced-4	NoName	II	1319270	145		0	1	DEL	WBGene00018974,WBGene00195498,WBGene00196481	exon			Not yet
Sample 15	ced-4	NoName	IV	7727252	50		0	0	DEL	WBGene00016845	CDS			Not yet
Sample 16	ced-4	NoName	I	5557180	174		0	9	DEL	WBGene00006594	intron			Not yet
Sample 16	ced-4	NoName	II	1428808	94		0	3	DEL	WBGene00021789	intron			Not yet
Sample 16	ced-4	tm7601	II	8439116	116		0	6	DEL	WBGene00008803	CDS			PCR,Sanger Seq. living worms
Sample 16	ced-4	NoName	IV	545004	146		0	0	DEL		intergenic			PCR,Sanger Seq. living worms
Sample 16	ced-4	tm7603	IV	5856573	629		0	32	DEL	WBGene00015541	intron			PCR,Sanger Seq. living worms
Sample 16	ced-4	tm7604	X	10586704	124		0	17	DEL	WBGene00010200	CDS			PCR,Sanger Seq. living worms
Sample 17	ced-4	NoName	II	11972160	94		0	6	DEL	WBGene00003228	UTR			Not yet
Sample 17	ced-4	NoName	III	3560452	843		0	7	DEL		intergenic	transcription factor binding site		Not yet
Sample 17	ced-4	NoName	IV	3662956	87		0	8	DEL	WBGene00021362	CDS			Not yet
Sample 17	ced-4	NoName	I	2970063	2	IV	13549431	146	DEL+INS+INV+TRS		intergenic			Not yet
Sample 17	ced-4	tm7595	II	4901996	202		0	9	DEL	WBGene00019892	CDS			PCR,Sanger Seq. living worms
Sample 17	ced-4	tm7598	V	9328683	176		0	1	DEL	WBGene00019465	intron			PCR,Sanger Seq. living worms
Sample 17	ced-4	tm7599	X	431421	60		0	0	DEL	WBGene00022861	intron			PCR,Sanger Seq. living worms
Sample 17	ced-4	tm7600	X	13087066	158		0	4	DEL	WBGene00010996	CDS			PCR,Sanger Seq. living worms
Sample 18	ced-4	NoName	II	15273534	50		0	4	DEL	WBGene00007064	intron			Not yet
Sample 18	ced-4	NoName	IV	2425223	92		0	7	DEL		intergenic	transcription factor binding site		Not yet
Sample 18	ced-4	NoName	X	10668441	146	X	10668441	141	DEL+INV	WBGene00008746	CDS			Not yet
Sample 18	ced-4	tm7605	II	1236815	123		0	19	DEL	WBGene00018572	intron			PCR,Sanger Seq. living worms
Sample 18	ced-4	tm7606	II	4808967	178		0	0	DEL	WBGene00016354	CDS			PCR,Sanger Seq. living worms
Sample 18	ced-4	tm7607	II	5805949	188		0	0	DEL		intergenic	transcription factor binding site,transcription start site		PCR,Sanger Seq. living worms
Sample 18	ced-4	tm7608	IV	9760329	72		0	0	DEL	WBGene00003687	intron			PCR,Sanger Seq. living worms
Sample 20	ced-4	NoName	III	12987793	171		0	0	DEL	WBGene00014180	CDS			Not yet
Sample 20	ced-4	tm7609	IV	7761643	120		0	7	DEL	WBGene00016699,WBGene00016702	CDS			PCR,Sanger Seq. living worms
Sample 21	ced-4	NoName	I	10953211	84		0	0	DEL		intergenic			Not yet
Sample 21	ced-4	NoName	V	15943999	733739		0	0	DUP	WBGene00000776,WBGene00000782,WBGene00001545,WBGene00001591,WBGene00001770,WBGene00001792,WBGene00001875,WBGene00001876,WBGene00001877,WBGene00001878	CDS		F14F8.4(CDS)::T05G11.7(intron) [inverted]	Not yet
Sample 21	ced-4	NoName	V	16544266	8243		0	0	DUP	WBGene00012522,WBGene00012523	CDS			Not yet
Sample 21	ced-4	tm7627	III	4710148	82		0	0	DEL	WBGene00119203	CDS			PCR,Sanger Seq. living worms
Sample 21	ced-4	NoName	IV	5700436	129		0	0	DEL	WBGene00016955	intron			PCR,Sanger Seq. living worms
Sample 21	ced-4	tm7629	V	10213997	367		0	11	DEL	WBGene00014113	CDS			PCR,Sanger Seq. living worms
Sample 22	ced-4	NoName	III	10547103	0	IV	10037119	22761	DEL+INV+TRS	WBGene00014375,WBGene00011424,WBGene00011421,WBGene00001487,WBGene00011422,WBGene00044018,WBGene00005723,WBGene00044983,WBGene00011425,WBGene00167154,WBGene00011423,WBGene00166523	CDS			Not yet
Sample 22	ced-4	tm7584	V	435067	125		0	2	DEL	WBGene00015255	CDS			PCR,Sanger Seq. living worms
Sample 22	ced-4	tm7585	V	6976576	183		0	0	DEL	WBGene00005907	CDS			PCR,Sanger Seq. living worms
Sample 22	ced-4	tm7586	X	10862853	122		0	3	DEL	WBGene00004002	CDS			PCR,Sanger Seq. living worms
Sample 23	ced-4	NoName	II	12797714	79		0	0	DEL		intergenic	transcription factor binding site		Not yet
Sample 23	ced-4	NoName	IV	3198433	282		0	3	DEL		intergenic			Not yet
Sample 23	ced-4	NoName	X	15451526	63		0	0	DEL		intergenic			Not yet
Sample 23	ced-4	tm7630	V	15193123	146		0	0	DEL	WBGene00004037	intron			PCR,Sanger Seq. living worms
Sample 24	ced-4	NoName	II	674105	182		0	7	DEL		intergenic			Not yet
Sample 24	ced-4	tm7634	II	2927320	129		0	10	DEL	WBGene00022713	CDS			PCR,Sanger Seq. living worms
Sample 24	ced-4	tm7635	II	4752673	115		0	0	DEL	WBGene00018267	CDS			PCR,Sanger Seq. living worms
Sample 24	ced-4	tm7636	X	14415351	69		0	0	DEL	WBGene00045291	CDS			PCR,Sanger Seq. living worms
Sample 24	ced-4	tm7637	X	16258614	87		0	8	DEL	WBGene00004789	intron			PCR,Sanger Seq. living worms
Sample 25	ced-4	tm7638	I	12379584	119		0	9	DEL	WBGene00001641	CDS			PCR,Sanger Seq. living worms
Sample 25	ced-4	tm7639	III	3827362	97		0	8	DEL	WBGene00011260	CDS			PCR,Sanger Seq. living worms
Sample 26	ced-4	NoName	II	6296804	140		0	4	DEL		intergenic			Not yet
Sample 26	ced-4	tm7640	III	3274189	110		0	14	DEL	WBGene00021808	CDS			PCR,Sanger Seq. living worms
Sample 26	ced-4	tm7641	V	15727298	83		0	6	DEL	WBGene00012402	intron			PCR,Sanger Seq. living worms
Sample 26	ced-4	tm7642	V	18013319	80		0	0	DEL	WBGene00005350	intron			PCR,Sanger Seq. living worms
Sample 27	ced-4	NoName	V	4457687	100		0	6	DEL		intergenic			Not yet
Sample 28	ced-4	NoName	I	3932922	365		0	0	DEL	WBGene00020652	CDS			Not yet
Sample 28	ced-4	tm7643	IV	13834012	142		0	2	DEL	WBGene00010374,WBGene00167046	exon			PCR,Sanger Seq. living worms
Sample 28	ced-4	tm7644	X	14758617	64		0	0	DEL	WBGene00007351	intron			PCR,Sanger Seq. living worms
Sample 29	ced-4	NoName	I	10950647	58		0	4	DEL		intergenic			Not yet
Sample 29	ced-4	NoName	IV	8158542	18192		0	0	DUP	WBGene00003961,WBGene00015047,WBGene00015050,WBGene00015051,WBGene00015052,WBGene00171405,WBGene00197541,WBGene00198764,WBGene00235296	CDS			Not yet
Sample 30	ced-4	NoName	I	11359199	148		0	3	DEL	WBGene00010158	CDS			Not yet
Sample 30	ced-4	NoName	V	14311319	83		0	32	DEL		intergenic			Not yet
Sample 30	ced-4	NoName	X	6193939	155		0	5	DEL		intergenic	promoter		Not yet
Sample 30	ced-4	tm7645	II	10647858	72		0	6	DEL	WBGene00010901	CDS			PCR,Sanger Seq. living worms
Sample 30	ced-4	tm7646	III	12078783	73		0	8	DEL	WBGene00003779	UTR			PCR,Sanger Seq. living worms
Sample 30	ced-4	tm7647	V	16379866	173		0	0	DEL	WBGene00005746	pseudogene			PCR,Sanger Seq. living worms
Sample 31	ced-4	NoName	IV	15636420	392		0	1	DEL		intergenic			Not yet
Sample 31	ced-4	NoName	X	5189458	184		0	4	DEL		intergenic			Not yet
Sample 31	ced-4	tm7631	IV	10202801	175		0	6	DEL	WBGene00001653	CDS			PCR,Sanger Seq. living worms
Sample 32	ced-4	NoName	X	3411406	55		0	0	MUL	WBGene00006810	intron			Not yet
Sample 32	ced-4	tm7648	II	12335434	225		0	17	DEL		intergenic	splicing leader		PCR,Sanger Seq. living worms
Sample 33	ced-4	NoName	I	1929090	234		0	0	DEL	WBGene00021766	intron			Not yet
Sample 33	ced-4	NoName	II	1475996	156		0	7	DEL	WBGene00023309	pseudogene			Not yet
Sample 33	ced-4	NoName	IV	14779614	453		0	3	DEL		intergenic			Not yet
Sample 33	ced-4	NoName	X	9187931	367		0	7	DEL	WBGene00022316	intron			Not yet
Sample 33	ced-4	NoName	V	265129	80	V	265306	1105	DEL+INS		intergenic	transcription factor binding site		Not yet
Sample 34	ced-4	NoName	I	11313648	646		0	1	DEL	WBGene00010416	intron			Not yet
Sample 34	ced-4	NoName	X	7077729	335		0	0	DEL		intergenic	transcription factor binding site		Not yet
Sample 34	ced-4	NoName	V	18211088	1	I	5402181	4663263	DEL+INS+TRS		intergenic			Not yet
Sample 35	ced-4	NoName	II	8290135	76		0	0	DEL		intergenic			Not yet
Sample 35	ced-4	NoName	II	8292349	78		0	0	DEL		intergenic			Not yet
Sample 35	ced-4	NoName	X	7077682	184		0	4	DEL		intergenic	transcription factor binding site		Not yet
Sample 35	ced-4	NoName	X	10310699	62		0	0	DUP	WBGene00009623,WBGene00197194	exon			Not yet
Sample 37	ced-4	NoName	IV	7727208	51		0	0	DEL	WBGene00016845	CDS			Not yet
Sample 37	ced-4	NoName	I	10130626	2473	IV	13549446	95	DEL+INS+TRS		intergenic	histone binding site		Not yet
Sample 38	ced-4	NoName	V	19532129	157		0	2	DEL	WBGene00012813	intron			Not yet
Sample 38	ced-4	NoName	X	16172611	56		0	5	DEL		intergenic			Not yet
Sample 38	ced-4	NoName	I	4423935	658	I	2778724	741	DEL+INS+INV	WBGene00015704	CDS			Not yet
Sample 38	ced-4	NoName	X	12260609	61		0	0	DUP	WBGene00200675	exon			Not yet
Sample 38	ced-4	tm7651	II	2820808	102		0	0	DEL	WBGene00001507	intron			PCR,Sanger Seq. living worms
Sample 38	ced-4	tm7652	III	8094579	147		0	3	DEL	WBGene00019456	CDS			PCR,Sanger Seq. living worms
Sample 38	ced-4	NoName	IV	11037518	166		0	48	DEL	WBGene00001426	UTR			PCR,Sanger Seq. living worms
Sample 39	ced-4	NoName	IV	1721736	193		0	0	DEL	WBGene00019540	CDS			Not yet
Sample 39	ced-4	NoName	X	7969430	153		0	9	DEL		intergenic			Not yet
Sample 39	ced-4	tm7649	I	12727580	97		0	7	DEL		intergenic			PCR,Sanger Seq. living worms
Sample 39	ced-4	tm7650	X	340350	153		0	5	DEL	WBGene00015431	intron			PCR,Sanger Seq. living worms
Sample 40	ced-4	NoName	V	19370027	174		0	0	DEL		intergenic	transcription factor binding site		Not yet
Sample 40	ced-4	NoName	V	20398906	128	V	20398699	32	DEL+INS	WBGene00010006	intron			Not yet
Sample 43	ced-4	NoName	IV	17151537	88		0	0	DEL	WBGene00165804	exon			Not yet
Sample 43	ced-4	NoName	X	7980486	57		0	0	DUP	WBGene00018466	UTR			Not yet
Sample 44	ced-4	NoName	IV	3473432	53		0	0	DEL	WBGene00023301	pseudogene			Not yet
Sample 44	ced-4	NoName	IV	16867241	82		0	1	DEL		intergenic	histone binding site,transcription factor binding site,transcription start site		Not yet
Sample 44	ced-4	NoName	IV	13506564	2652	IV	6081153	7424909	DEL+INS+INV	WBGene00012866,WBGene00012867	CDS			Not yet
Sample 44	ced-4	NoName	IV	3469059	4370		0	0	DUP	WBGene00019046,WBGene00019047,WBGene00023301	CDS			Not yet
Sample 44	ced-4	tm10332	II	12440324	315		0	0	DEL	WBGene00013288	CDS			PCR,Sanger Seq. living worms
Sample 44	ced-4	tm10333	V	10915990	181		0	6	DEL	WBGene00201739	exon			PCR,Sanger Seq. living worms
Sample 44	ced-4	tm10334	X	11304608	166		0	0	DEL	WBGene00008585	CDS			PCR,Sanger Seq. living worms
Sample 45	ced-4	NoName	I	10488741	59		0	0	DEL	WBGene00009510	intron			Not yet
Sample 46	ced-4	NoName	V	10114284	584		0	0	DEL	WBGene00007425	UTR			Not yet
Sample 46	ced-4	tm10336	IV	11084119	328		0	6	DEL	WBGene00002214	CDS			PCR,Sanger Seq. living worms
Sample 46	ced-4	tm10337	V	8055664	55		0	13	DEL	WBGene00022627	CDS			PCR,Sanger Seq. living worms
Sample 47	ced-4	NoName	I	4240600	312		0	5	DEL	WBGene00003584	intron			Not yet
Sample 47	ced-4	NoName	II	3796750	61		0	0	DEL	WBGene00021171	CDS			Not yet
Sample 47	ced-4	NoName	III	772820	100		0	7	DEL		intergenic	transcription factor binding site,transcription start site,splicing leader		Not yet
Sample 47	ced-4	NoName	IV	15128430	100		0	18	DEL		intergenic			Not yet
Sample 47	ced-4	NoName	X	15790679	116		0	5	DEL		intergenic	splicing leader		Not yet
Sample 47	ced-4	NoName	I	1540627	86		0	2	DEL	WBGene00022360	exon			PCR,Sanger Seq. living worms
Sample 47	ced-4	tm10327	I	10087921	169		0	0	DEL	WBGene00007054	CDS			PCR,Sanger Seq. living worms
Sample 48	ced-4	NoName	X	7078087	219		0	1	DEL		intergenic			Not yet
Sample 49	ced-4	NoName	V	13647144	137		0	0	DEL	WBGene00044200	CDS			Not yet
Sample 50	ced-4	NoName	III	4792852	178	III	6149350	76151	DEL+DUP+INS+INV		intergenic	histone binding site,transcription factor binding site		Not yet
Sample 50	ced-4	NoName	I	5340626	1099		0	0	DUP	WBGene00018865	CDS			Not yet
Sample 50	ced-4	NoName	X	12746237	51		0	0	DUP	WBGene00004008,WBGene00008901	CDS			Not yet
Sample 51	ced-4	NoName	II	4980892	67		0	21	DEL	WBGene00020867	intron			Not yet
Sample 51	ced-4	NoName	III	690826	146		0	3	DEL	WBGene00016029,WBGene00020927	intron			Not yet
Sample 51	ced-4	NoName	III	5478424	82		0	7	DEL		intergenic	transcription factor binding site		Not yet
Sample 51	ced-4	NoName	III	12285877	186		0	0	DEL	WBGene00003414	intron			Not yet
Sample 51	ced-4	NoName	V	8099428	153		0	1	DEL		intergenic			Not yet
Sample 51	ced-4	NoName	X	12925416	104		0	2	DEL		intergenic			Not yet
Sample 51	ced-4	tm10339	V	9578097	105		0	0	DEL	WBGene00009099	CDS			PCR,Sanger Seq. living worms
Sample 51	ced-4	tm10338	IV	3930848	2110	IV	3930070	455	DEL+INS	WBGene00021581,WBGene00044642	CDS			PCR,Sanger Seq. living worms
Sample 52	ced-4	NoName	III	3058875	81		0	2	DEL		intergenic			Not yet
Sample 52	ced-4	NoName	III	6000862	92		0	16	DEL	WBGene00020209	intron			Not yet
Sample 52	ced-4	NoName	IV	16091275	163		0	0	DEL	WBGene00044085	pseudogene			Not yet
Sample 52	ced-4	tm10302	X	5965619	2849		0	2	DEL	WBGene00019935	CDS			PCR,Sanger Seq. living worms
Sample 56	ced-4	NoName	III	3265932	7288		0	1	DEL	WBGene00021803,WBGene00021807,WBGene00021808	CDS		Y53G8AM.8(intron)::Y53G8AM.7(intron)	Not yet
Sample 56	ced-4	NoName	III	3252524	9770		0	0	DUP	WBGene00021801,WBGene00021804,WBGene00021805,WBGene00021806	CDS			Not yet
Sample 56	ced-4	NoName	III	3343425	41818		0	0	DUP	WBGene00001559,WBGene00004183,WBGene00009738,WBGene00170659,WBGene00195271,WBGene00196295,WBGene00196864,WBGene00199213,WBGene00199325,WBGene00199993	CDS			Not yet
Sample 56	ced-4	tm7716	II	11590857	67		0	0	DEL	WBGene00008545	CDS			PCR,Sanger Seq. living worms
Sample 57	ced-4	NoName	I	6490581	64		0	9	DEL		intergenic			Not yet
Sample 57	ced-4	NoName	III	11621685	106		0	5	DEL	WBGene00013425	intron			Not yet
Sample 59	ced-4	NoName	IV	2064549	95		0	2	DEL		intergenic			Not yet
Sample 59	ced-4	NoName	III	12668700	51		0	0	DUP		intergenic	transcription factor binding site		Not yet
Sample 59	ced-4	NoName	IV	13449683	53		0	0	DUP	WBGene00010713	intron			Not yet
Sample 60	ced-4	NoName	V	7873898	129		0	0	DEL		intergenic			Not yet
Sample 61	ced-4	NoName	X	1895727	73		0	5	DEL		intergenic			Not yet
Sample 61	ced-4	NoName	X	4043825	106		0	3	DEL		intergenic			Not yet
Sample 61	ced-4	NoName	IV	16292213	11503		0	0	DUP	WBGene00012418,WBGene00014862,WBGene00023510,WBGene00023511,WBGene00023514,WBGene00045105,WBGene00045106,WBGene00045107,WBGene00166695	CDS			Not yet
Sample 61	ced-4	tm7670	I	14586321	99		0	5	DEL	WBGene00013682	intron			PCR,Sanger Seq. living worms
Sample 61	ced-4	tm7671	V	17329320	107		0	12	DEL	WBGene00005201	intron			PCR,Sanger Seq. living worms
Sample 61	ced-4	NoName	V	20808285	73		0	32	DEL	WBGene00012856	intron			PCR,Sanger Seq. living worms
Sample 62	ced-4	NoName	IV	3889862	241024		0	0	DUP	WBGene00003955,WBGene00004157,WBGene00005430,WBGene00005432,WBGene00005433,WBGene00006173,WBGene00006488,WBGene00006701,WBGene00006951,WBGene00016432	CDS			Not yet
Sample 62	ced-4	NoName	X	1959056	625931	X	1959424	625489	DEL+INV	WBGene00000004,WBGene00000737,WBGene00000797,WBGene00001065,WBGene00001484,WBGene00001515,WBGene00001551,WBGene00001569,WBGene00001618,WBGene00001667	CDS			PCR,Sanger Seq. genome
Sample 62	ced-4	tm7674	IV	3880619	128		0	7	DEL	WBGene00018148	CDS			PCR,Sanger Seq. living worms
Sample 62	ced-4	tm7675	IV	7293679	618		0	0	DEL	WBGene00018347	CDS			PCR,Sanger Seq. living worms
Sample 62	ced-4	tm7676	IV	12954529	169		0	1	DEL	WBGene00000021	pseudogene			PCR,Sanger Seq. living worms
Sample 62	ced-4	tm7677	V	2922134	129		0	5	DEL	WBGene00005261	intron			PCR,Sanger Seq. living worms
Sample 63	ced-4	tm7679	V	7477939	76		0	10	DEL	WBGene00006231	CDS			PCR,Sanger Seq. living worms
Sample 64	ced-4	NoName	III	6138339	292		0	0	DEL		intergenic	transcription factor binding site,transcription start site,enhancer		Not yet
Sample 64	ced-4	tm7681	I	1754385	126		0	2	DEL	WBGene00022150	UTR			PCR,Sanger Seq. living worms
Sample 64	ced-4	tm7682	I	6094592	601		0	6	DEL	WBGene00022753	CDS			PCR,Sanger Seq. living worms
Sample 64	ced-4	tm7683	III	1557683	165		0	9	DEL	WBGene00022057	CDS			PCR,Sanger Seq. living worms
Sample 65	ced-4	NoName	I	12104186	4536		0	0	DUP	WBGene00004509,WBGene00010825	CDS			Not yet
Sample 65	ced-4	NoName	III	5564320	8845		0	0	MUL	WBGene00003371,WBGene00017300,WBGene00017305	CDS			Not yet
Sample 66	ced-4	tm7697	I	3639461	92		0	0	DEL		intergenic	transcription factor binding site		PCR,Sanger Seq. living worms
Sample 66	ced-4	tm7698	III	6176736	274		0	4	DEL	WBGene00018342	CDS			PCR,Sanger Seq. living worms
Sample 66	ced-4	tm7699	IV	14446234	84		0	6	DEL		intergenic			PCR,Sanger Seq. living worms
Sample 66	ced-4	tm7700	X	14625798	114		0	0	DEL	WBGene00010058	CDS			PCR,Sanger Seq. living worms
Sample 67	ced-4	NoName	III	6873834	218		0	7	DEL		intergenic	transcription factor binding site,transcription start site		Not yet
Sample 67	ced-4	NoName	V	8330284	401		0	0	DEL		intergenic			Not yet
Sample 67	ced-4	NoName	V	8330560	125		0	0	DEL		intergenic			Not yet
Sample 67	ced-4	NoName	V	11654931	415		0	0	DEL		intergenic	transcription factor binding site,transcription start site		Not yet
Sample 67	ced-4	NoName	X	4662170	83		0	3	DEL		intergenic	transcription factor binding site,histone binding site,transcription start site		Not yet
Sample 67	ced-4	NoName	IV	8912050	2757	IV	7577285	9289	DEL+DUP+INS+INV	WBGene00007764,WBGene00169117	CDS		F32E10.5(intron)::C27B7.7(intron)	Not yet
Sample 67	ced-4	NoName	I	2383742	1204881		0	0	DUP	WBGene00000006,WBGene00000036,WBGene00000199,WBGene00000205,WBGene00000237,WBGene00000413,WBGene00000625,WBGene00000626,WBGene00000788,WBGene00000794	CDS		Y39G10AR.18(intron)::Y47G6A.23(intron)	Not yet
Sample 68	ced-4	tm7712	X	14353081	6685		0	3	DEL	WBGene00002151,WBGene00195699	CDS			PCR,Sanger Seq. living worms
Sample 71	ced-4	NoName	X	4053826	64		0	0	DEL		intergenic			Not yet
Sample 72	ced-4	NoName	V	4227495	53		0	0	DUP		intergenic			Not yet
Sample 73	ced-4	NoName	II	11790181	10032		0	0	DUP	WBGene00009657,WBGene00009663,WBGene00198445	CDS			Not yet
Sample 75	ced-4	NoName	X	11890065	98		0	4	DEL		intergenic			Not yet
Sample 75	ced-4	tm7704	II	13166038	141		0	1	DEL		intergenic	transcription factor binding site,promoter		PCR,Sanger Seq. living worms
Sample 75	ced-4	tm7705	IV	8784344	77		0	20	DEL	WBGene00194651	CDS			PCR,Sanger Seq. living worms
Sample 75	ced-4	tm7706	IV	15283544	148		0	9	DEL		intergenic	transcription factor binding site		PCR,Sanger Seq. living worms
Sample 75	ced-4	tm7707	V	8792963	2781		0	3	DEL	WBGene00006467	CDS			PCR,Sanger Seq. living worms
Sample 75	ced-4	tm7708	V	10265901	168		0	10	DEL	WBGene00004364	intron			PCR,Sanger Seq. living worms
Sample 75	ced-4	tm7709	V	16894922	155		0	6	DEL	WBGene00005650	pseudogene			PCR,Sanger Seq. living worms
Sample 75	ced-4	NoName	X	17635216	120		0	0	DEL	WBGene00019211	intron			PCR,Sanger Seq. living worms
Sample 76	ced-4	NoName	V	3573273	88		0	2	DEL	WBGene00018228	CDS			Not yet
Sample 76	ced-4	NoName	V	11942825	110	V	12621137	165	DEL+MUL+INS	WBGene00010289	UTR			Not yet
Sample 76	ced-4	tm7711	IV	1472097	985		0	21	DEL	WBGene00022313	intron			PCR,Sanger Seq. living worms
Sample 77	ced-4	NoName	III	250331	52		0	0	DEL	WBGene00021754	intron			Not yet
Sample 77	ced-4	NoName	V	3537816	162		0	0	DEL		intergenic			Not yet
Sample 77	ced-4	tm7701	I	11899308	96		0	2	DEL	WBGene00012952	CDS			PCR,Sanger Seq. living worms
Sample 77	ced-4	tm7702	IV	7449558	90		0	0	DEL	WBGene00015217	intron			PCR,Sanger Seq. living worms
Sample 77	ced-4	tm7703	IV	10825449	225		0	1	DEL	WBGene00011259	UTR			PCR,Sanger Seq. living worms
Sample 79	ced-4	NoName	V	4145187	81		0	1	DEL	WBGene00021554	intron			Not yet
Sample 79	ced-4	NoName	V	5755541	507		0	0	DEL	WBGene00044541	CDS			Not yet
Sample 79	ced-4	NoName	II	3386858	780174	II	3386990	780022	DEL+INV	WBGene00000162,WBGene00000647,WBGene00000648,WBGene00002115,WBGene00003017,WBGene00003662,WBGene00003665,WBGene00004135,WBGene00004467,WBGene00004750	CDS			PCR,Sanger Seq. genome
Sample 79	ced-4	NoName	III	3064141	198		0	5	DEL	WBGene00019170,WBGene00219989	CDS			PCR,Sanger Seq. living worms
Sample 79	ced-4	tm7726	III	7989942	137		0	0	DEL	WBGene00015557	CDS			PCR,Sanger Seq. living worms
Sample 79	ced-4	tm7727	X	5728985	90		0	7	DEL	WBGene00199652	exon			PCR,Sanger Seq. living worms
Sample 80	ced-4	NoName	X	5547903	52		0	0	DUP	WBGene00016935	intron			Not yet
Sample 81	ced-4	tm7717	I	886312	104		0	3	DEL	WBGene00022386	UTR			PCR,Sanger Seq. living worms
Sample 81	ced-4	tm7718	X	11870126	239		0	8	DEL		intergenic	transcription factor binding site		PCR,Sanger Seq. living worms
Sample 82	ced-4	NoName	II	2213069	171		0	1	DEL		intergenic			Not yet
Sample 82	ced-4	NoName	X	16331161	149		0	14	DEL		intergenic			Not yet
Sample 82	ced-4	tm7719	II	2493527	160		0	4	DEL	WBGene00018766	CDS			PCR,Sanger Seq. living worms
Sample 83	ced-4	NoName	III	2038586	90		0	0	DEL	WBGene00001063	intron			Not yet
Sample 83	ced-4	NoName	IV	8580999	62		0	0	DEL		intergenic			Not yet
Sample 83	ced-4	NoName	V	1420863	132		0	6	DEL		intergenic	transcription factor binding site		Not yet
Sample 83	ced-4	NoName	V	20000023	192		0	12	DEL	WBGene00006786	intron			Not yet
Sample 83	ced-4	tm7720	I	12449718	94		0	4	DEL		intergenic	transcription factor binding site		PCR,Sanger Seq. living worms
Sample 83	ced-4	tm7721	III	12457	218		0	0	DEL	WBGene00003670	CDS			PCR,Sanger Seq. living worms
Sample 83	ced-4	tm7722	III	1913383	235		0	5	DEL	WBGene00004128	intron			PCR,Sanger Seq. living worms
Sample 83	ced-4	tm7723	IV	14163329	109		0	0	DEL		intergenic			PCR,Sanger Seq. living worms
Sample 83	ced-4	tm7724	V	13414723	122		0	4	DEL		intergenic	transcription factor binding site,transcription start site		PCR,Sanger Seq. living worms
Sample 84	ced-4	NoName	II	12806037	141		0	20	DEL	WBGene00012909	intron			Not yet
Sample 84	ced-4	tm7738	IV	8453008	84		0	2	DEL		intergenic	transcription factor binding site		PCR,Sanger Seq. living worms
Sample 84	ced-4	tm7739	X	4107773	131		0	2	DEL	WBGene00044021	intron			PCR,Sanger Seq. living worms
Sample 85	ced-4	NoName	V	4525935	76		0	0	DEL	WBGene00004947,WBGene00197125	exon			Not yet
Sample 85	ced-4	NoName	V	14869879	54		0	0	DEL		intergenic			Not yet
Sample 85	ced-4	tm7740	III	5121846	173		0	1	DEL	WBGene00004728	CDS			PCR,Sanger Seq. living worms
Sample 85	ced-4	tm7741	IV	9299155	202		0	13	DEL	WBGene00009872	CDS			PCR,Sanger Seq. living worms
Sample 85	ced-4	tm7742	IV	15322521	130		0	5	DEL	WBGene00049462	exon			PCR,Sanger Seq. living worms
Sample 87	ced-4	NoName	V	3300089	131		0	11	DEL	WBGene00018058	intron			Not yet
Sample 87	ced-4	NoName	V	3655116	113		0	0	DEL	WBGene00000062	intron			Not yet
Sample 87	ced-4	NoName	X	453823	216		0	10	DEL	WBGene00004127	CDS			Not yet
Sample 87	ced-4	NoName	X	2171829	84		0	0	DEL	WBGene00018589	intron			Not yet
Sample 87	ced-4	NoName	X	13179991	69		0	6	DEL		intergenic			Not yet
Sample 87	ced-4	tm7743	IV	4052300	77		0	8	DEL		intergenic	transcription factor binding site		PCR,Sanger Seq. living worms
Sample 87	ced-4	tm7744	X	4317322	74		0	0	DEL	WBGene00196550,WBGene00197161	exon			PCR,Sanger Seq. living worms
Sample 88	ced-4	tm7685	IV	11160457	80		0	6	DEL	WBGene00219217	CDS			PCR,Sanger Seq. living worms
Sample 91	ced-4	NoName	V	20398912	112		0	21	DEL	WBGene00010006	intron			Not yet
Sample 92	ced-4	tm7745	III	7690606	195		0	1	DEL	WBGene00015992	CDS			PCR,Sanger Seq. living worms
Sample 92	ced-4	tm7746	IV	11082925	270		0	7	DEL	WBGene00220032	exon			PCR,Sanger Seq. living worms
Sample 92	ced-4	tm7747	V	14234667	147		0	12	DEL	WBGene00010510	CDS			PCR,Sanger Seq. living worms
Sample 92	ced-4	tm7748	V	19958028	83		0	5	DEL	WBGene00013358	intron			PCR,Sanger Seq. living worms
Sample 92	ced-4	tm7749	X	10526307	206		0	0	DEL	WBGene00008805	CDS			PCR,Sanger Seq. living worms
Sample 93	ced-4	NoName	III	11208980	98		0	2	DEL		intergenic	transcription factor binding site		Not yet
Sample 93	ced-4	tm7733	I	4643527	126		0	3	DEL	WBGene00022466	intron			PCR,Sanger Seq. living worms
Sample 93	ced-4	tm7734	II	4895987	73		0	2	DEL		intergenic	histone binding site		PCR,Sanger Seq. living worms
Sample 93	ced-4	tm7735	IV	9917962	84		0	3	DEL	WBGene00009133	intron			PCR,Sanger Seq. living worms
Sample 93	ced-4	tm7736	X	7302784	148		0	3	DEL	WBGene00006351	intron			PCR,Sanger Seq. living worms
Sample 93	ced-4	tm7737	X	10253162	431		0	4	DEL	WBGene00198882	exon			PCR,Sanger Seq. living worms
Sample 94	ced-4	NoName	IV	83491	129		0	0	DEL		intergenic			Not yet
Sample 94	ced-4	NoName	IV	83546	74	I	2638357	10628664	DEL+INS+INV+TRS		intergenic			Not yet
Sample 94	ced-4	NoName	II	5971845	1615597	II	5972050	1615355	DEL+INV	WBGene00000101,WBGene00000169,WBGene00000198,WBGene00000211,WBGene00000259,WBGene00000271,WBGene00000280,WBGene00000459,WBGene00000530,WBGene00000613	CDS		B0034.1(intron)::F35D2.5(CDS) F35D2.5(CDS)::B0034.1(CDS)	PCR,Sanger Seq. genome
Sample 94	ced-4	tm7728	V	2809372	226		0	7	DEL		intergenic	transcription factor binding site,transcription start site		PCR,Sanger Seq. living worms
Sample 95	ced-4	NoName	X	6287246	532		0	1	DEL	WBGene00002976	intron			Not yet
Sample 95	ced-4	NoName	X	8777045	90		0	0	DEL		intergenic			Not yet
Sample 95	ced-4	tm7750	X	16449164	145		0	4	DEL	WBGene00018187	CDS			PCR,Sanger Seq. living worms
Sample 96	ced-4	NoName	V	18683288	53		0	0	DEL	WBGene00013485	intron			Not yet
Sample 97	ced-4	NoName	II	5096541	237705		0	0	DUP	WBGene00001101,WBGene00001538,WBGene00001588,WBGene00001806,WBGene00003402,WBGene00003438,WBGene00003442,WBGene00003443,WBGene00003462,WBGene00003547	CDS			Not yet
Sample 97	ced-4	tm7729	I	3611223	446		0	5	DEL	WBGene00002144	CDS			PCR,Sanger Seq. living worms
Sample 99	ced-4	NoName	V	17548925	66		0	0	DUP	WBGene00045293	pseudogene			Not yet
Sample 99	ced-4	tm7731	III	4143449	114		0	4	DEL	WBGene00006830	intron			PCR,Sanger Seq. living worms
Sample 100	ced-4	NoName	II	3796930	162		0	50	DEL	WBGene00021171	CDS			Not yet
Sample 100	ced-4	NoName	V	284268	111		0	0	DEL		intergenic			Not yet
Sample 100	ced-4	tm7732	X	4004045	413		0	0	DEL	WBGene00019828	CDS			PCR,Sanger Seq. living worms
Sample 201	ced-4	NoName	X	14853492	17875		0	0	DUP	WBGene00007771,WBGene00007773,WBGene00007774,WBGene00007776,WBGene00009300,WBGene00009301,WBGene00200952,WBGene00201993	CDS			Not yet
Sample 201	ced-4	NoName	V	19999440	0	I	6257484	6752903	INS+TRS	WBGene00006786	CDS			Not yet
Sample 202	ced-4	NoName	X	291833	117		0	0	DUP		intergenic			Not yet
Sample 213	ced-4	NoName	II	2570616	5	II	2570655	209	DEL+INS	WBGene00017280	intron			Not yet
Sample 213	ced-4	tm7753	II	11093191	123		0	3	DEL	WBGene00004455	CDS			PCR,Sanger Seq. living worms
Sample 213	ced-4	tm7754	IV	5075367	196		0	6	DEL	WBGene00049274	exon			PCR,Sanger Seq. living worms
Sample 213	ced-4	tm7755	V	9944436	78		0	4	DEL	WBGene00011570	CDS			PCR,Sanger Seq. living worms
Sample 214	ced-4	NoName	II	4903919	8875		0	0	DUP	WBGene00019888,WBGene00019894,WBGene00196322,WBGene00202479	CDS			Not yet
Sample 215	ced-4	NoName	II	13591862	1234		0	9	DEL	WBGene00013008	CDS			Not yet
Sample 215	ced-4	NoName	III	12470682	131		0	13	DEL	WBGene00045239	CDS			Not yet
Sample 215	ced-4	NoName	IV	11073423	122		0	3	DEL		intergenic			Not yet
Sample 215	ced-4	NoName	X	17440561	316		0	39	DEL		intergenic	splicing leader		Not yet
Sample 215	ced-4	NoName	III	8237693	145	II	4483874	879415	DEL+DUP+INS+INV+TRS	WBGene00006628	CDS		F09E5.5(intron)::C02F5.11(CDS)	Not yet
Sample 215	ced-4	NoName	II	5302765	635431		0	0	DUP	WBGene00000094,WBGene00000252,WBGene00000375,WBGene00000383,WBGene00000548,WBGene00000650,WBGene00000935,WBGene00000969,WBGene00000970,WBGene00001208	CDS			Not yet
Sample 215	ced-4	NoName	II	5157123	1862		0	0	MUL	WBGene00019026,WBGene00019028	CDS			Not yet
Sample 215	ced-4	tm7761	I	14813536	80		0	0	DEL	WBGene00004889	CDS			PCR,Sanger Seq. living worms
Sample 215	ced-4	NoName	X	17080753	254		0	0	DEL		intergenic			PCR,Sanger Seq. living worms
Sample 216	ced-4	NoName	X	496583	52		0	0	DEL	WBGene00015137	intron			Not yet
Sample 216	ced-4	NoName	X	15679780	73		0	3	DEL		intergenic			Not yet
Sample 216	ced-4	NoName	X	16330295	166		0	0	DEL		intergenic			Not yet
Sample 216	ced-4	tm7756	IV	1078744	74		0	0	DEL	WBGene00000816	intron			PCR,Sanger Seq. living worms
Sample 216	ced-4	tm7757	IV	5152737	113		0	4	DEL		intergenic			PCR,Sanger Seq. living worms
Sample 216	ced-4	tm7758	IV	11496233	73		0	0	DEL	WBGene00004892	CDS			PCR,Sanger Seq. living worms
Sample 216	ced-4	NoName	V	14221633	123		0	7	DEL		intergenic	transcription factor binding site		PCR,Sanger Seq. living worms
Sample 216	ced-4	tm7760	X	14036649	70		0	1	DEL	WBGene00007296	intron			PCR,Sanger Seq. living worms
Sample 217	ced-4	NoName	II	7423115	1321		0	11	DEL		intergenic	transcription factor binding site		Not yet
Sample 217	ced-4	NoName	II	12601014	161		0	0	DEL	WBGene00012584	intron			Not yet
Sample 217	ced-4	NoName	III	8437079	89		0	0	DEL	WBGene00023223	pseudogene			Not yet
Sample 217	ced-4	tm7764	I	2258475	271		0	8	DEL	WBGene00000020	CDS			PCR,Sanger Seq. living worms
Sample 217	ced-4	tm7765	I	11934327	83		0	4	DEL		intergenic	transcription factor binding site,transcription start site		PCR,Sanger Seq. living worms
Sample 217	ced-4	tm7766	II	1874985	82		0	0	DEL	WBGene00015840	CDS			PCR,Sanger Seq. living worms
Sample 217	ced-4	NoName	II	7610830	108		0	4	DEL	WBGene00019939	UTR			PCR,Sanger Seq. living worms
Sample 217	ced-4	tm7768	II	10756642	258		0	0	DEL	WBGene00003404	CDS			PCR,Sanger Seq. living worms
Sample 218	ced-4	NoName	II	2570452	314		0	0	DEL	WBGene00017280	intron			Not yet
Sample 218	ced-4	NoName	III	3091065	152		0	0	DEL	WBGene00004787	intron			Not yet
Sample 219	ced-4	NoName	II	13112496	72		0	0	DEL	WBGene00009245	intron			Not yet
Sample 219	ced-4	NoName	II	13497783	254		0	0	DEL		intergenic	transcription factor binding site		Not yet
Sample 219	ced-4	NoName	X	13815653	313		0	10	DEL		intergenic	transcription factor binding site		Not yet
Sample 219	ced-4	NoName	V	43973	1532		0	0	DEL	WBGene00015152	CDS			PCR,Sanger Seq. living worms
Sample 219	ced-4	NoName	V	12393758	105		0	10	DEL	WBGene00006669	intron			PCR,Sanger Seq. living worms
Sample 221	ced-4	NoName	X	15871707	183		0	9	DEL		intergenic	transcription factor binding site		Not yet
Sample 221	ced-4	tm7778	III	13498672	362		0	8	DEL		intergenic			PCR,Sanger Seq. living worms
Sample 221	ced-4	tm7779	IV	1681894	111		0	24	DEL	WBGene00021524	CDS			PCR,Sanger Seq. living worms
Sample 221	ced-4	tm7780	IV	13779305	316		0	1	DEL	WBGene00001635	CDS			PCR,Sanger Seq. living worms
Sample 221	ced-4	tm7781	V	549907	145		0	3	DEL	WBGene00015761	pseudogene			PCR,Sanger Seq. living worms
Sample 221	ced-4	tm7782	X	1228436	126		0	1	DEL	WBGene00016726	intron			PCR,Sanger Seq. living worms
Sample 221	ced-4	tm7783	X	11634488	182		0	0	DEL	WBGene00006068	intron			PCR,Sanger Seq. living worms
Sample 222	ced-4	NoName	III	12603966	61		0	2	DEL	WBGene00007030	intron			Not yet
Sample 222	ced-4	NoName	X	14646616	282		0	1	DEL		intergenic			Not yet
Sample 223	ced-4	NoName	II	7801615	99		0	0	DEL		intergenic	transcription factor binding site		Not yet
Sample 223	ced-4	NoName	V	14766963	312		0	0	DEL		intergenic			Not yet
Sample 225	ced-4	NoName	V	14328354	112		0	15	DEL		intergenic			Not yet
Sample 226	ced-4	NoName	I	10946201	116		0	1	DEL		intergenic			Not yet
Sample 226	ced-4	NoName	I	10626559	13045		0	0	DUP	WBGene00015231,WBGene00015232,WBGene00015233,WBGene00015235,WBGene00015238,WBGene00044321,WBGene00200290,WBGene00255714	CDS		B0511.9(CDS)::B0511.6(intron) [inverted]	Not yet
Sample 226	ced-4	NoName	IV	13023368	54300		0	0	DUP	WBGene00000134,WBGene00000705,WBGene00003150,WBGene00004742,WBGene00008026,WBGene00008027,WBGene00008028,WBGene00008029,WBGene00008030,WBGene00008031	CDS			Not yet
Sample 226	ced-4	NoName	IV	13058373	6494		0	0	DUP	WBGene00008026,WBGene00008027,WBGene00009895,WBGene00009896	CDS		C39E9.2(CDS)::F49E11.10(CDS)	Not yet
Sample 228	ced-4	NoName	I	12093655	89		0	0	DEL	WBGene00012960	intron			Not yet
Sample 228	ced-4	NoName	III	11136313	208		0	5	DEL		intergenic	transcription factor binding site		Not yet
Sample 228	ced-4	NoName	V	11791645	120		0	11	DEL	WBGene00014300	CDS			Not yet
Sample 228	ced-4	tm7770	X	16762832	1860		0	3	DEL	WBGene00015672	CDS			PCR,Sanger Seq. living worms
Sample 229	ced-4	NoName	II	5651342	66		0	0	DUP	WBGene00006988	intron			Not yet
Sample 229	ced-4	NoName	V	19245851	11211		0	0	DUP	WBGene00006140,WBGene00009018,WBGene00009019,WBGene00196292,WBGene00197143,WBGene00219452	CDS			Not yet
Sample 229	ced-4	tm7771	I	1343961	179		0	40	DEL	WBGene00019673	CDS			PCR,Sanger Seq. living worms
Sample 229	ced-4	tm7772	I	4711613	109		0	0	DEL	WBGene00021110	CDS			PCR,Sanger Seq. living worms
Sample 229	ced-4	tm7773	III	5116274	90		0	4	DEL	WBGene00004728	CDS			PCR,Sanger Seq. living worms
Sample 229	ced-4	tm7774	IV	6375090	140		0	6	DEL	WBGene00022253	intron			PCR,Sanger Seq. living worms
Sample 229	ced-4	NoName	X	3536547	101		0	1	DEL		intergenic	transcription factor binding site		PCR,Sanger Seq. living worms
Sample 230	ced-4	NoName	X	17035701	91622	X	12550288	3137553	DEL+INS+INV	WBGene00001537,WBGene00004932,WBGene00015583,WBGene00015586,WBGene00015587,WBGene00015588,WBGene00015589,WBGene00016268,WBGene00016269,WBGene00016271	CDS			Not yet
Sample 230	ced-4	NoName	V	17920871	60		0	0	DUP	WBGene00044795	CDS			Not yet
Sample 230	ced-4	NoName	IV	13121073	55		0	0	MUL	WBGene00006766	CDS			Not yet
Sample 230	ced-4	tm7784	V	14661809	77		0	2	DEL	WBGene00005242	CDS			PCR,Sanger Seq. living worms
Sample 231	ced-4	tm7786	II	14579206	62		0	23	DEL	WBGene00007249	CDS			PCR,Sanger Seq. living worms
Sample 231	ced-4	tm7787	V	4763997	90		0	15	DEL	WBGene00015982	CDS			PCR,Sanger Seq. living worms
Sample 232	ced-4	NoName	V	1434796	57		0	0	DUP	WBGene00019976	pseudogene			Not yet
Sample 262	ced-4	NoName	II	5547823	55		0	0	DUP		intergenic	promoter		Not yet
Sample 262	ced-4	tm7800	IV	4429383	144		0	35	DEL	WBGene00006228	intron			PCR,Sanger Seq. living worms
Sample 263	ced-4	NoName	IV	658491	56		0	0	DUP	WBGene00019664	UTR			Not yet
Sample 265	ced-4	NoName	V	2066255	130		0	0	DEL	WBGene00003676	intron			Not yet
Sample 265	ced-4	NoName	V	20765598	61		0	0	DEL	WBGene00001248	CDS			Not yet
Sample 265	ced-4	tm7788	III	4213238	131		0	1	DEL	WBGene00009647	CDS			PCR,Sanger Seq. living worms
Sample 265	ced-4	tm7789	IV	652510	154		0	0	DEL	WBGene00019658	intron			PCR,Sanger Seq. living worms
Sample 265	ced-4	tm7790	X	10818892	113		0	2	DEL	WBGene00001495	intron			PCR,Sanger Seq. living worms
Sample 269	ced-4	NoName	IV	195552	68		0	0	DEL	WBGene00000815	intron			Not yet
Sample 233	atm-1;xpc-1	NoName	II	13584674	78		0	10	DEL	WBGene00013006	UTR			Not yet
Sample 233	atm-1;xpc-1	tm7557	I	2242442	62		0	0	DEL	WBGene00017399	intron			PCR,Sanger Seq. living worms
Sample 233	atm-1;xpc-1	tm7558	II	6784577	153		0	0	DEL	WBGene00020481	intron			PCR,Sanger Seq. living worms
Sample 233	atm-1;xpc-1	tm7559	IV	436839	603		0	9	DEL	WBGene00002041	CDS			PCR,Sanger Seq. living worms
Sample 233	atm-1;xpc-1	tm7560	IV	8124728	309		0	19	DEL	WBGene00018358	intron			PCR,Sanger Seq. living worms
Sample 233	atm-1;xpc-1	tm7561	V	12690776	87		0	0	DEL	WBGene00010735	CDS			PCR,Sanger Seq. living worms
Sample 234	atm-1;xpc-1	NoName	IV	15420272	116		0	18	DEL		intergenic	transcription factor binding site		Not yet
Sample 234	atm-1;xpc-1	NoName	X	15957852	93		0	10	DEL		intergenic	transcription factor binding site		Not yet
Sample 234	atm-1;xpc-1	NoName	II	15273312	1819		0	0	MUL	WBGene00007064,WBGene00199694	CDS			Not yet
Sample 234	atm-1;xpc-1	tm7543	II	3373235	85		0	3	DEL	WBGene00219758	exon			PCR,Sanger Seq. living worms
Sample 234	atm-1;xpc-1	tm7544	III	6696746	140		0	12	DEL	WBGene00004316	CDS			PCR,Sanger Seq. living worms
Sample 234	atm-1;xpc-1	tm7545	IV	12989463	76		0	9	DEL		intergenic	transcription factor binding site		PCR,Sanger Seq. living worms
Sample 234	atm-1;xpc-1	tm7546	V	12824241	198		0	8	DEL		intergenic			PCR,Sanger Seq. living worms
Sample 234	atm-1;xpc-1	tm7547	X	2102683	356		0	7	DEL		intergenic	transcription factor binding site		PCR,Sanger Seq. living worms
Sample 235	atm-1;xpc-1	NoName	I	3534947	126		0	0	DEL	WBGene00021635	CDS			Not yet
Sample 235	atm-1;xpc-1	NoName	II	5974978	89		0	32	DEL		intergenic			Not yet
Sample 235	atm-1;xpc-1	NoName	III	5297504	102		0	0	DEL	WBGene00020530	intron			Not yet
Sample 235	atm-1;xpc-1	NoName	V	19025499	171		0	0	DEL		intergenic	transcription factor binding site		Not yet
Sample 235	atm-1;xpc-1	NoName	X	5585647	67		0	15	DEL	WBGene00003166	intron			Not yet
Sample 235	atm-1;xpc-1	NoName	V	20921367	1462		0	0	DUP	WBGene00012857	CDS			Not yet
Sample 236	atm-1;xpc-1	NoName	IV	1671843	185		0	0	DEL		intergenic			Not yet
Sample 236	atm-1;xpc-1	NoName	IV	4588149	137	IV	4129924	5269	DEL+INS+INV	WBGene00017900	intron			Not yet
Sample 236	atm-1;xpc-1	NoName	IV	4135193	453093	IV	4135321	452828	DEL+INV	WBGene00000123,WBGene00000610,WBGene00000611,WBGene00001033,WBGene00001074,WBGene00003336,WBGene00003337,WBGene00003668,WBGene00003938,WBGene00004385	CDS			PCR,Sanger Seq. genome
Sample 236	atm-1;xpc-1	tm10342	II	3210403	415		0	0	DEL	WBGene00022569	CDS			PCR,Sanger Seq. living worms
Sample 237	atm-1;xpc-1	NoName	II	13816480	100		0	0	DEL	WBGene00013934	intron			Not yet
Sample 237	atm-1;xpc-1	NoName	III	12194991	114		0	7	DEL	WBGene00003892,WBGene00194855	intron			Not yet
Sample 237	atm-1;xpc-1	NoName	IV	7950536	99		0	10	DEL	WBGene00017642	intron			Not yet
Sample 237	atm-1;xpc-1	NoName	IV	11515973	383		0	2	DEL		intergenic			Not yet
Sample 237	atm-1;xpc-1	NoName	IV	16431080	281		0	1	DEL		intergenic	transcription factor binding site		Not yet
Sample 237	atm-1;xpc-1	NoName	V	13401818	108		0	11	DEL		intergenic	transcription factor binding site,transcription start site		Not yet
Sample 237	atm-1;xpc-1	NoName	I	12827606	265	I	12255074	156	DEL+INS+INV	WBGene00003735	intron			Not yet
Sample 237	atm-1;xpc-1	NoName	II	11632969	11695		0	0	DUP	WBGene00002194,WBGene00008549,WBGene00197648,WBGene00220236,WBGene00220237	CDS			Not yet
Sample 237	atm-1;xpc-1	NoName	IV	14335303	53		0	0	DUP	WBGene00045099	pseudogene			Not yet
Sample 237	atm-1;xpc-1	NoName	II	15268258	1746		0	0	MUL	WBGene00007064	CDS			Not yet
Sample 238	atm-1;xpc-1	NoName	I	9183712	72		0	12	DEL	WBGene00006407	intron			Not yet
Sample 238	atm-1;xpc-1	NoName	III	8229462	119		0	6	DEL		intergenic	transcription factor binding site		Not yet
Sample 238	atm-1;xpc-1	NoName	IV	1721128	1750		0	1	DEL	WBGene00019540	CDS			Not yet
Sample 238	atm-1;xpc-1	NoName	X	3007306	96		0	2	DEL		intergenic	promoter		Not yet
Sample 238	atm-1;xpc-1	NoName	X	6314223	109		0	0	DEL	WBGene00020420	intron			Not yet
Sample 238	atm-1;xpc-1	NoName	III	5515999	52		0	0	DUP	WBGene00017033	CDS			Not yet
Sample 238	atm-1;xpc-1	NoName	V	13009929	62		0	0	DUP		intergenic	transcription factor binding site,transcription start site		Not yet
Sample 238	atm-1;xpc-1	NoName	V	15562766	52		0	0	MUL		intergenic	transcription factor binding site		Not yet
Sample 238	atm-1;xpc-1	tm10354	I	5966353	56		0	22	DEL	WBGene00015026	CDS			PCR,Sanger Seq. living worms
Sample 239	atm-1;xpc-1	NoName	I	4899014	94		0	0	DEL	WBGene00006774	CDS			Not yet
Sample 239	atm-1;xpc-1	NoName	II	14430916	520		0	3	DEL		intergenic	transcription factor binding site,transcription start site		Not yet
Sample 239	atm-1;xpc-1	NoName	V	8654588	115		0	7	DEL		intergenic	transcription factor binding site,enhancer		Not yet
Sample 239	atm-1;xpc-1	NoName	X	13379678	120		0	19	DEL		intergenic			Not yet
Sample 239	atm-1;xpc-1	NoName	X	13615651	123		0	0	DEL		intergenic	transcription factor binding site		Not yet
Sample 239	atm-1;xpc-1	tm7562	I	12304984	50		0	1	DEL	WBGene00010170	CDS			PCR,Sanger Seq. living worms
Sample 239	atm-1;xpc-1	tm7563	V	15819871	438		0	7	DEL	WBGene00010020	CDS			PCR,Sanger Seq. living worms
Sample 239	atm-1;xpc-1	tm7564	V	16859341	86		0	15	DEL	WBGene00009855	CDS			PCR,Sanger Seq. living worms
Sample 240	atm-1;xpc-1	NoName	I	3907141	90		0	30	DEL		intergenic			Not yet
Sample 240	atm-1;xpc-1	NoName	I	12169503	2168	I	12732232	6901	DEL+DUP+INS+INV	WBGene00011028	CDS		R05D7.3(intron)::W02A11.2(intron) [inverted] W02A11.3(CDS)::R05D7.3(intron) W02A11.1(CDS)::R05D7.3(intron) [inverted]	Not yet
Sample 240	atm-1;xpc-1	NoName	V	17593283	94	I	10074684	985	DEL+DUP+INS+INV+TRS	WBGene00012403	pseudogene			Not yet
Sample 240	atm-1;xpc-1	tm7537	III	6688921	207		0	7	DEL	WBGene00004316	intron			PCR,Sanger Seq. living worms
Sample 240	atm-1;xpc-1	tm7538	X	2682371	449		0	9	DEL		intergenic	transcription factor binding site		PCR,Sanger Seq. living worms
Sample 241	atm-1;xpc-1	NoName	V	10535667	52		0	0	DUP	WBGene00006460	intron			Not yet
Sample 241	atm-1;xpc-1	tm7565	III	4167646	112		0	1	DEL	WBGene00007627	CDS			PCR,Sanger Seq. living worms
Sample 241	atm-1;xpc-1	tm7566	III	6512083	97		0	4	DEL	WBGene00000044	CDS			PCR,Sanger Seq. living worms
Sample 242	atm-1;xpc-1	NoName	I	428	104		0	0	DEL		intergenic			Not yet
Sample 242	atm-1;xpc-1	tm7567	I	4173831	107		0	12	DEL	WBGene00020037	UTR			PCR,Sanger Seq. living worms
Sample 242	atm-1;xpc-1	tm7568	I	10889814	101		0	0	DEL	WBGene00003068	intron			PCR,Sanger Seq. living worms
Sample 242	atm-1;xpc-1	tm7569	I	13712253	72		0	0	DEL	WBGene00012388	intron			PCR,Sanger Seq. living worms
Sample 242	atm-1;xpc-1	tm7570	II	7714974	99		0	3	DEL	WBGene00007044	intron			PCR,Sanger Seq. living worms
Sample 242	atm-1;xpc-1	tm7571	V	7940511	402		0	9	DEL		intergenic			PCR,Sanger Seq. living worms
Sample 242	atm-1;xpc-1	tm7572	V	16622155	122		0	0	DEL	WBGene00013490	intron			PCR,Sanger Seq. living worms
Sample 244	atm-1;xpc-1	NoName	X	16492306	682		0	0	DEL		intergenic	splicing leader		Not yet
Sample 244	atm-1;xpc-1	NoName	III	338204	99	I	15065025	435	DEL+INS+TRS	WBGene00021756	CDS			Not yet
Sample 244	atm-1;xpc-1	tm7582	IV	1652684	90		0	5	DEL		intergenic	transcription factor binding site		PCR,Sanger Seq. living worms
Sample 244	atm-1;xpc-1	tm7583	X	6887007	95		0	5	DEL		intergenic			PCR,Sanger Seq. living worms
Sample 272	atm-1;xpc-1	NoName	I	6257874	111		0	32	DEL		intergenic	transcription factor binding site		Not yet
Sample 272	atm-1;xpc-1	NoName	I	14986222	80		0	2	DEL	WBGene00006399	intron			PCR,Sanger Seq. living worms
Sample 272	atm-1;xpc-1	tm7549	III	13489296	92		0	5	DEL	WBGene00006691	intron			PCR,Sanger Seq. living worms
Sample 272	atm-1;xpc-1	tm7550	IV	10362507	82		0	10	DEL	WBGene00011238	CDS			PCR,Sanger Seq. living worms
Sample 272	atm-1;xpc-1	tm7551	V	1086214	312		0	0	DEL	WBGene00021745	CDS			PCR,Sanger Seq. living worms
Sample 273	atm-1;xpc-1	NoName	I	10205322	141		0	5	DEL		intergenic	histone binding site		Not yet
Sample 273	atm-1;xpc-1	NoName	II	671226	51		0	1	DEL		intergenic			Not yet
Sample 273	atm-1;xpc-1	NoName	II	5548079	144		0	0	DEL		intergenic	promoter		Not yet
Sample 273	atm-1;xpc-1	NoName	V	17212880	85		0	22	DEL		intergenic	histone binding site		Not yet
Sample 273	atm-1;xpc-1	NoName	V	19589390	128		0	11	DEL	WBGene00007176	intron			Not yet
Sample 273	atm-1;xpc-1	NoName	II	3522190	9261		0	0	DUP	WBGene00000648,WBGene00021116,WBGene00199131,WBGene00199813	CDS			Not yet
Sample 273	atm-1;xpc-1	NoName	V	3020	5420		0	0	MUL	WBGene00002061,WBGene00015153,WBGene00255704	CDS			Not yet
Sample 273	atm-1;xpc-1	tm10344	V	16060686	162		0	2	DEL	WBGene00008826	CDS			PCR,Sanger Seq. living worms
Sample 273	atm-1;xpc-1	tm10345	X	8190523	113		0	0	DEL	WBGene00015926	CDS			PCR,Sanger Seq. living worms
Sample 274	atm-1;xpc-1	NoName	V	5944928	117		0	0	DEL	WBGene00004206	CDS			Not yet
Sample 274	atm-1;xpc-1	NoName	V	9971150	169		0	0	DEL	WBGene00006777	CDS			Not yet
Sample 274	atm-1;xpc-1	tm7552	III	6991752	296		0	0	DEL	WBGene00004182	intron			PCR,Sanger Seq. living worms
Sample 274	atm-1;xpc-1	tm7553	X	15773713	73		0	7	DEL		intergenic	transcription factor binding site		PCR,Sanger Seq. living worms
Sample 275	atm-1;xpc-1	NoName	V	6301063	158		0	0	DEL		intergenic	transcription factor binding site		Not yet
Sample 275	atm-1;xpc-1	NoName	V	13399377	66		0	0	DEL		intergenic	transcription factor binding site		Not yet
Sample 275	atm-1;xpc-1	tm7587	I	6464101	99		0	6	DEL	WBGene00019432,WBGene00019433	UTR			PCR,Sanger Seq. living worms
Sample 275	atm-1;xpc-1	tm7588	II	10579198	73		0	0	DEL		intergenic	histone binding site,transcription factor binding site		PCR,Sanger Seq. living worms
Sample 275	atm-1;xpc-1	tm7589	V	1212932	138		0	3	DEL	WBGene00021735	intron			PCR,Sanger Seq. living worms
Sample 275	atm-1;xpc-1	tm7590	V	20184355	118		0	0	DEL	WBGene00008947	CDS			PCR,Sanger Seq. living worms
Sample 281	atm-1;xpc-1	NoName	I	13642506	208		0	16	DEL	WBGene00012352	intron			Not yet
Sample 281	atm-1;xpc-1	NoName	I	14632252	145		0	0	DEL		intergenic	transcription factor binding site,transcription start site		Not yet
Sample 281	atm-1;xpc-1	NoName	III	11996010	163		0	0	DEL	WBGene00006937	intron			Not yet
Sample 281	atm-1;xpc-1	NoName	IV	16874513	84		0	12	DEL		intergenic			Not yet
Sample 281	atm-1;xpc-1	NoName	V	1713934	283		0	0	DEL	WBGene00005847	intron			Not yet
Sample 281	atm-1;xpc-1	NoName	X	15724603	269		0	2	DEL		intergenic	transcription factor binding site,histone binding site,promoter		Not yet
Sample 281	atm-1;xpc-1	NoName	X	16847624	148		0	2	DEL	WBGene00020632	pseudogene			Not yet
Sample 281	atm-1;xpc-1	tm10355	I	4095804	211		0	5	DEL	WBGene00016066	CDS			PCR,Sanger Seq. living worms
Sample 383	atm-1;xpc-1	NoName	III	13470718	159		0	0	DEL	WBGene00002185	intron			Not yet
Sample 383	atm-1;xpc-1	NoName	V	3528657	82		0	0	DEL	WBGene00006286	intron			Not yet
Sample 383	atm-1;xpc-1	NoName	I	15068540	3093		0	0	DUP	WBGene00004513,WBGene00195813	exon			Not yet
Sample 383	atm-1;xpc-1	NoName	IV	3101248	371		0	0	MUL		intergenic	transcription factor binding site,enhancer,transcription start site		Not yet
Sample 384	atm-1;xpc-1	NoName	II	2581235	137		0	0	DEL	WBGene00005586	CDS			Not yet
Sample 384	atm-1;xpc-1	NoName	II	10850513	98		0	3	DEL	WBGene00010910	intron			Not yet
Sample 384	atm-1;xpc-1	NoName	X	2161840	71		0	0	DEL		intergenic	transcription factor binding site,transcription start site		Not yet
Sample 384	atm-1;xpc-1	NoName	X	8598545	142		0	7	DEL		intergenic			Not yet
Sample 384	atm-1;xpc-1	NoName	II	1605223	243		0	0	DUP	WBGene00015595,WBGene00201668	exon			Not yet
Sample 490	atm-1;xpc-1	NoName	IV	7502514	233		0	20	DEL		intergenic			Not yet
Sample 490	atm-1;xpc-1	NoName	I	3882310	53		0	0	DUP	WBGene00016836	CDS			Not yet
Sample 490	atm-1;xpc-1	NoName	III	13781315	1366		0	0	DUP	WBGene00007066	pseudogene			Not yet
Sample 490	atm-1;xpc-1	NoName	IV	12015683	56		0	0	DUP		intergenic	splicing leader		Not yet
Sample 490	atm-1;xpc-1	tm10323	IV	343388	135		0	12	DEL	WBGene00017576,WBGene00197593	exon			PCR,Sanger Seq. living worms
Sample 490	atm-1;xpc-1	tm10324	IV	8713057	78		0	6	DEL	WBGene00004052	CDS			PCR,Sanger Seq. living worms
Sample 490	atm-1;xpc-1	tm10325	X	9861353	416		0	1	DEL	WBGene00001784,WBGene00011076	CDS			PCR,Sanger Seq. living worms
Sample 491	atm-1;xpc-1	NoName	I	853128	102		0	0	DEL		intergenic	histone binding site,transcription factor binding site		Not yet
Sample 491	atm-1;xpc-1	NoName	I	4568629	55		0	58	DEL		intergenic			Not yet
Sample 491	atm-1;xpc-1	NoName	I	10970800	371		0	0	DEL	WBGene00013123	intron			Not yet
Sample 491	atm-1;xpc-1	NoName	II	14923686	68		0	0	DEL	WBGene00008443	intron			Not yet
Sample 491	atm-1;xpc-1	NoName	III	195630	95		0	1	DEL	WBGene00185078	intron			Not yet
Sample 491	atm-1;xpc-1	NoName	IV	12213522	169		0	0	DEL	WBGene00004025,WBGene00170609	exon			Not yet
Sample 491	atm-1;xpc-1	NoName	IV	15209108	102		0	0	DEL	WBGene00012746,WBGene00045786,WBGene00169185	exon			Not yet
Sample 491	atm-1;xpc-1	NoName	V	5949714	82		0	5	DEL	WBGene00004206	intron			Not yet
Sample 491	atm-1;xpc-1	NoName	I	2625394	56		0	0	DUP	WBGene00000800	CDS			Not yet
Sample 491	atm-1;xpc-1	tm10356	IV	17311473	81		0	0	DEL	WBGene00012135	CDS			PCR,Sanger Seq. living worms
Sample 519	atm-1;xpc-1	NoName	III	1124889	308		0	0	DEL	WBGene00022104	intron			Not yet
Sample 519	atm-1;xpc-1	NoName	V	175223	78		0	0	DEL	WBGene00022434	intron			Not yet
Sample 519	atm-1;xpc-1	NoName	V	5866148	174		0	17	DEL	WBGene00017835	UTR			Not yet
Sample 519	atm-1;xpc-1	NoName	X	2105267	68		0	3	DEL		intergenic			Not yet
Sample 519	atm-1;xpc-1	NoName	III	9671089	7105		0	0	DUP	WBGene00007402	CDS			Not yet
Sample 519	atm-1;xpc-1	tm10360	II	3205177	80		0	0	DEL	WBGene00005562	CDS			PCR,Sanger Seq. living worms
Sample 519	atm-1;xpc-1	tm10361	III	11461901	182		0	6	DEL	WBGene00023404	CDS			PCR,Sanger Seq. living worms
Sample 520	atm-1;xpc-1	NoName	II	4419057	347		0	23	DEL	WBGene00007036	UTR			Not yet
Sample 520	atm-1;xpc-1	NoName	II	6412344	182		0	4	DEL		intergenic	transcription factor binding site		Not yet
Sample 520	atm-1;xpc-1	NoName	III	4423582	175		0	0	DEL	WBGene00007791	UTR			PCR,Sanger Seq. living worms
Sample 520	atm-1;xpc-1	tm8267	IV	8048439	144		0	0	DEL		intergenic			PCR,Sanger Seq. living worms
Sample 520	atm-1;xpc-1	NoName	V	163685	135		0	7	DEL	WBGene00006648	intron			PCR,Sanger Seq. living worms
Sample 520	atm-1;xpc-1	tm8269	V	15051288	98		0	0	DEL	WBGene00007716	CDS			PCR,Sanger Seq. living worms
Sample 520	atm-1;xpc-1	tm8265	III	4026456	5537	III	4023175	1772	DEL+DUP+INS+INV	WBGene00002038,WBGene00194692	CDS		T02C12.1(CDS)::T02C12.3(intron)	PCR,Sanger Seq. living worms
Sample 521	atm-1;xpc-1	NoName	I	14619933	93		0	31	DEL		intergenic			Not yet
Sample 521	atm-1;xpc-1	NoName	III	3298622	174		0	0	DEL	WBGene00021812	intron			Not yet
Sample 521	atm-1;xpc-1	NoName	IV	14218885	78		0	5	DEL	WBGene00008537	pseudogene			Not yet
Sample 521	atm-1;xpc-1	NoName	V	16670485	57		0	5	DEL	WBGene00006125	intron			Not yet
Sample 521	atm-1;xpc-1	NoName	X	16289865	362		0	1	DEL	WBGene00009935	intron			Not yet
Sample 521	atm-1;xpc-1	NoName	V	13274752	58		0	0	MUL	WBGene00009337	CDS			Not yet
Sample 521	atm-1;xpc-1	NoName	V	14744884	171		0	0	MUL	WBGene00194768	pseudogene			Not yet
Sample 521	atm-1;xpc-1	tm10362	II	11448	59		0	8	DEL	WBGene00015288	CDS			PCR,Sanger Seq. living worms
Sample 521	atm-1;xpc-1	tm10363	V	3009777	137		0	3	DEL	WBGene00005883	CDS			PCR,Sanger Seq. living worms
Sample 546	atm-1;xpc-1	NoName	IV	8441255	50		0	4	DEL		intergenic			Not yet
Sample 546	atm-1;xpc-1	NoName	X	10101923	76		0	0	DEL	WBGene00012326	CDS			Not yet
Sample 552	atm-1;xpc-1	NoName	IV	2923296	289		0	1	DEL	WBGene00006708	intron			Not yet
Sample 552	atm-1;xpc-1	NoName	X	17534805	50		0	0	DEL	WBGene00198783,WBGene00199068	exon			Not yet
Sample 552	atm-1;xpc-1	tm7804	I	4557148	1112		0	1	DEL	WBGene00017010	CDS			PCR,Sanger Seq. living worms
Sample 552	atm-1;xpc-1	tm7805	I	5784009	110		0	2	DEL	WBGene00004393	intron			PCR,Sanger Seq. living worms
Sample 553	atm-1;xpc-1	NoName	I	611128	109		0	0	DEL		intergenic			Not yet
Sample 553	atm-1;xpc-1	tm7791	III	1693869	261		0	0	DEL	WBGene00005141	intron			PCR,Sanger Seq. living worms
Sample 554	atm-1;xpc-1	NoName	III	8814390	70		0	0	DEL		intergenic			Not yet
Sample 554	atm-1;xpc-1	NoName	V	7594794	67		0	12	DEL		intergenic			Not yet
Sample 554	atm-1;xpc-1	tm7806	I	1654661	66		0	0	DEL	WBGene00022156	intron			PCR,Sanger Seq. living worms
Sample 554	atm-1;xpc-1	tm7807	II	10644904	92		0	6	DEL	WBGene00010895	intron			PCR,Sanger Seq. living worms
Sample 554	atm-1;xpc-1	tm7808	III	6550170	126		0	8	DEL	WBGene00015641	intron			PCR,Sanger Seq. living worms
Sample 554	atm-1;xpc-1	tm7809	III	10638592	262		0	3	DEL		intergenic	transcription factor binding site		PCR,Sanger Seq. living worms
Sample 554	atm-1;xpc-1	tm7810	V	9678659	165		0	0	DEL	WBGene00013964	intron			PCR,Sanger Seq. living worms
Sample 555	atm-1;xpc-1	NoName	II	6494753	10272		0	0	DUP	WBGene00019903,WBGene00019904,WBGene00019905,WBGene00202165,WBGene00206514	CDS		C56E6.2(intron)::R05G9.2(intron) [inverted]	Not yet
Sample 555	atm-1;xpc-1	NoName	X	7695120	51		0	0	DUP	WBGene00002242	CDS			Not yet
Sample 555	atm-1;xpc-1	tm7792	II	12329877	78		0	0	DEL	WBGene00016830	CDS			PCR,Sanger Seq. living worms
Sample 555	atm-1;xpc-1	NoName	V	3688245	103		0	11	DEL	WBGene00021078	intron			PCR,Sanger Seq. living worms
Sample 555	atm-1;xpc-1	tm7794	V	6894829	61		0	0	DEL		intergenic			PCR,Sanger Seq. living worms
Sample 555	atm-1;xpc-1	tm7795	X	2103386	229		0	25	DEL	WBGene00198078	exon			PCR,Sanger Seq. living worms
Sample 556	atm-1;xpc-1	NoName	II	8379112	166		0	1	DEL		intergenic	transcription factor binding site		Not yet
Sample 556	atm-1;xpc-1	NoName	X	12277717	96		0	0	DEL		intergenic	transcription factor binding site		Not yet
Sample 556	atm-1;xpc-1	NoName	X	12662260	117		0	7	DEL		intergenic	transcription factor binding site		Not yet
Sample 556	atm-1;xpc-1	NoName	V	10855559	8229	X	7192366	3450	DEL+INS+INV+TRS	WBGene00010012,WBGene00173044,WBGene00195468	CDS		C55B6.2(intron)::F53H10.2(intron)	Not yet
Sample 556	atm-1;xpc-1	NoName	V	18631908	2265		0	0	DUP	WBGene00013480	CDS			Not yet
Sample 556	atm-1;xpc-1	NoName	II	14734020	77		0	5	DEL		intergenic	transcription factor binding site		PCR,Sanger Seq. living worms
Sample 556	atm-1;xpc-1	tm7797	V	7753263	180		0	0	DEL	WBGene00020247	CDS			PCR,Sanger Seq. living worms
Sample 557	atm-1;xpc-1	NoName	V	8647308	6962	V	8660815	3765	DEL+DUP+INS		intergenic	transcription factor binding site,enhancer,transcription start site,splicing leader		Not yet
Sample 557	atm-1;xpc-1	NoName	I	2654360	12347		0	0	DUP	WBGene00018232,WBGene00197940,WBGene00200510,WBGene00219930	UTR			Not yet
Sample 557	atm-1;xpc-1	NoName	V	17322272	12194		0	0	DUP	WBGene00005201,WBGene00009295,WBGene00009296,WBGene00009297,WBGene00009836,WBGene00045408,WBGene00077630	CDS			Not yet
Sample 557	atm-1;xpc-1	tm7798	III	12930127	540		0	5	DEL	WBGene00012557,WBGene00012558	intron			PCR,Sanger Seq. living worms
Sample 557	atm-1;xpc-1	tm7799	IV	13176514	108		0	0	DEL	WBGene00002974	CDS			PCR,Sanger Seq. living worms
Sample 558	atm-1;xpc-1	NoName	V	15722946	1558	X	13427085	3126	DEL+DUP+INS+INV+TRS	WBGene00005357	CDS			Not yet
Sample 558	atm-1;xpc-1	NoName	IV	17493144	67	IV	17336443	155846	DEL+INS+INV		intergenic			Not yet
Sample 558	atm-1;xpc-1	NoName	I	14244247	56		0	0	DUP	WBGene00008191	intron			Not yet
Sample 558	atm-1;xpc-1	tm7825	II	15043185	98		0	3	DEL	WBGene00000208,WBGene00044728	exon			PCR,Sanger Seq. living worms
Sample 558	atm-1;xpc-1	tm7826	IV	5912037	291		0	0	DEL		intergenic			PCR,Sanger Seq. living worms
Sample 558	atm-1;xpc-1	tm7827	V	9062904	64		0	2	DEL	WBGene00196987	exon			PCR,Sanger Seq. living worms
Sample 559	atm-1;xpc-1	NoName	I	3214656	286		0	38	DEL	WBGene00001481	intron			Not yet
Sample 560	atm-1;xpc-1	NoName	IV	2559037	141		0	5	DEL		intergenic			Not yet
Sample 560	atm-1;xpc-1	NoName	X	6156149	0	I	319597	2352760	INS+TRS		intergenic			Not yet
Sample 560	atm-1;xpc-1	tm7830	II	3222201	97		0	6	DEL		intergenic	transcription factor binding site		PCR,Sanger Seq. living worms
Sample 560	atm-1;xpc-1	tm7831	V	14409290	601		0	4	DEL	WBGene00007614,WBGene00206494	CDS			PCR,Sanger Seq. living worms
Sample 560	atm-1;xpc-1	tm7833	X	10833273	110		0	0	DEL	WBGene00001495	intron			PCR,Sanger Seq. living worms
Sample 561	atm-1;xpc-1	NoName	II	2271013	72		0	7	DEL		intergenic			Not yet
Sample 561	atm-1;xpc-1	NoName	II	11750766	93		0	11	DEL		intergenic	transcription factor binding site		Not yet
Sample 561	atm-1;xpc-1	NoName	V	12987764	66408		0	0	DUP	WBGene00001109,WBGene00001387,WBGene00001388,WBGene00001389,WBGene00001475,WBGene00002250,WBGene00005652,WBGene00008848,WBGene00008849,WBGene00008850	CDS			Not yet
Sample 561	atm-1;xpc-1	tm7834	IV	8900446	592		0	6	DEL	WBGene00007761	CDS			PCR,Sanger Seq. living worms
Sample 561	atm-1;xpc-1	tm7835	IV	15285651	136		0	5	DEL		intergenic			PCR,Sanger Seq. living worms
Sample 561	atm-1;xpc-1	tm7836	V	12964437	922		0	3	DEL	WBGene00005113	CDS			PCR,Sanger Seq. living worms
Sample 562	atm-1;xpc-1	NoName	IV	17492370	135		0	0	DEL		intergenic	transcription factor binding site		Not yet
Sample 562	atm-1;xpc-1	NoName	V	19800254	69		0	0	DEL	WBGene00013820	intron			Not yet
Sample 562	atm-1;xpc-1	NoName	II	8033556	376190	II	8033657	376042	DEL+INV	WBGene00000053,WBGene00000135,WBGene00000151,WBGene00000377,WBGene00000379,WBGene00000652,WBGene00000653,WBGene00000894,WBGene00001159,WBGene00001281	CDS			PCR,Sanger Seq. genome
Sample 562	atm-1;xpc-1	tm7845	I	5371089	62		0	16	DEL	WBGene00018862	intron			PCR,Sanger Seq. living worms
Sample 562	atm-1;xpc-1	tm7846	I	7072843	114		0	6	DEL	WBGene00012168	intron			PCR,Sanger Seq. living worms
Sample 562	atm-1;xpc-1	tm7847	IV	9970789	110		0	4	DEL	WBGene00008154	CDS			PCR,Sanger Seq. living worms
Sample 562	atm-1;xpc-1	tm7848	IV	14014312	748		0	8	DEL	WBGene00005810,WBGene00165456,WBGene00166137	CDS			PCR,Sanger Seq. living worms
Sample 563	atm-1;xpc-1	NoName	V	15420155	5097		0	0	DUP	WBGene00005469,WBGene00011542,WBGene00012533	CDS			Not yet
Sample 563	atm-1;xpc-1	NoName	I	58435	11606		0	0	MUL	WBGene00021678	CDS			Not yet
Sample 563	atm-1;xpc-1	tm7828	III	13367291	87		0	7	DEL	WBGene00044228	intron			PCR,Sanger Seq. living worms
Sample 563	atm-1;xpc-1	tm7829	V	7351932	231		0	8	DEL	WBGene00005439	CDS			PCR,Sanger Seq. living worms
Sample 564	atm-1;xpc-1	NoName	X	14265376	111		0	11	DEL		intergenic			Not yet
Sample 564	atm-1;xpc-1	tm7837	I	14218385	54		0	7	DEL	WBGene00008186	CDS			PCR,Sanger Seq. living worms
Sample 564	atm-1;xpc-1	tm7838	III	1815286	74		0	5	DEL	WBGene00000545	intron			PCR,Sanger Seq. living worms
Sample 564	atm-1;xpc-1	tm7839	IV	14470451	138		0	0	DEL	WBGene00172393	exon			PCR,Sanger Seq. living worms
Sample 564	atm-1;xpc-1	tm7840	V	2883313	72		0	0	DEL	WBGene00002055	CDS			PCR,Sanger Seq. living worms
Sample 564	atm-1;xpc-1	tm7841	V	7741191	115		0	7	DEL		intergenic	transcription start site		PCR,Sanger Seq. living worms
Sample 565	atm-1;xpc-1	tm7842	III	2185253	51		0	0	DEL	WBGene00021697	intron			PCR,Sanger Seq. living worms
Sample 565	atm-1;xpc-1	tm7843	IV	11023202	81		0	2	DEL	WBGene00000109	CDS			PCR,Sanger Seq. living worms
Sample 565	atm-1;xpc-1	tm7844	V	18806200	123		0	10	DEL	WBGene00005522	intron			PCR,Sanger Seq. living worms
Sample 566	atm-1;xpc-1	NoName	IV	15589637	52		0	2	DEL		intergenic	histone binding site		Not yet
Sample 566	atm-1;xpc-1	NoName	IV	17493359	237		0	6	DEL		intergenic			Not yet
Sample 566	atm-1;xpc-1	tm7811	I	5021073	483		0	0	DEL	WBGene00016730	CDS			PCR,Sanger Seq. living worms
Sample 566	atm-1;xpc-1	tm7812	IV	10476066	132		0	0	DEL	WBGene00008491	intron			PCR,Sanger Seq. living worms
Sample 566	atm-1;xpc-1	tm7813	V	9739172	75		0	0	DEL	WBGene00000172	CDS			PCR,Sanger Seq. living worms
Sample 566	atm-1;xpc-1	tmIn20	II	8809977	1059577	II	8810111	1059428	DEL+INV	WBGene00000170,WBGene00000178,WBGene00000180,WBGene00000286,WBGene00000289,WBGene00000372,WBGene00000378,WBGene00000532,WBGene00000654,WBGene00001038	CDS		F46C5.9.1(intron)::C08H9.13(CDS) [inverted] C08H9.13(CDS)::F46C5.9(CDS) [inverted]	PCR,Sanger Seq. living worms
Sample 567	atm-1;xpc-1	NoName	II	7349678	126		0	8	DEL		intergenic	transcription factor binding site		Not yet
Sample 567	atm-1;xpc-1	NoName	III	9648940	145		0	1	DEL		intergenic	transcription factor binding site,transcription start site		Not yet
Sample 567	atm-1;xpc-1	NoName	V	3507445	51		0	0	DUP		intergenic	transcription factor binding site		Not yet
Sample 567	atm-1;xpc-1	tm7814	III	13431578	106		0	10	DEL	WBGene00006612	CDS			PCR,Sanger Seq. living worms
Sample 567	atm-1;xpc-1	tm7815	IV	10452089	174		0	3	DEL	WBGene00008490	intron			PCR,Sanger Seq. living worms
Sample 567	atm-1;xpc-1	tm7816	V	1789515	102		0	9	DEL	WBGene00018111	CDS			PCR,Sanger Seq. living worms
Sample 567	atm-1;xpc-1	tm7817	X	5423634	2205		0	1	DEL	WBGene00016558	CDS			PCR,Sanger Seq. living worms
Sample 568	atm-1;xpc-1	NoName	III	5305771	193	IV	12174203	17117	DEL+INS+TRS	WBGene00018675,WBGene00023062,WBGene00201617	exon		F52C9.5(intron)::F20B10.1(CDS) [inverted]	Not yet
Sample 568	atm-1;xpc-1	tm7818	I	4260435	141		0	9	DEL	WBGene00016603	CDS			PCR,Sanger Seq. living worms
Sample 568	atm-1;xpc-1	tm7819	III	1087374	190		0	13	DEL	WBGene00003917	intron			PCR,Sanger Seq. living worms
Sample 568	atm-1;xpc-1	tm7820	V	16474810	98		0	0	DEL		intergenic	transcription factor binding site,transcription start site		PCR,Sanger Seq. living worms
Sample 569	atm-1;xpc-1	NoName	I	66095	90		0	9	DEL		intergenic			Not yet
Sample 569	atm-1;xpc-1	NoName	III	3771102	109		0	4	DEL		intergenic	transcription factor binding site		Not yet
Sample 569	atm-1;xpc-1	NoName	V	1514499	125		0	5	DEL		intergenic			Not yet
Sample 569	atm-1;xpc-1	NoName	V	15685248	89		0	4	DEL		intergenic	promoter		Not yet
Sample 569	atm-1;xpc-1	tm7822	II	11576099	100		0	0	DEL	WBGene00003960	CDS			PCR,Sanger Seq. living worms
Sample 569	atm-1;xpc-1	tm7823	III	5885944	62		0	6	DEL	WBGene00016198	CDS			PCR,Sanger Seq. living worms
Sample 569	atm-1;xpc-1	tm7824	X	12374870	224		0	0	DEL	WBGene00008957	intron			PCR,Sanger Seq. living worms
Sample 570	atm-1;xpc-1	NoName	III	8549885	86		0	9	DEL		intergenic			Not yet
Sample 570	atm-1;xpc-1	NoName	IV	6446484	92		0	6	DEL	WBGene00022252	UTR			Not yet
Sample 570	atm-1;xpc-1	NoName	IV	5908145	60		0	0	DUP		intergenic			Not yet
Sample 570	atm-1;xpc-1	tm7849	III	10772614	158		0	5	DEL	WBGene00001087	intron			PCR,Sanger Seq. living worms
Sample 570	atm-1;xpc-1	tm7850	IV	8838600	70		0	12	DEL	WBGene00012121	CDS			PCR,Sanger Seq. living worms
Sample 571	atm-1;xpc-1	tm7940	III	11068331	121		0	0	DEL	WBGene00012972	intron			PCR,Sanger Seq. living worms
Sample 571	atm-1;xpc-1	tm7941	V	2031710	56		0	1	DEL		intergenic			PCR,Sanger Seq. living worms
Sample 572	atm-1;xpc-1	NoName	III	13179453	77		0	0	DEL		intergenic			Not yet
Sample 572	atm-1;xpc-1	tm7858	I	2818196	169		0	30	DEL		intergenic			PCR,Sanger Seq. living worms
Sample 572	atm-1;xpc-1	tm7860	V	13928908	139		0	33	DEL	WBGene00044115	intron			PCR,Sanger Seq. living worms
Sample 572	atm-1;xpc-1	tm7859	IV	9072961	78	IV	9072929	29	DEL+MUL+INS	WBGene00003610	intron			PCR,Sanger Seq. living worms
Sample 573	atm-1;xpc-1	NoName	III	11814823	161		0	9	DEL		intergenic	transcription factor binding site,enhancer,transcription start site		Not yet
Sample 573	atm-1;xpc-1	NoName	V	20341938	152		0	4	DEL		intergenic	transcription factor binding site		Not yet
Sample 573	atm-1;xpc-1	NoName	X	504952	2457	X	13002295	1997	DEL+DUP+INS	WBGene00015138,WBGene00199392,WBGene00201176	CDS			Not yet
Sample 573	atm-1;xpc-1	NoName	I	3990159	88	I	3990280	31	DEL+INS		intergenic	transcription factor binding site		Not yet
Sample 574	atm-1;xpc-1	NoName	II	3796742	96		0	2	DEL	WBGene00021171	CDS			Not yet
Sample 574	atm-1;xpc-1	NoName	V	19035322	135		0	4	DEL		intergenic	transcription factor binding site		Not yet
Sample 574	atm-1;xpc-1	NoName	I	10577414	59	I	10577479	26	DEL+INS		intergenic	transcription factor binding site		Not yet
Sample 574	atm-1;xpc-1	NoName	X	7021378	2267	X	5239966	1408	DEL+MUL+INS	WBGene00000283	CDS			Not yet
Sample 574	atm-1;xpc-1	tm7854	I	8222156	658		0	1	DEL	WBGene00011375	CDS			PCR,Sanger Seq. living worms
Sample 574	atm-1;xpc-1	tm7855	I	8780678	138		0	7	DEL	WBGene00008439	intron			PCR,Sanger Seq. living worms
Sample 574	atm-1;xpc-1	tm7856	III	13501205	133		0	2	DEL	WBGene00012112	CDS			PCR,Sanger Seq. living worms
Sample 574	atm-1;xpc-1	tm7857	IV	5442956	176		0	1	DEL	WBGene00021152,WBGene00167923	exon			PCR,Sanger Seq. living worms
Sample 575	atm-1;xpc-1	NoName	I	1301323	88		0	0	DEL		intergenic	transcription factor binding site,enhancer,transcription start site		Not yet
Sample 575	atm-1;xpc-1	NoName	I	8899305	56		0	0	DEL	WBGene00006765	CDS			Not yet
Sample 575	atm-1;xpc-1	NoName	II	2996540	63		0	8	DEL		intergenic	transcription factor binding site		Not yet
Sample 575	atm-1;xpc-1	NoName	V	387700	590		0	4	DEL	WBGene00022642	UTR			Not yet
Sample 575	atm-1;xpc-1	NoName	X	4030901	536	IV	13549431	126	DEL+INS+INV+TRS		intergenic			Not yet
Sample 575	atm-1;xpc-1	NoName	I	11148146	50		0	0	DUP	WBGene00013928	CDS			Not yet
Sample 575	atm-1;xpc-1	NoName	V	19699886	5122		0	0	DUP	WBGene00012835	CDS			Not yet
Sample 575	atm-1;xpc-1	NoName	I	15061431	10287		0	0	MUL	WBGene00004512,WBGene00004513,WBGene00004567,WBGene00004622,WBGene00195813,WBGene00196396,WBGene00198814	exon			Not yet
Sample 575	atm-1;xpc-1	tmIn25	I	4871799	2811547	I	4871969	2811154	DEL+INV	WBGene00000001,WBGene00000050,WBGene00000084,WBGene00000099,WBGene00000150,WBGene00000155,WBGene00000230,WBGene00000232,WBGene00000236,WBGene00000254	CDS			PCR,Sanger Seq. living worms
Sample 576	atm-1;xpc-1	NoName	I	793233	118		0	10	DEL		intergenic	transcription factor binding site		Not yet
Sample 576	atm-1;xpc-1	NoName	III	8437074	99		0	9	DEL	WBGene00023223	pseudogene			Not yet
Sample 576	atm-1;xpc-1	NoName	IV	12525824	90		0	0	DEL		intergenic	transcription factor binding site		Not yet
Sample 576	atm-1;xpc-1	NoName	X	11329697	76		0	0	DEL	WBGene00013974	intron			Not yet
Sample 576	atm-1;xpc-1	NoName	X	16304264	87		0	4	DEL		intergenic			Not yet
Sample 576	atm-1;xpc-1	tm10340	X	7846724	82		0	8	DEL	WBGene00045210	CDS			PCR,Sanger Seq. living worms
Sample 576	atm-1;xpc-1	tm10341	X	14869679	118		0	8	DEL	WBGene00009301	CDS			PCR,Sanger Seq. living worms
Sample 577	atm-1;xpc-1	NoName	I	12154922	87		0	1	DEL		intergenic			Not yet
Sample 577	atm-1;xpc-1	NoName	III	9645070	90		0	3	DEL		intergenic	transcription factor binding site,enhancer		Not yet
Sample 577	atm-1;xpc-1	NoName	X	11769843	80		0	6	DEL		intergenic	promoter		Not yet
Sample 577	atm-1;xpc-1	tm7851	I	3319200	157		0	5	DEL		intergenic	transcription factor binding site		PCR,Sanger Seq. living worms
Sample 577	atm-1;xpc-1	tm7852	II	2665686	136		0	1	DEL	WBGene00017704	CDS			PCR,Sanger Seq. living worms
Sample 577	atm-1;xpc-1	tm7853	X	9059807	126		0	8	DEL	WBGene00018566	CDS			PCR,Sanger Seq. living worms
Sample 578	atm-1;xpc-1	NoName	II	2941388	216		0	4	DEL	WBGene00020431	intron			Not yet
Sample 578	atm-1;xpc-1	NoName	IV	12196368	98		0	0	DEL		intergenic	transcription factor binding site		Not yet
Sample 578	atm-1;xpc-1	NoName	IV	14231321	127		0	0	DEL	WBGene00048185	exon			Not yet
Sample 578	atm-1;xpc-1	NoName	V	9368508	87		0	2	DEL		intergenic			Not yet
Sample 578	atm-1;xpc-1	NoName	X	8234826	172		0	0	DEL	WBGene00019780	intron			Not yet
Sample 578	atm-1;xpc-1	NoName	X	15490551	158		0	4	DEL	WBGene00010396	intron			Not yet
Sample 578	atm-1;xpc-1	NoName	I	9493805	55		0	0	DUP	WBGene00009262	CDS			Not yet
Sample 578	atm-1;xpc-1	NoName	III	612284	52		0	0	DUP	WBGene00020561	intron			Not yet
Sample 578	atm-1;xpc-1	NoName	V	13979687	155		0	0	DUP	WBGene00045401	CDS			Not yet
Sample 578	atm-1;xpc-1	tm10346	III	5959925	484		0	0	DEL	WBGene00017774	CDS			PCR,Sanger Seq. living worms
Sample 579	atm-1;xpc-1	NoName	I	6197737	366		0	1	DEL		intergenic	histone binding site		Not yet
Sample 579	atm-1;xpc-1	NoName	II	11899840	135		0	17	DEL	WBGene00014153	intron			Not yet
Sample 579	atm-1;xpc-1	NoName	IV	15020777	374		0	8	DEL	WBGene00012765	intron			Not yet
Sample 579	atm-1;xpc-1	NoName	V	20870044	58		0	5	DEL		intergenic	transcription factor binding site		Not yet
Sample 579	atm-1;xpc-1	NoName	V	20908289	126		0	8	DEL	WBGene00009104	pseudogene			Not yet
Sample 579	atm-1;xpc-1	NoName	X	711753	185		0	0	DEL		intergenic			Not yet
Sample 579	atm-1;xpc-1	NoName	III	10087648	315906	I	3413928	238156	DEL+INS+INV+TRS	WBGene00000423,WBGene00000564,WBGene00000768,WBGene00000833,WBGene00001002,WBGene00002186,WBGene00003225,WBGene00003482,WBGene00003519,WBGene00003589	CDS		T16H12.11(CDS)::T28F2.6(CDS) [inverted] M03C11.2(intron)::K03E5.3(intron)	Not yet
Sample 579	atm-1;xpc-1	NoName	III	10741335	2352821	IV	3310666	294920	DEL+INS+INV+TRS	WBGene00000201,WBGene00000203,WBGene00000273,WBGene00000369,WBGene00000475,WBGene00000519,WBGene00000667,WBGene00000668,WBGene00000669,WBGene00000670	CDS		K01G5.7(CDS)::Y37E11B.10(intron) [inverted]	Not yet
Sample 579	atm-1;xpc-1	NoName	III	11114361	1379565	V	306856	9417889	DEL+INS+TRS	WBGene00000201,WBGene00000273,WBGene00000369,WBGene00000519,WBGene00000670,WBGene00000671,WBGene00000793,WBGene00001077,WBGene00001235,WBGene00001246	CDS			Not yet
Sample 579	atm-1;xpc-1	NoName	III	12812040	896108	I	2263986	12804412	DEL+INS+TRS	WBGene00000067,WBGene00000179,WBGene00000203,WBGene00000255,WBGene00000267,WBGene00000407,WBGene00000672,WBGene00000673,WBGene00000774,WBGene00000834	CDS			Not yet
Sample 579	atm-1;xpc-1	NoName	IV	2768799	4581		0	0	DUP	WBGene00021876	CDS			Not yet
Sample 579	atm-1;xpc-1	NoName	V	14744492	428		0	0	DUP	WBGene00194768,WBGene00198407	exon			Not yet
Sample 579	atm-1;xpc-1	tm10315	II	4083568	123		0	3	DEL	WBGene00020008	CDS			PCR,Sanger Seq. living worms
Sample 579	atm-1;xpc-1	tm10316	IV	2773149	5970		0	14	DEL	WBGene00021877,WBGene00044486,WBGene00219424	CDS			PCR,Sanger Seq. living worms
Sample 579	atm-1;xpc-1	tm10317	IV	10908397	75		0	16	DEL	WBGene00014007	CDS			PCR,Sanger Seq. living worms
Sample 579	atm-1;xpc-1	tm10318	V	15976081	123		0	8	DEL	WBGene00009487	CDS			PCR,Sanger Seq. living worms
Sample 580	atm-1;xpc-1	NoName	I	1244830	74		0	0	DEL	WBGene00021685	intron			Not yet
Sample 580	atm-1;xpc-1	NoName	II	12150723	72		0	7	DEL		intergenic			Not yet
Sample 580	atm-1;xpc-1	NoName	X	14299679	80		0	2	DEL	WBGene00007530	intron			Not yet
Sample 580	atm-1;xpc-1	NoName	I	2737393	56		0	0	DUP	WBGene00022129	CDS			Not yet
Sample 580	atm-1;xpc-1	NoName	II	2855602	56		0	0	DUP		intergenic	transcription factor binding site		Not yet
Sample 580	atm-1;xpc-1	NoName	III	7378580	52		0	0	DUP	WBGene00020604	CDS			Not yet
Sample 580	atm-1;xpc-1	tm10347	V	6741815	80		0	0	DEL	WBGene00196392	exon			PCR,Sanger Seq. living worms
Sample 581	atm-1;xpc-1	NoName	I	7008711	52		0	0	DEL	WBGene00010370	intron			Not yet
Sample 581	atm-1;xpc-1	NoName	I	10205190	69		0	0	DEL		intergenic	histone binding site		Not yet
Sample 581	atm-1;xpc-1	NoName	V	8655916	109		0	3	DEL		intergenic	transcription factor binding site,enhancer,transcription start site		Not yet
Sample 581	atm-1;xpc-1	NoName	X	15013047	606		0	0	DEL		intergenic			Not yet
Sample 581	atm-1;xpc-1	NoName	X	13503644	209	X	15013169	576	DEL+INS+INV		intergenic	transcription factor binding site		Not yet
Sample 581	atm-1;xpc-1	NoName	IV	9172305	0	I	51417	1912668	INS+TRS		intergenic			Not yet
Sample 581	atm-1;xpc-1	tm10348	V	5873221	118		0	19	DEL	WBGene00015360,WBGene00201137	CDS			PCR,Sanger Seq. living worms
Sample 582	atm-1;xpc-1	NoName	IV	452118	110		0	0	DEL	WBGene00235263	intron			Not yet
Sample 582	atm-1;xpc-1	NoName	I	3716770	52		0	0	DUP	WBGene00003040	CDS			Not yet
Sample 582	atm-1;xpc-1	NoName	I	10892368	58		0	0	DUP	WBGene00003068	intron			Not yet
Sample 582	atm-1;xpc-1	tm10349	III	5816321	80		0	3	DEL	WBGene00004858	CDS			PCR,Sanger Seq. living worms
Sample 583	atm-1;xpc-1	NoName	I	6503259	106		0	0	DEL	WBGene00016946	CDS			Not yet
Sample 583	atm-1;xpc-1	NoName	V	14675644	3991		0	0	DUP		intergenic	transcription factor binding site,transcription start site		Not yet
Sample 583	atm-1;xpc-1	tm7861	III	10369975	124		0	3	DEL	WBGene00008018	CDS			PCR,Sanger Seq. living worms
Sample 583	atm-1;xpc-1	tm7862	IV	17366772	116		0	9	DEL	WBGene00199171	exon			PCR,Sanger Seq. living worms
Sample 583	atm-1;xpc-1	tm7863	X	15588011	98		0	4	DEL	WBGene00001520	intron			PCR,Sanger Seq. living worms
Sample 584	atm-1;xpc-1	NoName	II	8703066	77		0	6	DEL		intergenic	enhancer,transcription factor binding site,transcription start site		Not yet
Sample 584	atm-1;xpc-1	NoName	III	6344875	82		0	7	DEL		intergenic	transcription factor binding site,histone binding site,transcription start site		Not yet
Sample 584	atm-1;xpc-1	NoName	IV	9276980	70		0	32	DEL	WBGene00012437	CDS			Not yet
Sample 584	atm-1;xpc-1	NoName	V	8714219	76		0	2	DEL		intergenic	transcription factor binding site		Not yet
Sample 584	atm-1;xpc-1	NoName	X	11739258	14245		0	24	DEL	WBGene00008049,WBGene00173985,WBGene00196121,WBGene00198083,WBGene00199858	CDS			Not yet
Sample 584	atm-1;xpc-1	NoName	I	4121635	60		0	0	DUP	WBGene00023314	pseudogene			Not yet
Sample 584	atm-1;xpc-1	NoName	III	8844553	70		0	0	DUP	WBGene00018419	CDS			Not yet
Sample 584	atm-1;xpc-1	NoName	V	19065531	51		0	0	DUP	WBGene00006696	CDS			Not yet
Sample 584	atm-1;xpc-1	tm7864	II	3847817	82		0	0	DEL	WBGene00015870	CDS			PCR,Sanger Seq. living worms
Sample 584	atm-1;xpc-1	tm7865	IV	13705448	255		0	7	DEL	WBGene00173381	exon			PCR,Sanger Seq. living worms
Sample 584	atm-1;xpc-1	tm7866	V	4108159	99		0	18	DEL		intergenic			PCR,Sanger Seq. living worms
Sample 584	atm-1;xpc-1	NoName	X	9370480	83		0	15	DEL	WBGene00004033	intron			PCR,Sanger Seq. living worms
Sample 585	atm-1;xpc-1	NoName	III	12603954	89		0	0	DEL	WBGene00007030	intron			Not yet
Sample 585	atm-1;xpc-1	NoName	V	2746726	90		0	8	DEL	WBGene00005916	pseudogene			Not yet
Sample 585	atm-1;xpc-1	tm7869	I	6074388	158		0	7	DEL	WBGene00022750	intron			PCR,Sanger Seq. living worms
Sample 585	atm-1;xpc-1	tm7870	V	11262634	111		0	5	DEL	WBGene00008550	CDS			PCR,Sanger Seq. living worms
Sample 585	atm-1;xpc-1	tm7871	X	11117165	119		0	6	DEL		intergenic			PCR,Sanger Seq. living worms
Sample 586	atm-1;xpc-1	NoName	I	429	7339		0	0	DEL	WBGene00022277,WBGene00023193	CDS			Not yet
Sample 586	atm-1;xpc-1	NoName	X	4092067	233		0	1	DEL		intergenic			Not yet
Sample 586	atm-1;xpc-1	tm7872	I	9591747	108		0	0	DEL	WBGene00010612	CDS			PCR,Sanger Seq. living worms
Sample 586	atm-1;xpc-1	tm7873	II	14106389	2520		0	0	DEL	WBGene00001805,WBGene00010723	CDS		K09E4.5(intron)::K09E4.6(intron) [inverted]	PCR,Sanger Seq. living worms
Sample 587	atm-1;xpc-1	NoName	II	13667819	81		0	0	DEL		intergenic	transcription factor binding site		Not yet
Sample 587	atm-1;xpc-1	NoName	V	13195635	125		0	2	DEL	WBGene00010187	CDS			Not yet
Sample 587	atm-1;xpc-1	NoName	V	9371450	2831	V	11286840	512	DEL+INS+INV	WBGene00017093,WBGene00017094,WBGene00219668	CDS			Not yet
Sample 587	atm-1;xpc-1	NoName	IV	1558226	50		0	0	DUP	WBGene00016427,WBGene00021520	intron			Not yet
Sample 587	atm-1;xpc-1	NoName	V	18220269	139		0	0	DUP	WBGene00008899	CDS			Not yet
Sample 587	atm-1;xpc-1	tm7884	III	10806119	114		0	0	DEL	WBGene00002219	intron			PCR,Sanger Seq. living worms
Sample 587	atm-1;xpc-1	tm7885	IV	16432184	120		0	0	DEL	WBGene00012424	CDS			PCR,Sanger Seq. living worms
Sample 588	atm-1;xpc-1	NoName	X	12373376	211		0	0	DEL		intergenic	transcription factor binding site		Not yet
Sample 588	atm-1;xpc-1	NoName	I	381	252	I	1059	23988	DEL+INS+INV		intergenic			Not yet
Sample 588	atm-1;xpc-1	NoName	IV	666006	59		0	0	DUP	WBGene00019663	intron			Not yet
Sample 588	atm-1;xpc-1	NoName	IV	17411701	51		0	0	DUP	WBGene00011372	intron			Not yet
Sample 588	atm-1;xpc-1	tm7886	IV	1912434	304		0	0	DEL	WBGene00001186	intron			PCR,Sanger Seq. living worms
Sample 588	atm-1;xpc-1	tm7887	X	16105326	63		0	0	DEL	WBGene00014214	intron			PCR,Sanger Seq. living worms
Sample 589	atm-1;xpc-1	tm7897	II	6256934	68		0	3	DEL		intergenic	transcription start site		PCR,Sanger Seq. living worms
Sample 589	atm-1;xpc-1	tm7898	III	10659449	115		0	8	DEL	WBGene00000566	intron			PCR,Sanger Seq. living worms
Sample 589	atm-1;xpc-1	tm7899	X	7593362	264		0	1	DEL	WBGene00000083	CDS			PCR,Sanger Seq. living worms
Sample 590	atm-1;xpc-1	NoName	II	4962772	97		0	3	DEL		intergenic			Not yet
Sample 590	atm-1;xpc-1	NoName	II	5878756	161		0	0	DUP	WBGene00202105	exon			Not yet
Sample 590	atm-1;xpc-1	NoName	V	189698	297		0	0	DUP	WBGene00044689	CDS			Not yet
Sample 590	atm-1;xpc-1	tm7888	I	7831729	52		0	0	DEL		intergenic	transcription start site		PCR,Sanger Seq. living worms
Sample 591	atm-1;xpc-1	NoName	II	11475337	185		0	4	DEL	WBGene00012206	intron			Not yet
Sample 591	atm-1;xpc-1	NoName	IV	1290189	80		0	0	DEL	WBGene00022425	intron			Not yet
Sample 591	atm-1;xpc-1	NoName	IV	2356120	344		0	0	DEL	WBGene00021423	intron			Not yet
Sample 591	atm-1;xpc-1	NoName	V	7007093	71		0	0	DEL		intergenic			Not yet
Sample 591	atm-1;xpc-1	NoName	X	11721288	101		0	1	DEL		intergenic			Not yet
Sample 591	atm-1;xpc-1	NoName	X	14493157	74		0	0	DEL		intergenic			Not yet
Sample 591	atm-1;xpc-1	NoName	III	8236673	50		0	0	DUP	WBGene00015348	intron			Not yet
Sample 591	atm-1;xpc-1	tm7874	II	2153297	58		0	2	DEL		intergenic	transcription factor binding site		PCR,Sanger Seq. living worms
Sample 591	atm-1;xpc-1	tm7875	III	4211778	71		0	4	DEL	WBGene00009647	CDS			PCR,Sanger Seq. living worms
Sample 591	atm-1;xpc-1	tm7876	IV	6562790	129		0	3	DEL	WBGene00016613	CDS			PCR,Sanger Seq. living worms
Sample 591	atm-1;xpc-1	tm7877	V	15838144	126		0	7	DEL	WBGene00003556	pseudogene			PCR,Sanger Seq. living worms
Sample 592	atm-1;xpc-1	NoName	V	922870	122		0	1	DEL	WBGene00019239	CDS			Not yet
Sample 592	atm-1;xpc-1	NoName	X	9404562	77		0	0	DEL	WBGene00016006	intron			Not yet
Sample 592	atm-1;xpc-1	NoName	I	7217115	61		0	0	DUP	WBGene00003622	intron			Not yet
Sample 592	atm-1;xpc-1	tm7878	IV	15382000	113		0	3	DEL		intergenic	transcription factor binding site,transcription start site		PCR,Sanger Seq. living worms
Sample 592	atm-1;xpc-1	tm7880	V	2022196	3891		0	0	DEL	WBGene00019091,WBGene00019092,WBGene00268196	CDS		F59A7.14(intron)::F59A7.3(intron) [inverted]	PCR,Sanger Seq. living worms
Sample 592	atm-1;xpc-1	tm7881	X	11352904	89		0	3	DEL	WBGene00003997	CDS			PCR,Sanger Seq. living worms
Sample 593	atm-1;xpc-1	NoName	IV	2510566	51	IV	2506622	135	DEL+INS	WBGene00022087	intron			Not yet
Sample 593	atm-1;xpc-1	NoName	III	10335350	53		0	0	DUP	WBGene00000423	CDS			Not yet
Sample 594	atm-1;xpc-1	NoName	V	3917931	147		0	0	DEL	WBGene00005958	CDS			Not yet
Sample 594	atm-1;xpc-1	NoName	IV	2303443	124		0	5	DEL		intergenic	transcription factor binding site		PCR,Sanger Seq. living worms
Sample 595	atm-1;xpc-1	NoName	I	5451497	62		0	0	DEL		intergenic			Not yet
Sample 595	atm-1;xpc-1	NoName	II	419622	97		0	5	DEL	WBGene00016076	pseudogene			Not yet
Sample 595	atm-1;xpc-1	NoName	III	8945501	85		0	9	DEL	WBGene00014035	intron			Not yet
Sample 595	atm-1;xpc-1	NoName	V	11403701	68		0	0	DEL		intergenic	transcription factor binding site,enhancer,transcription start site		Not yet
Sample 595	atm-1;xpc-1	NoName	V	9554059	13	I	2652428	11958092	DEL+INS+TRS	WBGene00009098	intron		F25B3.1(intron)::F40E3.5(intron) [inverted] Y105E8A.25(intron)::F25B3.1(intron) [inverted]	Not yet
Sample 595	atm-1;xpc-1	NoName	V	794038	51		0	0	DUP		intergenic			Not yet
Sample 595	atm-1;xpc-1	tm8151	III	13385567	275		0	0	DEL		intergenic	transcription factor binding site		PCR,Sanger Seq. living worms
Sample 596	atm-1;xpc-1	NoName	II	233975	384		0	0	DEL	WBGene00021546	intron			Not yet
Sample 596	atm-1;xpc-1	NoName	X	14785155	72		0	0	DEL		intergenic	transcription factor binding site		Not yet
Sample 596	atm-1;xpc-1	NoName	II	5805618	1131	II	5131837	4545	DEL+DUP+INS	WBGene00197979	exon			Not yet
Sample 596	atm-1;xpc-1	NoName	III	5942244	52		0	0	MUL	WBGene00006727	CDS			Not yet
Sample 596	atm-1;xpc-1	tm8222	III	13355405	156		0	0	DEL	WBGene00003478	CDS			PCR,Sanger Seq. living worms
Sample 596	atm-1;xpc-1	tm8223	V	5312159	175		0	11	DEL	WBGene00015683	CDS			PCR,Sanger Seq. living worms
Sample 596	atm-1;xpc-1	NoName	V	10476561	71		0	1	DEL	WBGene00001178	UTR			PCR,Sanger Seq. living worms
Sample 596	atm-1;xpc-1	tm8225	X	5668019	182		0	2	DEL	WBGene00001182	intron			PCR,Sanger Seq. living worms
Sample 597	atm-1;xpc-1	NoName	II	8966504	51		0	0	MUL	WBGene00007683	CDS			Not yet
Sample 597	atm-1;xpc-1	tm7882	III	10991622	211		0	9	DEL	WBGene00012273	CDS			PCR,Sanger Seq. living worms
Sample 597	atm-1;xpc-1	tm7883	IV	14646262	372		0	0	DEL	WBGene00013322,WBGene00048116,WBGene00169883,WBGene00171844	CDS			PCR,Sanger Seq. living worms
Sample 598	atm-1;xpc-1	NoName	III	11463009	86		0	9	DEL		intergenic	transcription factor binding site		Not yet
Sample 598	atm-1;xpc-1	NoName	V	13187812	132		0	10	DEL		intergenic			Not yet
Sample 598	atm-1;xpc-1	tm7889	I	3439501	86		0	2	DEL	WBGene00006440,WBGene00021639	CDS			PCR,Sanger Seq. living worms
Sample 598	atm-1;xpc-1	tm7890	I	8399780	65		0	6	DEL	WBGene00011828	intron			PCR,Sanger Seq. living worms
Sample 598	atm-1;xpc-1	tm7891	II	6701470	172		0	9	DEL	WBGene00016004	UTR			PCR,Sanger Seq. living worms
Sample 598	atm-1;xpc-1	tm7892	V	15156078	79		0	0	DEL	WBGene00005277	pseudogene			PCR,Sanger Seq. living worms
Sample 598	atm-1;xpc-1	tmIn21	IV	5898852	4729675	IV	5899064	4729426	DEL+INV	WBGene00000002,WBGene00000005,WBGene00000019,WBGene00000120,WBGene00000121,WBGene00000183,WBGene00000190,WBGene00000242,WBGene00000256,WBGene00000266	CDS		H04M03.1(CDS)::R09H10.5(intron)	PCR,Sanger Seq. living worms
Sample 599	atm-1;xpc-1	NoName	III	3207949	66		0	0	DEL	WBGene00001494	intron			Not yet
Sample 599	atm-1;xpc-1	NoName	V	9437002	64		0	7	DEL		intergenic	transcription factor binding site		Not yet
Sample 599	atm-1;xpc-1	NoName	X	3312751	206		0	2	DEL	WBGene00199382	exon			Not yet
Sample 599	atm-1;xpc-1	NoName	X	4563418	74		0	2	DEL		intergenic			Not yet
Sample 599	atm-1;xpc-1	NoName	I	15064223	54		0	0	MUL		intergenic	transcription factor binding site		Not yet
Sample 600	atm-1;xpc-1	NoName	II	8918889	163		0	11	DEL		intergenic	transcription factor binding site		Not yet
Sample 600	atm-1;xpc-1	NoName	III	2738520	71		0	0	DUP	WBGene00022178	intron			Not yet
Sample 600	atm-1;xpc-1	NoName	X	2070159	236		0	0	DUP	WBGene00018657	CDS			Not yet
Sample 600	atm-1;xpc-1	tm8117	I	12344125	82		0	0	DEL	WBGene00011660	pseudogene			PCR,Sanger Seq. living worms
Sample 600	atm-1;xpc-1	tm8118	II	2740261	53		0	0	DEL		intergenic			PCR,Sanger Seq. living worms
Sample 600	atm-1;xpc-1	tm8119	II	4983620	149		0	7	DEL	WBGene00020867	intron			PCR,Sanger Seq. living worms
Sample 600	atm-1;xpc-1	tm8120	V	19654580	138		0	17	DEL	WBGene00012832	CDS			PCR,Sanger Seq. living worms
Sample 600	atm-1;xpc-1	tm8121	X	9912968	106		0	6	DEL	WBGene00009027	CDS			PCR,Sanger Seq. living worms
Sample 601	atm-1;xpc-1	NoName	V	1672222	51		0	1	DEL	WBGene00019385	pseudogene			Not yet
Sample 601	atm-1;xpc-1	NoName	X	6638140	0	I	598761	2337	INS+TRS	WBGene00003710	intron			Not yet
Sample 601	atm-1;xpc-1	tm8188	I	5768832	93		0	0	DEL		intergenic	transcription factor binding site,transcription start site		PCR,Sanger Seq. living worms
Sample 601	atm-1;xpc-1	tm8189	V	277951	514		0	5	DEL	WBGene00021983	CDS			PCR,Sanger Seq. living worms
Sample 601	atm-1;xpc-1	tm8190	V	12109972	105		0	9	DEL	WBGene00007548	CDS			PCR,Sanger Seq. living worms
Sample 601	atm-1;xpc-1	tm8191	V	19423081	174		0	1	DEL	WBGene00007723	CDS			PCR,Sanger Seq. living worms
Sample 601	atm-1;xpc-1	tm8192	X	16038640	133		0	0	DEL	WBGene00007175	intron			PCR,Sanger Seq. living worms
Sample 602	atm-1;xpc-1	NoName	I	14152562	92		0	0	DEL		intergenic			Not yet
Sample 602	atm-1;xpc-1	NoName	III	2435779	610		0	7	DEL	WBGene00017104	CDS			Not yet
Sample 602	atm-1;xpc-1	NoName	V	364484	67		0	1	DEL		intergenic			Not yet
Sample 602	atm-1;xpc-1	NoName	X	10950037	147		0	10	DEL		intergenic	transcription factor binding site		Not yet
Sample 602	atm-1;xpc-1	NoName	X	17009189	97		0	3	DEL		intergenic	transcription factor binding site		Not yet
Sample 602	atm-1;xpc-1	NoName	IV	13347103	60		0	3	DEL		intergenic	transcription factor binding site		PCR,Sanger Seq. living worms
Sample 602	atm-1;xpc-1	tm8194	V	4104897	63		0	1	DEL	WBGene00005623	intron			PCR,Sanger Seq. living worms
Sample 602	atm-1;xpc-1	tm8195	V	17509547	102		0	2	DEL	WBGene00005779	CDS			PCR,Sanger Seq. living worms
Sample 603	atm-1;xpc-1	NoName	V	1284984	79		0	16	DEL	WBGene00004053	intron			Not yet
Sample 603	atm-1;xpc-1	NoName	IV	10298069	63		0	0	DUP	WBGene00011175	CDS			Not yet
Sample 603	atm-1;xpc-1	NoName	V	6176547	468		0	0	DUP	WBGene00006436	CDS			Not yet
Sample 603	atm-1;xpc-1	NoName	I	6679910	71	V	12529464	94	DEL+TRS		intergenic			PCR,Sanger Seq. genome
Sample 603	atm-1;xpc-1	NoName	II	14729678	100		0	5	DEL	WBGene00007480	intron			PCR,Sanger Seq. living worms
Sample 603	atm-1;xpc-1	tm7911	V	19544310	152		0	9	DEL	WBGene00012812	intron			PCR,Sanger Seq. living worms
Sample 604	atm-1;xpc-1	NoName	II	4477168	102		0	4	DEL		intergenic			Not yet
Sample 604	atm-1;xpc-1	NoName	III	10224890	299		0	1	DEL		intergenic	transcription factor binding site		Not yet
Sample 604	atm-1;xpc-1	NoName	V	13512788	2831	V	14629564	6930	DEL+DUP+INS	WBGene00011249	CDS			Not yet
Sample 604	atm-1;xpc-1	tm7901	I	7952487	106		0	8	DEL	WBGene00196639	exon			PCR,Sanger Seq. living worms
Sample 605	atm-1;xpc-1	NoName	IV	4354994	66		0	0	DEL	WBGene00020978	CDS			Not yet
Sample 605	atm-1;xpc-1	NoName	V	6042423	253		0	9	DEL	WBGene00019804	intron			Not yet
Sample 605	atm-1;xpc-1	NoName	V	20152619	105		0	16	DEL	WBGene00008946	intron			Not yet
Sample 605	atm-1;xpc-1	NoName	V	4914047	8	IV	6320430	8898124	DEL+INS+TRS	WBGene00044534	intron			Not yet
Sample 605	atm-1;xpc-1	NoName	III	2475780	4566		0	0	DUP	WBGene00004884	CDS			Not yet
Sample 606	atm-1;xpc-1	NoName	I	12078836	102		0	0	DEL	WBGene00000544	intron			Not yet
Sample 606	atm-1;xpc-1	NoName	II	11677091	119		0	15	DEL	WBGene00008136	CDS			Not yet
Sample 606	atm-1;xpc-1	NoName	IV	8110251	107		0	0	DEL	WBGene00021539	CDS			Not yet
Sample 606	atm-1;xpc-1	tm8290	III	10267163	2027		0	0	DEL	WBGene00010975	CDS			PCR,Sanger Seq. living worms
Sample 607	atm-1;xpc-1	NoName	III	7869576	55		0	0	DEL		intergenic	transcription factor binding site		Not yet
Sample 607	atm-1;xpc-1	tm8305	I	7294417	136		0	0	DEL	WBGene00005131	CDS			PCR,Sanger Seq. living worms
Sample 607	atm-1;xpc-1	tm8306	IV	247950	148		0	5	DEL	WBGene00019819	intron			PCR,Sanger Seq. living worms
Sample 607	atm-1;xpc-1	tm8307	X	13350447	410		0	0	DEL	WBGene00003511	CDS			PCR,Sanger Seq. living worms
Sample 608	atm-1;xpc-1	NoName	III	8485827	82		0	5	DEL	WBGene00018367	intron			Not yet
Sample 608	atm-1;xpc-1	NoName	IV	7297187	94		0	0	DEL		intergenic			Not yet
Sample 608	atm-1;xpc-1	NoName	IV	11743022	59		0	28	DEL	WBGene00010447	intron			Not yet
Sample 608	atm-1;xpc-1	tm7902	I	8697640	125		0	0	DEL	WBGene00009565	UTR			PCR,Sanger Seq. living worms
Sample 608	atm-1;xpc-1	tm7903	II	8382437	120		0	0	DEL	WBGene00009904	CDS			PCR,Sanger Seq. living worms
Sample 608	atm-1;xpc-1	NoName	IV	9232264	51		0	0	DEL		intergenic			PCR,Sanger Seq. living worms
Sample 608	atm-1;xpc-1	tm7905	X	8768555	6158		0	1	DEL	WBGene00196656	exon			PCR,Sanger Seq. living worms
Sample 609	atm-1;xpc-1	NoName	X	1445628	60		0	0	DUP	WBGene00021047	intron			Not yet
Sample 609	atm-1;xpc-1	tm8197	II	9868995	69		0	0	DEL		intergenic			PCR,Sanger Seq. living worms
Sample 609	atm-1;xpc-1	tm8198	III	8095786	164		0	4	DEL	WBGene00019456	intron			PCR,Sanger Seq. living worms
Sample 609	atm-1;xpc-1	tm8200	V	5105927	218		0	2	DEL	WBGene00015448,WBGene00172275	CDS			PCR,Sanger Seq. living worms
Sample 609	atm-1;xpc-1	tm8201	X	4718022	147		0	1	DEL	WBGene00018879	intron			PCR,Sanger Seq. living worms
Sample 610	atm-1;xpc-1	NoName	X	8366561	117		0	3	DEL		intergenic			Not yet
Sample 610	atm-1;xpc-1	NoName	V	17168682	63		0	0	DUP	WBGene00009570	pseudogene			Not yet
Sample 610	atm-1;xpc-1	tm7900	IV	13344891	51		0	0	DEL	WBGene00012190	intron			PCR,Sanger Seq. living worms
Sample 611	atm-1;xpc-1	NoName	II	8056850	99		0	8	DEL		intergenic			Not yet
Sample 611	atm-1;xpc-1	NoName	III	6061157	303		0	6	DEL		intergenic			Not yet
Sample 611	atm-1;xpc-1	tm8470	I	6221380	72		0	15	DEL	WBGene00020349	CDS			PCR,Sanger Seq. living worms
Sample 611	atm-1;xpc-1	tm8471	X	1819886	490		0	12	DEL	WBGene00015773	CDS			PCR,Sanger Seq. living worms
Sample 612	atm-1;xpc-1	NoName	X	9893980	84		0	9	DEL		intergenic	transcription factor binding site		Not yet
Sample 612	atm-1;xpc-1	NoName	I	14539444	51		0	0	DUP	WBGene00013683	CDS			Not yet
Sample 612	atm-1;xpc-1	NoName	II	3633120	52		0	0	DUP	WBGene00019794	CDS			Not yet
Sample 612	atm-1;xpc-1	NoName	V	1505084	52		0	0	DUP	WBGene00016516	pseudogene			Not yet
Sample 612	atm-1;xpc-1	NoName	V	9891533	59		0	0	DUP	WBGene00008239	CDS			Not yet
Sample 612	atm-1;xpc-1	NoName	V	17682593	56		0	0	DUP	WBGene00010300	intron			Not yet
Sample 612	atm-1;xpc-1	NoName	X	9585979	92		0	0	DEL	WBGene00007516	CDS			PCR,Sanger Seq. living worms
Sample 613	atm-1;xpc-1	NoName	II	11821283	222		0	2	DEL	WBGene00012395	CDS			Not yet
Sample 613	atm-1;xpc-1	NoName	III	5426689	121		0	2	DEL		intergenic	transcription factor binding site		Not yet
Sample 613	atm-1;xpc-1	NoName	V	19155940	278		0	0	DEL	WBGene00006639	intron			Not yet
Sample 613	atm-1;xpc-1	NoName	V	10012754	126	II	12932514	4	DEL+MUL+INS+INV+TRS	WBGene00002263	intron			Not yet
Sample 613	atm-1;xpc-1	NoName	I	3338582	174		0	0	DUP	WBGene00021547	intron			Not yet
Sample 613	atm-1;xpc-1	NoName	II	10530867	9197		0	0	DUP	WBGene00003107,WBGene00004185,WBGene00011302,WBGene00011303	CDS		R166.4(CDS)::R166.1(intron) [inverted]	Not yet
Sample 613	atm-1;xpc-1	NoName	II	12929601	6360		0	0	DUP	WBGene00010266,WBGene00010267	CDS			Not yet
Sample 613	atm-1;xpc-1	NoName	IV	3394118	53		0	0	DUP		intergenic	transcription factor binding site		Not yet
Sample 613	atm-1;xpc-1	NoName	II	12932518	0	V	10012754	126	DEL+INV+TRS	WBGene00010266	intron		F58G1.4(intron)::K08H10.1(intron) [inverted] K08H10.1(intron)::F58G1.4(intron) [inverted]	PCR,Sanger Seq. genome
Sample 613	atm-1;xpc-1	NoName	II	67959	768		0	0	DEL		intergenic	transcription factor binding site,enhancer,transcription start site		PCR,Sanger Seq. living worms
Sample 613	atm-1;xpc-1	tm8282	X	8753618	133		0	3	DEL		intergenic	transcription factor binding site		PCR,Sanger Seq. living worms
Sample 614	atm-1;xpc-1	NoName	I	246119	56		0	0	DEL		intergenic			Not yet
Sample 614	atm-1;xpc-1	NoName	V	19455909	82		0	0	DEL	WBGene00012824	UTR			PCR,Sanger Seq. living worms
Sample 615	atm-1;xpc-1	NoName	IV	14977308	205		0	18	DEL	WBGene00045573,WBGene00047981,WBGene00171318,WBGene00172639	exon			Not yet
Sample 615	atm-1;xpc-1	NoName	X	3020388	252		0	2	DEL		intergenic	transcription factor binding site		Not yet
Sample 615	atm-1;xpc-1	NoName	X	12415789	114		0	8	DEL		intergenic	transcription factor binding site,enhancer		Not yet
Sample 615	atm-1;xpc-1	tm8292	IV	14980758	3667		0	0	DEL	WBGene00012763,WBGene00045804,WBGene00045997,WBGene00046149,WBGene00046543,WBGene00046942,WBGene00047204,WBGene00047266,WBGene00047666,WBGene00047976	CDS			PCR,Sanger Seq. living worms
Sample 615	atm-1;xpc-1	tm8293	V	8741510	114		0	1	DEL	WBGene00022546	CDS			PCR,Sanger Seq. living worms
Sample 616	atm-1;xpc-1	NoName	II	12238621	85		0	0	DEL	WBGene00219232	exon			Not yet
Sample 616	atm-1;xpc-1	NoName	X	855568	203		0	5	DEL		intergenic	transcription start site		Not yet
Sample 616	atm-1;xpc-1	tm8157	IV	3438423	200		0	12	DEL	WBGene00001702	CDS			PCR,Sanger Seq. living worms
Sample 617	atm-1;xpc-1	NoName	I	5412132	124		0	4	DEL		intergenic	histone binding site,transcription factor binding site		Not yet
Sample 617	atm-1;xpc-1	NoName	IV	15793437	59		0	6	DEL	WBGene00014606,WBGene00197386	exon			Not yet
Sample 617	atm-1;xpc-1	NoName	III	13780599	385		0	0	DUP	WBGene00007065	CDS			Not yet
Sample 617	atm-1;xpc-1	NoName	I	1482167	94		0	0	DEL		intergenic			PCR,Sanger Seq. living worms
Sample 618	atm-1;xpc-1	NoName	I	3413139	73		0	30	DEL	WBGene00019362	CDS			Not yet
Sample 618	atm-1;xpc-1	NoName	I	6290826	75		0	79	DEL	WBGene00015686	CDS			Not yet
Sample 618	atm-1;xpc-1	NoName	I	8197662	72		0	111	DEL	WBGene00008570	intron			Not yet
Sample 618	atm-1;xpc-1	NoName	I	8563454	58		0	60	DEL	WBGene00001651	CDS			Not yet
Sample 618	atm-1;xpc-1	NoName	I	11178809	99		0	104	DEL	WBGene00004706	intron			Not yet
Sample 618	atm-1;xpc-1	NoName	III	8191889	91		0	42	DEL	WBGene00016799	UTR			Not yet
Sample 618	atm-1;xpc-1	tm8465	V	9021839	128		0	0	DEL	WBGene00019851	CDS			PCR,Sanger Seq. living worms
Sample 618	atm-1;xpc-1	tm8466	V	13072663	4390		0	0	DEL	WBGene00199476	exon			PCR,Sanger Seq. living worms
Sample 618	atm-1;xpc-1	tm8467	X	9697687	112		0	11	DEL	WBGene00196316,WBGene00199220	exon			PCR,Sanger Seq. living worms
Sample 619	atm-1;xpc-1	NoName	I	256168	74		0	41	DEL	WBGene00021675	intron			Not yet
Sample 619	atm-1;xpc-1	NoName	II	4365953	94		0	49	DEL	WBGene00002252	intron			Not yet
Sample 619	atm-1;xpc-1	NoName	II	9658083	81		0	0	DUP	WBGene00014252	CDS			Not yet
Sample 619	atm-1;xpc-1	NoName	II	10826187	0	I	2100632	10423276	INS+TRS	WBGene00003367	intron			Not yet
Sample 619	atm-1;xpc-1	tm8468	II	3020839	85		0	0	DEL	WBGene00015198	CDS			PCR,Sanger Seq. living worms
Sample 619	atm-1;xpc-1	NoName	V	4995270	244		0	0	DEL		intergenic			PCR,Sanger Seq. living worms
Sample 620	atm-1;xpc-1	NoName	I	2981518	122		0	103	DEL		intergenic			Not yet
Sample 620	atm-1;xpc-1	NoName	I	10798033	117		0	125	DEL	WBGene00018848	UTR			Not yet
Sample 620	atm-1;xpc-1	NoName	II	13070979	206		0	0	DEL	WBGene00006999	intron			PCR,Sanger Seq. living worms
Sample 620	atm-1;xpc-1	tm8460	V	1789447	268		0	5	DEL	WBGene00018111	CDS			PCR,Sanger Seq. living worms
Sample 621	atm-1;xpc-1	NoName	III	12857124	64		0	8	DEL	WBGene00012548	CDS			Not yet
Sample 621	atm-1;xpc-1	NoName	V	13636365	841		0	0	DEL		intergenic	transcription factor binding site,enhancer,transcription start site		Not yet
Sample 621	atm-1;xpc-1	tm8136	I	5327047	87		0	0	DEL	WBGene00018594	CDS			PCR,Sanger Seq. living worms
Sample 621	atm-1;xpc-1	tm8137	II	5660161	177		0	0	DEL	WBGene00016121	CDS			PCR,Sanger Seq. living worms
Sample 621	atm-1;xpc-1	tm8138	II	9035410	108		0	0	DEL	WBGene00200193	exon			PCR,Sanger Seq. living worms
Sample 621	atm-1;xpc-1	tm8139	IV	5637913	144		0	31	DEL	WBGene00005092	pseudogene			PCR,Sanger Seq. living worms
Sample 622	atm-1;xpc-1	NoName	X	6083681	105		0	1	DEL		intergenic			Not yet
Sample 622	atm-1;xpc-1	NoName	IV	5761029	63		0	0	DUP	WBGene00170488	exon			Not yet
Sample 622	atm-1;xpc-1	NoName	V	12840934	58		0	0	DUP	WBGene00077564	pseudogene			Not yet
Sample 622	atm-1;xpc-1	NoName	III	5011326	0	III	3926753	352	INS+INV	WBGene00020097	intron			Not yet
Sample 622	atm-1;xpc-1	tm8122	II	11357682	611		0	4	DEL	WBGene00199878	exon			PCR,Sanger Seq. living worms
Sample 622	atm-1;xpc-1	tm8123	IV	9118092	232		0	3	DEL		intergenic	transcription factor binding site		PCR,Sanger Seq. living worms
Sample 622	atm-1;xpc-1	NoName	X	7863088	54		0	0	DEL		intergenic			PCR,Sanger Seq. living worms
Sample 623	atm-1;xpc-1	NoName	I	7289531	142		0	8	DEL		intergenic	transcription factor binding site		Not yet
Sample 623	atm-1;xpc-1	NoName	III	1511382	61		0	18	DEL	WBGene00019716	intron			Not yet
Sample 623	atm-1;xpc-1	NoName	IV	7727281	52		0	0	DEL	WBGene00016845	CDS			Not yet
Sample 623	atm-1;xpc-1	tm8509	X	150870	180		0	0	DEL	WBGene00022211	pseudogene			PCR,Sanger Seq. living worms
Sample 623	atm-1;xpc-1	NoName	X	8333642	138		0	9	DEL	WBGene00018884	intron			PCR,Sanger Seq. living worms
Sample 624	atm-1;xpc-1	NoName	I	13784553	61		0	0	DUP	WBGene00012578	CDS			Not yet
Sample 624	atm-1;xpc-1	tm8498	V	17429767	65		0	7	DEL	WBGene00012083	CDS			PCR,Sanger Seq. living worms
Sample 624	atm-1;xpc-1	tm8499	X	11959530	214		0	9	DEL		intergenic	transcription factor binding site		PCR,Sanger Seq. living worms
Sample 624	atm-1;xpc-1	NoName	X	13576544	127		0	0	DEL		intergenic			PCR,Sanger Seq. living worms
Sample 625	atm-1;xpc-1	NoName	II	7484074	90		0	8	DEL		intergenic	transcription factor binding site		Not yet
Sample 625	atm-1;xpc-1	NoName	IV	16838472	53		0	0	DEL		intergenic	transcription factor binding site		Not yet
Sample 625	atm-1;xpc-1	NoName	X	11090947	261		0	0	DEL		intergenic			Not yet
Sample 626	atm-1;xpc-1	NoName	V	14607696	89		0	0	DEL	WBGene00077579	pseudogene			Not yet
Sample 626	atm-1;xpc-1	NoName	III	9583276	178		0	0	DEL		intergenic	transcription factor binding site,splicing leader		PCR,Sanger Seq. living worms
Sample 626	atm-1;xpc-1	tm8126	IV	8167745	1057		0	0	DEL	WBGene00015052	CDS			PCR,Sanger Seq. living worms
Sample 626	atm-1;xpc-1	tm8127	IV	15072283	153		0	3	DEL		intergenic			PCR,Sanger Seq. living worms
Sample 626	atm-1;xpc-1	NoName	V	19986423	103		0	0	DEL		intergenic	transcription start site		PCR,Sanger Seq. living worms
Sample 627	atm-1;xpc-1	NoName	III	10226490	201		0	0	DEL		intergenic			Not yet
Sample 627	atm-1;xpc-1	NoName	X	14908146	951		0	1	DEL		intergenic			Not yet
Sample 627	atm-1;xpc-1	NoName	V	20714204	54		0	0	DUP	WBGene00012850	intron			Not yet
Sample 627	atm-1;xpc-1	tm8179	II	972993	85		0	5	DEL		intergenic			PCR,Sanger Seq. living worms
Sample 627	atm-1;xpc-1	tm8180	II	11428942	119		0	2	DEL	WBGene00014666	CDS			PCR,Sanger Seq. living worms
Sample 628	atm-1;xpc-1	NoName	I	6588819	67		0	83	DEL		intergenic	transcription factor binding site		Not yet
Sample 628	atm-1;xpc-1	NoName	I	6923821	91		0	87	DEL		intergenic	transcription factor binding site,transcription start site		Not yet
Sample 628	atm-1;xpc-1	NoName	I	10028870	81		0	139	DEL	WBGene00003803	intron			Not yet
Sample 628	atm-1;xpc-1	NoName	V	14582871	1551		0	0	MUL	WBGene00012741	CDS			Not yet
Sample 628	atm-1;xpc-1	tm8505	II	8750890	191		0	0	DEL	WBGene00198209	exon			PCR,Sanger Seq. living worms
Sample 628	atm-1;xpc-1	NoName	II	12707561	356		0	2	DEL	WBGene00012894	intron			PCR,Sanger Seq. living worms
Sample 628	atm-1;xpc-1	NoName	IV	5409188	304		0	7	DEL	WBGene00235383	CDS			PCR,Sanger Seq. living worms
Sample 628	atm-1;xpc-1	NoName	V	12031432	102		0	8	DEL	WBGene00004032	intron			PCR,Sanger Seq. living worms
Sample 629	atm-1;xpc-1	NoName	I	10205171	273		0	0	DEL		intergenic	histone binding site		Not yet
Sample 629	atm-1;xpc-1	NoName	V	11135436	132	V	11135420	14	DEL+INS	WBGene00007389	intron			Not yet
Sample 629	atm-1;xpc-1	NoName	III	4697572	54		0	0	DUP	WBGene00011409	CDS			Not yet
Sample 629	atm-1;xpc-1	tm8183	I	2218839	62		0	8	DEL	WBGene00021008	intron			PCR,Sanger Seq. living worms
Sample 629	atm-1;xpc-1	tm8184	II	11151728	96		0	0	DEL	WBGene00004096	CDS			PCR,Sanger Seq. living worms
Sample 629	atm-1;xpc-1	NoName	V	7549735	86		0	7	DEL		intergenic			PCR,Sanger Seq. living worms
Sample 629	atm-1;xpc-1	tm8186	V	9397744	129		0	0	DEL	WBGene00002036	intron			PCR,Sanger Seq. living worms
Sample 629	atm-1;xpc-1	tm8187	X	5158191	114		0	5	DEL	WBGene00016294	intron			PCR,Sanger Seq. living worms
Sample 630	atm-1;xpc-1	NoName	I	6809830	104		0	92	DEL	WBGene00019324	intron			Not yet
Sample 630	atm-1;xpc-1	NoName	II	7975926	260		0	1	DEL		intergenic	transcription factor binding site		Not yet
Sample 630	atm-1;xpc-1	NoName	V	13710815	54		0	0	DUP	WBGene00011328	CDS			Not yet
Sample 630	atm-1;xpc-1	NoName	X	2540052	108		0	1	DEL	WBGene00018715	UTR			PCR,Sanger Seq. living worms
Sample 631	atm-1;xpc-1	tm8129	IV	15661845	83		0	3	DEL	WBGene00050374	exon			PCR,Sanger Seq. living worms
Sample 632	atm-1;xpc-1	tm8256	I	5208796	246		0	19	DEL	WBGene00004771	intron			PCR,Sanger Seq. living worms
Sample 633	atm-1;xpc-1	NoName	I	11210854	50		0	2	DEL	WBGene00012317	intron			Not yet
Sample 633	atm-1;xpc-1	NoName	V	676003	226		0	31	DEL	WBGene00017962	intron			Not yet
Sample 633	atm-1;xpc-1	NoName	X	6879227	81		0	0	DEL		intergenic			Not yet
Sample 633	atm-1;xpc-1	NoName	II	9342191	68		0	4	DEL	WBGene00009626	intron			PCR,Sanger Seq. living worms
Sample 633	atm-1;xpc-1	tm8494	III	6313142	140		0	2	DEL	WBGene00001518	intron			PCR,Sanger Seq. living worms
Sample 633	atm-1;xpc-1	tm8496	V	9091430	52		0	6	DEL	WBGene00194994,WBGene00196816,WBGene00220104	exon			PCR,Sanger Seq. living worms
Sample 633	atm-1;xpc-1	tm8497	V	15176045	146		0	0	DEL	WBGene00011668	CDS			PCR,Sanger Seq. living worms
Sample 634	atm-1;xpc-1	NoName	I	11673677	72		0	0	DEL		intergenic	transcription factor binding site		Not yet
Sample 634	atm-1;xpc-1	NoName	II	2471679	599		0	0	DUP	WBGene00006647	intron			Not yet
Sample 634	atm-1;xpc-1	NoName	IV	13703515	66		0	0	MUL	WBGene00006580	intron			Not yet
Sample 634	atm-1;xpc-1	NoName	I	10502227	106		0	0	DEL	WBGene00006445	intron			PCR,Sanger Seq. living worms
Sample 634	atm-1;xpc-1	tm8502	III	13021926	336		0	21	DEL	WBGene00008809	CDS			PCR,Sanger Seq. living worms
Sample 634	atm-1;xpc-1	NoName	IV	14173276	198		0	0	DEL	WBGene00011021	UTR			PCR,Sanger Seq. living worms
Sample 634	atm-1;xpc-1	tm8504	X	5890372	420		0	0	DEL	WBGene00018640,WBGene00195837	CDS			PCR,Sanger Seq. living worms
Sample 635	atm-1;xpc-1	NoName	I	1143009	87		0	130	DEL	WBGene00021689	intron			Not yet
Sample 635	atm-1;xpc-1	NoName	X	6246730	82		0	3	DEL		intergenic	transcription factor binding site		Not yet
Sample 635	atm-1;xpc-1	tm8530	II	13968895	126		0	0	DEL	WBGene00012333	CDS			PCR,Sanger Seq. living worms
Sample 635	atm-1;xpc-1	tm8531	III	8090468	97		0	0	DEL	WBGene00019457	CDS			PCR,Sanger Seq. living worms
Sample 635	atm-1;xpc-1	tm8532	V	13082842	79		0	5	DEL	WBGene00197209	exon			PCR,Sanger Seq. living worms
Sample 636	atm-1;xpc-1	NoName	I	509658	53		0	39	DEL	WBGene00022039	intron			Not yet
Sample 636	atm-1;xpc-1	NoName	I	4681679	50		0	97	DEL	WBGene00020212	CDS			Not yet
Sample 636	atm-1;xpc-1	NoName	III	3850021	1029		0	0	DUP	WBGene00007967	CDS			Not yet
Sample 637	atm-1;xpc-1	NoName	II	5303190	131		0	0	DEL		intergenic	transcription factor binding site		Not yet
Sample 637	atm-1;xpc-1	NoName	IV	1136751	78		0	6	DEL	WBGene00016639	CDS			Not yet
Sample 637	atm-1;xpc-1	NoName	X	7783761	67		0	28	DEL	WBGene00022667	CDS			Not yet
Sample 637	atm-1;xpc-1	NoName	V	14269703	39964		0	0	DUP	WBGene00008788,WBGene00008789,WBGene00008790,WBGene00008791,WBGene00008792,WBGene00008793,WBGene00008794,WBGene00008796,WBGene00008797,WBGene00009600	CDS			Not yet
Sample 637	atm-1;xpc-1	NoName	X	1202237	188800		0	0	DUP	WBGene00003965,WBGene00006635,WBGene00016107,WBGene00016108,WBGene00016109,WBGene00016110,WBGene00016724,WBGene00016725,WBGene00016726,WBGene00016871	CDS			Not yet
Sample 637	atm-1;xpc-1	NoName	V	5708485	136		0	0	DEL		intergenic	transcription factor binding site,transcription start site		PCR,Sanger Seq. living worms
Sample 638	atm-1;xpc-1	NoName	I	5957286	57		0	8	DEL		intergenic			Not yet
Sample 638	atm-1;xpc-1	NoName	V	7656714	1943		0	9	DEL		intergenic	transcription factor binding site,transcription start site		Not yet
Sample 638	atm-1;xpc-1	NoName	I	13070917	159		0	0	DUP	WBGene00012502	CDS			Not yet
Sample 638	atm-1;xpc-1	tm8141	II	5961994	72		0	11	DEL	WBGene00044394	CDS			PCR,Sanger Seq. living worms
Sample 638	atm-1;xpc-1	NoName	II	14911172	95		0	4	DEL		intergenic	enhancer,transcription factor binding site		PCR,Sanger Seq. living worms
Sample 638	atm-1;xpc-1	NoName	IV	6051520	58		0	0	DEL	WBGene00019205	intron			PCR,Sanger Seq. living worms
Sample 638	atm-1;xpc-1	tm8144	X	16289763	115		0	34	DEL	WBGene00009935	intron			PCR,Sanger Seq. living worms
Sample 639	atm-1;xpc-1	NoName	X	8349569	157		0	44	DEL	WBGene00018886	CDS			Not yet
Sample 639	atm-1;xpc-1	NoName	V	11076146	54		0	0	DUP		intergenic	histone binding site,transcription factor binding site		Not yet
Sample 639	atm-1;xpc-1	NoName	IV	11929848	108		0	0	DEL		intergenic			PCR,Sanger Seq. living worms
Sample 640	atm-1;xpc-1	NoName	I	13416984	198		0	12	DEL		intergenic	transcription factor binding site		Not yet
Sample 640	atm-1;xpc-1	NoName	X	16224288	5500	I	264090	12591107	DEL+INS+TRS	WBGene00009070	CDS		Y18D10A.9(intron)::F23A7.5(intron) [inverted]	Not yet
Sample 640	atm-1;xpc-1	NoName	III	8826193	56		0	0	DUP	WBGene00018836	CDS			Not yet
Sample 640	atm-1;xpc-1	tm7893	I	6163605	67		0	2	DEL		intergenic	transcription factor binding site		PCR,Sanger Seq. living worms
Sample 640	atm-1;xpc-1	tm7894	I	8331654	125		0	1	DEL	WBGene00007911	CDS			PCR,Sanger Seq. living worms
Sample 640	atm-1;xpc-1	tm7895	III	12645890	71		0	6	DEL	WBGene00004161	CDS			PCR,Sanger Seq. living worms
Sample 640	atm-1;xpc-1	tm7896	X	16224163	5631		0	0	DEL	WBGene00009070	CDS			PCR,Sanger Seq. living worms
Sample 641	atm-1;xpc-1	NoName	III	11615544	657		0	28	DEL	WBGene00013424	CDS			Not yet
Sample 641	atm-1;xpc-1	NoName	V	18483144	245		0	0	DEL	WBGene00013083	intron			Not yet
Sample 641	atm-1;xpc-1	tm7913	IV	3945657	123		0	0	DEL	WBGene00021583	CDS			PCR,Sanger Seq. living worms
Sample 642	atm-1;xpc-1	NoName	II	1164716	72		0	6	DEL	WBGene00020740	intron			Not yet
Sample 642	atm-1;xpc-1	NoName	V	1599647	70		0	0	DEL		intergenic			Not yet
Sample 642	atm-1;xpc-1	NoName	I	7228780	50		0	0	DUP	WBGene00007257	CDS			Not yet
Sample 642	atm-1;xpc-1	NoName	III	11908497	52		0	0	DUP		intergenic	histone binding site,transcription factor binding site		Not yet
Sample 642	atm-1;xpc-1	tm7922	V	19133681	158		0	0	DEL		intergenic	transcription factor binding site		PCR,Sanger Seq. living worms
Sample 642	atm-1;xpc-1	tm7923	X	6718564	95		0	0	DEL	WBGene00004877	CDS			PCR,Sanger Seq. living worms
Sample 643	atm-1;xpc-1	NoName	I	14591002	53		0	0	DEL	WBGene00013682	intron			Not yet
Sample 643	atm-1;xpc-1	NoName	III	10224677	1184		0	0	DEL		intergenic	transcription factor binding site		Not yet
Sample 643	atm-1;xpc-1	NoName	IV	17383069	89		0	1	DEL	WBGene00007825	UTR			Not yet
Sample 643	atm-1;xpc-1	NoName	I	6350301	54		0	0	DUP	WBGene00000254	intron			Not yet
Sample 643	atm-1;xpc-1	NoName	III	6710892	344909		0	0	DUP	WBGene00000265,WBGene00000276,WBGene00000443,WBGene00000597,WBGene00000762,WBGene00000872,WBGene00000998,WBGene00001168,WBGene00002083,WBGene00002845	CDS			Not yet
Sample 643	atm-1;xpc-1	NoName	X	11949388	50		0	0	DUP	WBGene00011615	CDS			Not yet
Sample 643	atm-1;xpc-1	NoName	V	19820316	0	V	3804946	16015259	INS		intergenic			Not yet
Sample 643	atm-1;xpc-1	tm8203	IV	3885959	194		0	2	DEL	WBGene00018142	CDS			PCR,Sanger Seq. living worms
Sample 644	atm-1;xpc-1	NoName	II	393586	353		0	6	DEL		intergenic	transcription factor binding site		Not yet
Sample 644	atm-1;xpc-1	NoName	IV	1428545	95		0	9	DEL	WBGene00235266	pseudogene			Not yet
Sample 644	atm-1;xpc-1	NoName	X	6129348	80		0	6	DEL		intergenic	transcription factor binding site,enhancer,transcription start site		Not yet
Sample 644	atm-1;xpc-1	NoName	X	14500195	128		0	4	DEL		intergenic	transcription factor binding site		Not yet
Sample 644	atm-1;xpc-1	NoName	I	3188371	52		0	0	DUP	WBGene00021831	CDS			Not yet
Sample 644	atm-1;xpc-1	NoName	IV	2898065	50		0	0	DUP	WBGene00021885,WBGene00021898	intron			Not yet
Sample 644	atm-1;xpc-1	tm7906	I	5315128	56		0	2	DEL	WBGene00002717	pseudogene			PCR,Sanger Seq. living worms
Sample 644	atm-1;xpc-1	tm7907	IV	12881528	73		0	1	DEL	WBGene00014135	CDS			PCR,Sanger Seq. living worms
Sample 644	atm-1;xpc-1	tm7908	IV	15659295	97		0	1	DEL	WBGene00049048	exon			PCR,Sanger Seq. living worms
Sample 644	atm-1;xpc-1	tm7909	V	14416736	92		0	7	DEL	WBGene00003835	CDS			PCR,Sanger Seq. living worms
Sample 645	atm-1;xpc-1	NoName	I	4535456	80		0	94	DEL		intergenic	transcription factor binding site		Not yet
Sample 645	atm-1;xpc-1	NoName	I	14562530	61		0	110	DEL	WBGene00013680	intron			Not yet
Sample 645	atm-1;xpc-1	NoName	I	6272242	51		0	0	DUP	WBGene00015688	CDS			Not yet
Sample 645	atm-1;xpc-1	NoName	V	19828918	53		0	0	DUP	WBGene00003959	CDS			Not yet
Sample 645	atm-1;xpc-1	NoName	V	1728541	77		0	19	DEL		intergenic			PCR,Sanger Seq. living worms
Sample 645	atm-1;xpc-1	NoName	V	9299006	131		0	14	DEL	WBGene00018405	intron			PCR,Sanger Seq. living worms
Sample 645	atm-1;xpc-1	tm8535	V	12144812	124		0	10	DEL	WBGene00000490	CDS			PCR,Sanger Seq. living worms
Sample 646	atm-1;xpc-1	NoName	I	12986156	89		0	5	DEL		intergenic			Not yet
Sample 646	atm-1;xpc-1	NoName	IV	16646662	130		0	11	DEL		intergenic	histone binding site,transcription factor binding site		Not yet
Sample 646	atm-1;xpc-1	NoName	X	3007487	95		0	0	DEL		intergenic	promoter,transcription factor binding site		Not yet
Sample 646	atm-1;xpc-1	NoName	IV	8893216	53		0	0	DUP	WBGene00007760	CDS			Not yet
Sample 646	atm-1;xpc-1	tm7914	II	202692	61		0	0	DEL	WBGene00000497	intron			PCR,Sanger Seq. living worms
Sample 646	atm-1;xpc-1	tm7915	II	1870821	83		0	0	DEL		intergenic	transcription factor binding site		PCR,Sanger Seq. living worms
Sample 646	atm-1;xpc-1	tm7916	III	4007895	174		0	0	DEL	WBGene00007982	CDS			PCR,Sanger Seq. living worms
Sample 646	atm-1;xpc-1	tm7917	X	1879349	89		0	6	DEL	WBGene00021990	CDS			PCR,Sanger Seq. living worms
Sample 647	atm-1;xpc-1	NoName	X	5743670	100		0	6	DEL		intergenic			Not yet
Sample 647	atm-1;xpc-1	NoName	X	7215042	51		0	0	MUL	WBGene00200250	exon			Not yet
Sample 647	atm-1;xpc-1	tm7924	X	10831672	191		0	0	DEL	WBGene00001495	CDS			PCR,Sanger Seq. living worms
Sample 648	atm-1;xpc-1	NoName	I	14527682	183		0	0	DEL		intergenic	transcription factor binding site		Not yet
Sample 648	atm-1;xpc-1	NoName	III	4685290	101		0	10	DEL	WBGene00011405	pseudogene			Not yet
Sample 648	atm-1;xpc-1	NoName	X	514446	53		0	0	DUP	WBGene00015139	UTR			Not yet
Sample 648	atm-1;xpc-1	tm7918	III	3749037	139		0	8	DEL	WBGene00009375	intron			PCR,Sanger Seq. living worms
Sample 648	atm-1;xpc-1	tm7920	X	9273765	111		0	1	DEL	WBGene00206482	CDS			PCR,Sanger Seq. living worms
Sample 648	atm-1;xpc-1	tm7921	X	17677854	110		0	0	DEL	WBGene00020732	CDS			PCR,Sanger Seq. living worms
Sample 649	atm-1;xpc-1	NoName	II	5875314	153		0	1	DEL	WBGene00018873	CDS			Not yet
Sample 649	atm-1;xpc-1	NoName	V	2995598	51		0	0	DEL	WBGene00005867	CDS			Not yet
Sample 649	atm-1;xpc-1	NoName	II	11498694	5971		0	0	DUP	WBGene00007145,WBGene00219293	CDS			Not yet
Sample 649	atm-1;xpc-1	NoName	V	14450814	58		0	0	DUP	WBGene00009084	CDS			Not yet
Sample 650	atm-1;xpc-1	NoName	I	11832796	107		0	106	DEL	WBGene00012947	intron			Not yet
Sample 650	atm-1;xpc-1	NoName	IV	3559262	143		0	0	DEL		intergenic			Not yet
Sample 650	atm-1;xpc-1	NoName	IV	15677209	52		0	0	DUP		intergenic			Not yet
Sample 650	atm-1;xpc-1	NoName	II	13163133	109		0	6	DEL	WBGene00003388	intron			PCR,Sanger Seq. living worms
Sample 650	atm-1;xpc-1	tm8523	III	602242	1153		0	7	DEL	WBGene00021907	CDS			PCR,Sanger Seq. living worms
Sample 650	atm-1;xpc-1	tm8524	V	6960862	171		0	13	DEL	WBGene00003165	CDS			PCR,Sanger Seq. living worms
Sample 650	atm-1;xpc-1	tm8525	V	7353748	74		0	8	DEL	WBGene00005480	CDS			PCR,Sanger Seq. living worms
Sample 650	atm-1;xpc-1	tm8526	X	7908047	162		0	8	DEL	WBGene00016534	CDS			PCR,Sanger Seq. living worms
Sample 650	atm-1;xpc-1	tm8527	X	11248171	172		0	11	DEL	WBGene00201557	exon			PCR,Sanger Seq. living worms
Sample 651	atm-1;xpc-1	NoName	V	578267	55		0	0	DUP	WBGene00019453	CDS			Not yet
Sample 651	atm-1;xpc-1	NoName	V	15641445	52		0	0	DUP	WBGene00005384	pseudogene			Not yet
Sample 651	atm-1;xpc-1	NoName	X	4258459	54		0	0	DUP	WBGene00005717	intron			Not yet
Sample 651	atm-1;xpc-1	NoName	IV	11214880	53		0	14	DEL	WBGene00011130	intron			PCR,Sanger Seq. living worms
Sample 651	atm-1;xpc-1	NoName	V	19931324	143		0	0	DEL	WBGene00013362	intron			PCR,Sanger Seq. living worms
Sample 652	atm-1;xpc-1	NoName	II	2521717	56		0	1	DEL	WBGene00018223	CDS			Not yet
Sample 652	atm-1;xpc-1	NoName	IV	8170450	236		0	5	DEL		intergenic	transcription factor binding site,histone binding site,enhancer,transcription start site		Not yet
Sample 652	atm-1;xpc-1	tm7950	II	13906238	105		0	7	DEL	WBGene00200558	exon			PCR,Sanger Seq. living worms
Sample 652	atm-1;xpc-1	tm7951	V	1174645	127		0	0	DEL	WBGene00004230	CDS			PCR,Sanger Seq. living worms
Sample 653	atm-1;xpc-1	NoName	I	10506796	110		0	0	DEL		intergenic			Not yet
Sample 653	atm-1;xpc-1	NoName	X	17005109	78		0	0	DEL	WBGene00019347	intron			Not yet
Sample 653	atm-1;xpc-1	NoName	I	15060310	54		0	0	DUP	WBGene00004677	pseudogene			Not yet
Sample 653	atm-1;xpc-1	NoName	II	9346622	9597		0	0	DUP	WBGene00006433,WBGene00009627,WBGene00219945	CDS			Not yet
Sample 653	atm-1;xpc-1	NoName	IV	1660342	115		0	0	DUP	WBGene00021512	CDS			Not yet
Sample 653	atm-1;xpc-1	tm8258	I	4611752	236		0	0	DEL	WBGene00016650	intron			PCR,Sanger Seq. living worms
Sample 653	atm-1;xpc-1	tm8259	III	1009921	196		0	7	DEL		intergenic	transcription factor binding site		PCR,Sanger Seq. living worms
Sample 653	atm-1;xpc-1	NoName	III	8659815	77		0	0	DEL	WBGene00001078	UTR			PCR,Sanger Seq. living worms
Sample 653	atm-1;xpc-1	NoName	X	10117092	139		0	1	DEL	WBGene00006792	intron			PCR,Sanger Seq. living worms
Sample 654	atm-1;xpc-1	NoName	IV	11000752	242		0	6	DEL		intergenic			Not yet
Sample 654	atm-1;xpc-1	tm8227	II	11912075	94		0	0	DEL	WBGene00014151	intron			PCR,Sanger Seq. living worms
Sample 654	atm-1;xpc-1	tm8228	V	5379010	88		0	6	DEL		intergenic			PCR,Sanger Seq. living worms
Sample 654	atm-1;xpc-1	tm8229	X	15695499	124		0	1	DEL	WBGene00007284	intron			PCR,Sanger Seq. living worms
Sample 655	atm-1;xpc-1	NoName	V	1706634	199		0	2	DEL		intergenic			Not yet
Sample 655	atm-1;xpc-1	NoName	V	13601267	69		0	9	DEL		intergenic	transcription factor binding site		Not yet
Sample 655	atm-1;xpc-1	NoName	I	3758555	58		0	0	MUL	WBGene00002134	intron			Not yet
Sample 655	atm-1;xpc-1	tm7954	II	870302	1969		0	0	DEL	WBGene00021576	CDS			PCR,Sanger Seq. living worms
Sample 655	atm-1;xpc-1	tm7955	III	6171462	93		0	3	DEL	WBGene00018341	UTR			PCR,Sanger Seq. living worms
Sample 656	atm-1;xpc-1	NoName	V	14485848	185		0	10	DEL		intergenic	transcription factor binding site		Not yet
Sample 656	atm-1;xpc-1	NoName	V	19103474	667		0	0	DEL	WBGene00012676	CDS			Not yet
Sample 656	atm-1;xpc-1	NoName	I	15065353	50		0	0	DUP	WBGene00004622	exon			Not yet
Sample 656	atm-1;xpc-1	NoName	II	7074610	52		0	0	DUP	WBGene00002183	CDS			Not yet
Sample 656	atm-1;xpc-1	NoName	III	4119153	52		0	0	DUP	WBGene00006830	intron			Not yet
Sample 656	atm-1;xpc-1	NoName	I	190897	51		0	0	MUL	WBGene00000227	CDS			Not yet
Sample 656	atm-1;xpc-1	tm8257	I	13723352	66		0	0	DEL	WBGene00012394	intron			PCR,Sanger Seq. living worms
Sample 657	atm-1;xpc-1	tm8270	V	20349831	66		0	1	DEL	WBGene00014874	pseudogene			PCR,Sanger Seq. living worms
Sample 657	atm-1;xpc-1	NoName	X	7306122	173		0	0	DEL		intergenic	transcription factor binding site		PCR,Sanger Seq. living worms
Sample 658	atm-1;xpc-1	NoName	I	11034504	82		0	4	DEL	WBGene00013128	intron			Not yet
Sample 658	atm-1;xpc-1	NoName	III	2078281	155		0	0	DEL		intergenic			Not yet
Sample 658	atm-1;xpc-1	tm7925	III	762115	78		0	0	DEL	WBGene00018363	intron			PCR,Sanger Seq. living worms
Sample 658	atm-1;xpc-1	tm7926	IV	2380555	89		0	5	DEL	WBGene00021423	intron			PCR,Sanger Seq. living worms
Sample 658	atm-1;xpc-1	tm7927	V	14397446	13114		0	13	DEL	WBGene00007614,WBGene00044971,WBGene00174497,WBGene00206494	CDS			PCR,Sanger Seq. living worms
Sample 659	atm-1;xpc-1	NoName	IV	14610266	97		0	1	DEL	WBGene00167926	exon			Not yet
Sample 659	atm-1;xpc-1	NoName	V	463623	91		0	7	DEL	WBGene00019742	CDS			Not yet
Sample 659	atm-1;xpc-1	NoName	X	4053605	486		0	1	DEL		intergenic			Not yet
Sample 659	atm-1;xpc-1	tm8145	III	10201926	131		0	5	DEL	WBGene00011873	CDS			PCR,Sanger Seq. living worms
Sample 659	atm-1;xpc-1	tm8146	III	10728092	118		0	1	DEL	WBGene00012360	CDS			PCR,Sanger Seq. living worms
Sample 659	atm-1;xpc-1	tm8147	IV	15751614	208		0	0	DEL	WBGene00045712,WBGene00046160,WBGene00169575,WBGene00171404	exon			PCR,Sanger Seq. living worms
Sample 660	atm-1;xpc-1	NoName	I	6170223	78		0	1	DEL		intergenic			Not yet
Sample 660	atm-1;xpc-1	NoName	I	12766245	130		0	0	DEL		intergenic			Not yet
Sample 660	atm-1;xpc-1	NoName	I	14572186	56		0	8	DEL	WBGene00013682	intron			Not yet
Sample 660	atm-1;xpc-1	NoName	II	10123073	1366		0	0	DEL	WBGene00044035	intron			Not yet
Sample 660	atm-1;xpc-1	NoName	X	15689445	57		0	5	DEL	WBGene00007284	UTR			Not yet
Sample 660	atm-1;xpc-1	NoName	III	9710964	71		0	0	DEL	WBGene00003571	CDS			PCR,Sanger Seq. living worms
Sample 660	atm-1;xpc-1	tm8537	X	13065147	262		0	0	DEL	WBGene00010522	CDS			PCR,Sanger Seq. living worms
Sample 661	atm-1;xpc-1	NoName	IV	8833223	54		0	0	DUP	WBGene00012121	CDS			Not yet
Sample 661	atm-1;xpc-1	NoName	I	8049496	91		0	15	DEL		intergenic	histone binding site,transcription factor binding site		PCR,Sanger Seq. living worms
Sample 661	atm-1;xpc-1	tm8132	II	2034521	1410		0	2	DEL	WBGene00019132,WBGene00206415	CDS		F59H6.14(CDS)::F59H6.1(intron) [inverted]	PCR,Sanger Seq. living worms
Sample 661	atm-1;xpc-1	NoName	V	6000762	73		0	0	DEL		intergenic	transcription factor binding site,transcription start site		PCR,Sanger Seq. living worms
Sample 661	atm-1;xpc-1	NoName	V	10465757	81		0	4	DEL		intergenic	transcription factor binding site		PCR,Sanger Seq. living worms
Sample 661	atm-1;xpc-1	tm8135	X	7160245	75		0	3	DEL	WBGene00004004	CDS			PCR,Sanger Seq. living worms
Sample 662	atm-1;xpc-1	NoName	I	933702	23518		0	0	DEL	WBGene00003238,WBGene00003548,WBGene00022383,WBGene00023199,WBGene00195544,WBGene00199411,WBGene00200422	CDS			Not yet
Sample 662	atm-1;xpc-1	NoName	V	1745078	54		0	1	DEL	WBGene00022805	intron			Not yet
Sample 662	atm-1;xpc-1	tm8241	II	15257038	165		0	4	DEL		intergenic	transcription factor binding site		PCR,Sanger Seq. living worms
Sample 663	atm-1;xpc-1	NoName	III	13366561	61		0	20	DEL	WBGene00044228	CDS			Not yet
Sample 663	atm-1;xpc-1	NoName	X	10407685	74		0	8	DEL	WBGene00013916	intron			Not yet
Sample 663	atm-1;xpc-1	tm7942	II	359346	3384		0	0	DEL	WBGene00004218	CDS			PCR,Sanger Seq. living worms
Sample 663	atm-1;xpc-1	tm7943	III	3404656	82		0	0	DEL		intergenic	transcription factor binding site,histone binding site,transcription start site		PCR,Sanger Seq. living worms
Sample 663	atm-1;xpc-1	tm7944	V	2988592	87		0	1	DEL	WBGene00005305	pseudogene			PCR,Sanger Seq. living worms
Sample 664	atm-1;xpc-1	NoName	II	13112496	72		0	0	DEL	WBGene00009245	intron			Not yet
Sample 664	atm-1;xpc-1	NoName	III	6669712	107		0	0	DEL		intergenic	transcription factor binding site		Not yet
Sample 664	atm-1;xpc-1	NoName	III	7732519	120		0	9	DEL	WBGene00003559	intron			Not yet
Sample 664	atm-1;xpc-1	NoName	I	5286214	55		0	0	DUP	WBGene00001333	CDS			Not yet
Sample 664	atm-1;xpc-1	NoName	V	4720820	55		0	0	MUL		intergenic	transcription factor binding site		Not yet
Sample 664	atm-1;xpc-1	tm10357	V	5180430	7695		0	3	DEL	WBGene00015366,WBGene00015370	CDS			PCR,Sanger Seq. living worms
Sample 665	atm-1;xpc-1	NoName	II	10432735	150		0	7	DEL		intergenic			Not yet
Sample 665	atm-1;xpc-1	NoName	IV	7702603	59		0	0	DUP		intergenic			Not yet
Sample 665	atm-1;xpc-1	NoName	V	15829458	50		0	0	DUP	WBGene00044105	CDS			Not yet
Sample 666	atm-1;xpc-1	NoName	X	9528861	68		0	0	DEL		intergenic			Not yet
Sample 666	atm-1;xpc-1	tm8208	III	155884	86		0	0	DEL	WBGene00020546	intron			PCR,Sanger Seq. living worms
Sample 667	atm-1;xpc-1	NoName	V	18334407	130		0	14	DEL		intergenic			Not yet
Sample 667	atm-1;xpc-1	tm11153	X	1935468	130		0	11	DEL	WBGene00022511	CDS			Not yet
Sample 667	atm-1;xpc-1	NoName	X	17542625	120		0	8	DEL		intergenic			Not yet
Sample 667	atm-1;xpc-1	tm7952	I	5011555	109		0	0	DEL	WBGene00018789	CDS			PCR,Sanger Seq. living worms
Sample 667	atm-1;xpc-1	tm7953	IV	12501345	352		0	0	DEL		intergenic			PCR,Sanger Seq. living worms
Sample 668	atm-1;xpc-1	NoName	III	1996107	126		0	1	DEL		intergenic			Not yet
Sample 668	atm-1;xpc-1	NoName	X	17638729	127		0	1	DEL	WBGene00019211	intron			Not yet
Sample 668	atm-1;xpc-1	tm8253	V	15333035	83		0	18	DEL		intergenic			PCR,Sanger Seq. living worms
Sample 669	atm-1;xpc-1	NoName	II	14931226	108		0	7	DEL	WBGene00008443	CDS			Not yet
Sample 669	atm-1;xpc-1	NoName	X	227693	75		0	0	DEL		intergenic	histone binding site		Not yet
Sample 669	atm-1;xpc-1	NoName	X	13510261	90		0	0	DEL	WBGene00000758,WBGene00010368	CDS			Not yet
Sample 669	atm-1;xpc-1	NoName	II	2467416	4809		0	0	DUP	WBGene00006647	CDS			Not yet
Sample 669	atm-1;xpc-1	NoName	II	11500519	51		0	0	DUP		intergenic	transcription factor binding site		Not yet
Sample 669	atm-1;xpc-1	NoName	IV	2027886	2027		0	0	DUP	WBGene00022301	CDS			Not yet
Sample 669	atm-1;xpc-1	NoName	IV	2814279	50		0	0	DUP		intergenic	histone binding site		Not yet
Sample 669	atm-1;xpc-1	NoName	V	13466935	50		0	0	DUP	WBGene00001496	CDS			Not yet
Sample 669	atm-1;xpc-1	NoName	I	3990252	59		0	0	MUL		intergenic	transcription factor binding site		Not yet
Sample 669	atm-1;xpc-1	NoName	II	2224738	262		0	0	MUL	WBGene00018784	intron			Not yet
Sample 669	atm-1;xpc-1	NoName	II	2471642	595		0	0	MUL	WBGene00006647	intron			Not yet
Sample 669	atm-1;xpc-1	NoName	II	2570289	321		0	0	MUL	WBGene00017280	intron			Not yet
Sample 669	atm-1;xpc-1	NoName	II	2570402	389		0	0	MUL	WBGene00017280	intron			Not yet
Sample 669	atm-1;xpc-1	NoName	II	14071456	54		0	0	MUL	WBGene00012730	intron			Not yet
Sample 669	atm-1;xpc-1	NoName	V	19628306	10532		0	0	MUL	WBGene00012826,WBGene00012827,WBGene00012828,WBGene00014891	CDS		Y43F8C.6(intron)::Y43F8C.4(intron) [inverted]	Not yet
Sample 669	atm-1;xpc-1	NoName	V	20398815	276		0	0	MUL	WBGene00010006	intron			Not yet
Sample 669	atm-1;xpc-1	NoName	V	20398839	89		0	0	MUL	WBGene00010006	intron			Not yet
Sample 669	atm-1;xpc-1	tm7931	V	194571	86		0	3	DEL	WBGene00044689	CDS			PCR,Sanger Seq. living worms
Sample 669	atm-1;xpc-1	tm7932	V	5801945	95		0	0	DEL	WBGene00000893	intron			PCR,Sanger Seq. living worms
Sample 670	atm-1;xpc-1	NoName	I	10206849	63		0	1	DEL		intergenic			Not yet
Sample 670	atm-1;xpc-1	tm8171	I	823354	67		0	5	DEL	WBGene00022518	intron			PCR,Sanger Seq. living worms
Sample 670	atm-1;xpc-1	NoName	I	5707713	119		0	0	DEL		intergenic	transcription factor binding site		PCR,Sanger Seq. living worms
Sample 670	atm-1;xpc-1	NoName	X	1986274	51		0	0	DEL	WBGene00001569	intron			PCR,Sanger Seq. living worms
Sample 670	atm-1;xpc-1	tm8174	X	14864536	81		0	3	DEL	WBGene00007773	intron			PCR,Sanger Seq. living worms
Sample 671	atm-1;xpc-1	NoName	II	3796876	258		0	22	DEL	WBGene00021171	CDS			Not yet
Sample 671	atm-1;xpc-1	NoName	V	8648138	159		0	0	DEL		intergenic	transcription factor binding site,enhancer,transcription start site		Not yet
Sample 671	atm-1;xpc-1	tm7946	I	5669792	129		0	6	DEL		intergenic	transcription factor binding site		PCR,Sanger Seq. living worms
Sample 671	atm-1;xpc-1	tm7947	I	9256522	108		0	3	DEL	WBGene00009500	CDS			PCR,Sanger Seq. living worms
Sample 671	atm-1;xpc-1	tm7948	III	9344785	60		0	0	DEL	WBGene00195325	exon			PCR,Sanger Seq. living worms
Sample 671	atm-1;xpc-1	tm7949	X	4369084	113		0	0	DEL		intergenic			PCR,Sanger Seq. living worms
Sample 672	atm-1;xpc-1	NoName	II	7722742	474		0	0	DEL		intergenic	transcription factor binding site,transcription start site,enhancer		Not yet
Sample 672	atm-1;xpc-1	NoName	II	11412368	857	II	7723216	3668	DEL+INS	WBGene00007339	CDS		C05D12.1(CDS)::B0228.4(intron) [inverted]	Not yet
Sample 672	atm-1;xpc-1	NoName	V	18792217	178		0	0	DUP	WBGene00012449	intron			Not yet
Sample 672	atm-1;xpc-1	tm7933	III	2616636	63		0	1	DEL	WBGene00022195	intron			PCR,Sanger Seq. living worms
Sample 672	atm-1;xpc-1	tm7934	IV	9316005	87		0	3	DEL	WBGene00009878	CDS			PCR,Sanger Seq. living worms
Sample 672	atm-1;xpc-1	tm7935	V	2620705	993		0	0	DEL	WBGene00005477	UTR			PCR,Sanger Seq. living worms
Sample 674	atm-1;xpc-1	NoName	V	20650362	186		0	1	DEL		intergenic	transcription factor binding site		Not yet
Sample 674	atm-1;xpc-1	tm8230	I	2858742	147		0	8	DEL	WBGene00044433	CDS			PCR,Sanger Seq. living worms
Sample 674	atm-1;xpc-1	tm8231	I	6294801	74		0	0	DEL		intergenic	transcription factor binding site,transcription start site		PCR,Sanger Seq. living worms
Sample 674	atm-1;xpc-1	tm8232	V	10668057	154		0	8	DEL	WBGene00006667	CDS			PCR,Sanger Seq. living worms
Sample 674	atm-1;xpc-1	tm8233	X	922250	239		0	9	DEL	WBGene00018076	CDS			PCR,Sanger Seq. living worms
Sample 674	atm-1;xpc-1	tm8234	X	15003024	140		0	0	DEL	WBGene00008979	CDS			PCR,Sanger Seq. living worms
Sample 675	atm-1;xpc-1	NoName	X	17607282	150		0	0	DEL	WBGene00015868	intron			Not yet
Sample 675	atm-1;xpc-1	NoName	III	9768802	52		0	0	DUP	WBGene00000366	CDS			Not yet
Sample 675	atm-1;xpc-1	tm8175	II	2525315	96		0	0	DEL	WBGene00019341	CDS			PCR,Sanger Seq. living worms
Sample 675	atm-1;xpc-1	tm8176	II	7252685	112		0	1	DEL	WBGene00003078,WBGene00017967	intron			PCR,Sanger Seq. living worms
Sample 675	atm-1;xpc-1	tm8177	II	7625703	368		0	1	DEL		intergenic	enhancer,transcription factor binding site		PCR,Sanger Seq. living worms
Sample 675	atm-1;xpc-1	tm8178	V	12202193	85		0	2	DEL	WBGene00014098	CDS			PCR,Sanger Seq. living worms
Sample 676	atm-1;xpc-1	NoName	I	11839671	67		0	2	DEL	WBGene00012948	intron			Not yet
Sample 676	atm-1;xpc-1	NoName	II	5077993	122		0	2	DEL		intergenic	transcription factor binding site		Not yet
Sample 676	atm-1;xpc-1	NoName	IV	629231	173		0	0	DEL	WBGene00015497	intron			Not yet
Sample 676	atm-1;xpc-1	NoName	IV	6995081	591775	IV	6995209	591584	DEL+INV	WBGene00000292,WBGene00000392,WBGene00000585,WBGene00000687,WBGene00000688,WBGene00000888,WBGene00000942,WBGene00000996,WBGene00001187,WBGene00001241	CDS			Not yet
Sample 676	atm-1;xpc-1	NoName	V	12776014	116		0	0	DUP	WBGene00013902	CDS			Not yet
Sample 676	atm-1;xpc-1	NoName	V	19230100	277		0	0	DUP	WBGene00006140	pseudogene			Not yet
Sample 677	atm-1;xpc-1	tm7956	II	3283590	502		0	3	DEL	WBGene00017183,WBGene00018196	CDS			PCR,Sanger Seq. living worms
Sample 677	atm-1;xpc-1	tm7957	III	2599935	118		0	0	DEL	WBGene00007019	intron			PCR,Sanger Seq. living worms
Sample 677	atm-1;xpc-1	tm7958	IV	5264997	261		0	6	DEL	WBGene00004851,WBGene00173270	exon			PCR,Sanger Seq. living worms
Sample 677	atm-1;xpc-1	tm7959	IV	15138368	130		0	3	DEL		intergenic			PCR,Sanger Seq. living worms
Sample 677	atm-1;xpc-1	tm7960	V	7376334	231		0	0	DEL	WBGene00005948	pseudogene			PCR,Sanger Seq. living worms
Sample 677	atm-1;xpc-1	tm7961	X	4818803	100		0	10	DEL	WBGene00019959	CDS			PCR,Sanger Seq. living worms
Sample 678	atm-1;xpc-1	NoName	II	10611048	51		0	5	DEL		intergenic			Not yet
Sample 678	atm-1;xpc-1	NoName	III	6229048	50		0	0	DUP	WBGene00020443	intron			Not yet
Sample 678	atm-1;xpc-1	NoName	IV	9783840	50		0	0	DUP	WBGene00011745	intron			Not yet
Sample 678	atm-1;xpc-1	NoName	V	484622	2871		0	0	DUP	WBGene00020152,WBGene00020153	CDS			Not yet
Sample 678	atm-1;xpc-1	tm8220	V	487690	648		0	6	DEL	WBGene00020152	intron			PCR,Sanger Seq. living worms
Sample 678	atm-1;xpc-1	tm8221	X	14986407	109		0	0	DEL	WBGene00004317	CDS			PCR,Sanger Seq. living worms
Sample 679	atm-1;xpc-1	NoName	V	3416427	221		0	36	DEL	WBGene00020610	intron			Not yet
Sample 679	atm-1;xpc-1	NoName	II	6669198	0	I	2174331	1493701	INS+TRS	WBGene00020576	CDS			Not yet
Sample 680	atm-1;xpc-1	NoName	IV	8039754	79		0	5	DEL		intergenic	transcription factor binding site		Not yet
Sample 680	atm-1;xpc-1	NoName	V	13674199	144		0	0	DEL	WBGene00010282	intron			Not yet
Sample 680	atm-1;xpc-1	NoName	I	15063968	1405		0	0	DUP	WBGene00004567,WBGene00004622	exon			Not yet
Sample 680	atm-1;xpc-1	tm10358	III	10974649	893		0	0	DEL	WBGene00012272	CDS			PCR,Sanger Seq. living worms
Sample 681	atm-1;xpc-1	NoName	I	12817961	57		0	0	DEL		intergenic	transcription factor binding site		Not yet
Sample 681	atm-1;xpc-1	NoName	III	1190139	156		0	0	DEL	WBGene00022491	intron			Not yet
Sample 681	atm-1;xpc-1	NoName	I	6570233	50		0	0	DUP	WBGene00019001	CDS			Not yet
Sample 681	atm-1;xpc-1	NoName	II	5935673	288		0	0	DUP	WBGene00001208	intron			Not yet
Sample 681	atm-1;xpc-1	NoName	IV	2137004	61		0	0	DUP	WBGene00016918	CDS			Not yet
Sample 681	atm-1;xpc-1	NoName	X	300984	59		0	0	DUP		intergenic			Not yet
Sample 682	atm-1;xpc-1	NoName	II	5258347	485		0	5	DEL		intergenic			Not yet
Sample 682	atm-1;xpc-1	NoName	III	6970984	53		0	0	DUP	WBGene00001168	CDS			Not yet
Sample 682	atm-1;xpc-1	tm7928	I	3120888	304		0	15	DEL	WBGene00016663	intron			PCR,Sanger Seq. living worms
Sample 682	atm-1;xpc-1	tm7929	II	10255394	129		0	5	DEL	WBGene00010013	CDS			PCR,Sanger Seq. living worms
Sample 682	atm-1;xpc-1	tm7930	IV	6271251	91		0	1	DEL	WBGene00005742	CDS			PCR,Sanger Seq. living worms
Sample 683	atm-1;xpc-1	NoName	I	12856184	51		0	1	DEL	WBGene00012479	intron			Not yet
Sample 683	atm-1;xpc-1	NoName	II	7949759	121		0	0	DEL		intergenic			Not yet
Sample 683	atm-1;xpc-1	NoName	III	6029492	106		0	7	DEL	WBGene00022695	CDS			Not yet
Sample 683	atm-1;xpc-1	NoName	III	5804213	52		0	0	DUP	WBGene00001869	CDS			Not yet
Sample 683	atm-1;xpc-1	NoName	IV	17262317	62		0	0	MUL	WBGene00014000	CDS			Not yet
Sample 684	atm-1;xpc-1	NoName	I	5086550	73		0	0	DEL	WBGene00002213	UTR			Not yet
Sample 684	atm-1;xpc-1	NoName	I	12859997	210		0	0	DEL	WBGene00012480	intron			Not yet
Sample 684	atm-1;xpc-1	NoName	V	150055	58		0	1	DEL	WBGene00021002	intron			Not yet
Sample 684	atm-1;xpc-1	NoName	V	6613292	107		0	19	DEL		intergenic	histone binding site		Not yet
Sample 685	atm-1;xpc-1	tm7984	II	1754055	58		0	6	DEL	WBGene00018109	CDS			PCR,Sanger Seq. living worms
Sample 685	atm-1;xpc-1	tm7985	II	5352256	122		0	3	DEL	WBGene00017285	CDS			PCR,Sanger Seq. living worms
Sample 685	atm-1;xpc-1	tm7986	III	5575040	152		0	7	DEL	WBGene00017299	intron			PCR,Sanger Seq. living worms
Sample 685	atm-1;xpc-1	tm7987	IV	12790456	101		0	10	DEL		intergenic	transcription factor binding site		PCR,Sanger Seq. living worms
Sample 685	atm-1;xpc-1	tm7988	V	5463469	51		0	0	DEL		intergenic			PCR,Sanger Seq. living worms
Sample 685	atm-1;xpc-1	tm7989	V	15530337	76		0	9	DEL	WBGene00005481	CDS			PCR,Sanger Seq. living worms
Sample 685	atm-1;xpc-1	tm7990	V	17349867	1378		0	22	DEL	WBGene00009834,WBGene00009841	CDS		F47H4.11(CDS)::F47H4.1(intron)	PCR,Sanger Seq. living worms
Sample 685	atm-1;xpc-1	tm7991	V	20475051	106		0	3	DEL	WBGene00007124	exon			PCR,Sanger Seq. living worms
Sample 686	atm-1;xpc-1	NoName	V	4482188	1335		0	0	DUP	WBGene00020369	CDS			Not yet
Sample 686	atm-1;xpc-1	tm8216	I	1240538	471		0	0	DEL	WBGene00021685	intron			PCR,Sanger Seq. living worms
Sample 686	atm-1;xpc-1	NoName	II	6618626	133		0	16	DEL	WBGene00003480	intron			PCR,Sanger Seq. living worms
Sample 686	atm-1;xpc-1	tm8218	IV	15626221	202		0	8	DEL	WBGene00049792	exon			PCR,Sanger Seq. living worms
Sample 686	atm-1;xpc-1	tm8219	V	19258412	203		0	5	DEL	WBGene00009016	CDS			PCR,Sanger Seq. living worms
Sample 687	atm-1;xpc-1	NoName	I	6977851	168		0	20	DEL		intergenic	histone binding site		Not yet
Sample 687	atm-1;xpc-1	NoName	IV	6888121	117		0	0	DEL	WBGene00020235	UTR			Not yet
Sample 687	atm-1;xpc-1	NoName	IV	16677951	117		0	0	DEL	WBGene00013113	pseudogene			Not yet
Sample 687	atm-1;xpc-1	NoName	I	14157407	52		0	0	DUP		intergenic	transcription factor binding site		Not yet
Sample 687	atm-1;xpc-1	tm7963	II	1678679	73		0	0	DEL	WBGene00019038	CDS			PCR,Sanger Seq. living worms
Sample 687	atm-1;xpc-1	tm7964	II	13244705	218		0	0	DEL		intergenic	transcription factor binding site		PCR,Sanger Seq. living worms
Sample 687	atm-1;xpc-1	tm7965	V	12733898	84		0	10	DEL		intergenic	transcription factor binding site		PCR,Sanger Seq. living worms
Sample 687	atm-1;xpc-1	tm7966	X	8703261	86		0	0	DEL		intergenic			PCR,Sanger Seq. living worms
Sample 688	atm-1;xpc-1	NoName	II	6454851	66		0	0	DUP		intergenic	promoter		Not yet
Sample 689	atm-1;xpc-1	NoName	IV	2362089	87		0	10	DEL	WBGene00021423	intron			Not yet
Sample 689	atm-1;xpc-1	NoName	V	3850812	8131		0	0	DUP	WBGene00018540,WBGene00018541,WBGene00018544,WBGene00018545	CDS			Not yet
Sample 689	atm-1;xpc-1	NoName	X	6608815	349096		0	0	DUP	WBGene00000042,WBGene00000043,WBGene00000210,WBGene00000216,WBGene00000745,WBGene00000746,WBGene00000786,WBGene00000991,WBGene00001572,WBGene00001617	CDS			Not yet
Sample 689	atm-1;xpc-1	NoName	IV	973499	52		0	0	MUL	WBGene00004047	intron			Not yet
Sample 689	atm-1;xpc-1	tm10359	II	2542434	78		0	23	DEL	WBGene00019338	CDS			PCR,Sanger Seq. living worms
Sample 690	atm-1;xpc-1	NoName	III	1854158	67		0	10	DEL		intergenic	promoter,transcription factor binding site		Not yet
Sample 690	atm-1;xpc-1	NoName	IV	8054263	65		0	0	DEL		intergenic	transcription factor binding site		Not yet
Sample 690	atm-1;xpc-1	NoName	X	15685194	115		0	2	DEL	WBGene00001687	intron			Not yet
Sample 690	atm-1;xpc-1	NoName	II	744090	8839		0	0	DUP	WBGene00004926,WBGene00015616,WBGene00173635	CDS			Not yet
Sample 690	atm-1;xpc-1	tm10319	II	12939827	314		0	4	DEL	WBGene00010268	CDS			PCR,Sanger Seq. living worms
Sample 690	atm-1;xpc-1	tm10320	IV	5622590	215		0	0	DEL	WBGene00044124	CDS			PCR,Sanger Seq. living worms
Sample 690	atm-1;xpc-1	NoName	V	7020096	200		0	39	DEL	WBGene00017616	CDS			PCR,Sanger Seq. living worms
Sample 690	atm-1;xpc-1	tm10322	V	18751751	121		0	0	DEL	WBGene00045361	CDS			PCR,Sanger Seq. living worms
Sample 691	atm-1;xpc-1	NoName	II	1482698	164		0	6	DEL		intergenic	transcription factor binding site		Not yet
Sample 691	atm-1;xpc-1	NoName	II	8979138	0	I	6948030	4189016	INS+INV+TRS	WBGene00007687	CDS			Not yet
Sample 691	atm-1;xpc-1	tm8273	III	8855472	85		0	1	DEL	WBGene00004041	pseudogene			PCR,Sanger Seq. living worms
Sample 691	atm-1;xpc-1	tm8274	V	16747656	121		0	6	DEL	WBGene00012019	CDS			PCR,Sanger Seq. living worms
Sample 691	atm-1;xpc-1	tm8275	X	14586722	163		0	4	DEL	WBGene00008094	CDS			PCR,Sanger Seq. living worms
Sample 692	atm-1;xpc-1	NoName	II	9106224	59		0	0	DEL		intergenic			Not yet
Sample 692	atm-1;xpc-1	NoName	III	13037194	118		0	2	DEL		intergenic	transcription factor binding site		Not yet
Sample 692	atm-1;xpc-1	NoName	II	7057566	50		0	0	DUP	WBGene00022856	CDS			Not yet
Sample 692	atm-1;xpc-1	NoName	III	7568451	57		0	0	DUP	WBGene00020050	CDS			Not yet
Sample 692	atm-1;xpc-1	NoName	X	17155513	126		0	0	DUP	WBGene00020727,WBGene00202242	CDS			Not yet
Sample 692	atm-1;xpc-1	tm8242	II	9781543	65		0	10	DEL	WBGene00011677	CDS			PCR,Sanger Seq. living worms
Sample 692	atm-1;xpc-1	tm8243	V	14947619	859		0	0	DEL		intergenic	transcription factor binding site		PCR,Sanger Seq. living worms
Sample 692	atm-1;xpc-1	tm8244	V	17287891	109		0	4	DEL	WBGene00005777	intron			PCR,Sanger Seq. living worms
Sample 692	atm-1;xpc-1	tm8245	X	16595480	115		0	3	DEL	WBGene00000401	intron			PCR,Sanger Seq. living worms
Sample 693	atm-1;xpc-1	NoName	I	1909102	87		0	111	DEL	WBGene00022138	intron			Not yet
Sample 693	atm-1;xpc-1	NoName	III	8114340	94		0	25	DEL	WBGene00001565	intron			PCR,Sanger Seq. living worms
Sample 693	atm-1;xpc-1	tm8473	X	823443	115		0	6	DEL	WBGene00000899	CDS			PCR,Sanger Seq. living worms
Sample 693	atm-1;xpc-1	tm8474	X	3926248	149		0	16	DEL	WBGene00020665	CDS			PCR,Sanger Seq. living worms
Sample 694	atm-1;xpc-1	NoName	IV	1606374	53		0	34	DEL	WBGene00021514	intron			Not yet
Sample 694	atm-1;xpc-1	NoName	X	15154535	66		0	0	DEL		intergenic			Not yet
Sample 694	atm-1;xpc-1	tm8158	V	17711879	132		0	6	DEL	WBGene00006685	CDS			PCR,Sanger Seq. living worms
Sample 695	atm-1;xpc-1	NoName	I	2342868	51		0	0	DEL	WBGene00021463	intron			Not yet
Sample 695	atm-1;xpc-1	NoName	IV	17368646	100		0	2	DEL	WBGene00007827	CDS			Not yet
Sample 695	atm-1;xpc-1	NoName	V	3572921	530		0	0	DEL	WBGene00018228	CDS			Not yet
Sample 695	atm-1;xpc-1	NoName	X	16915	52		0	0	DUP	WBGene00021342	pseudogene			Not yet
Sample 695	atm-1;xpc-1	tm8205	II	9724842	64		0	0	DEL		intergenic	transcription start site		PCR,Sanger Seq. living worms
Sample 695	atm-1;xpc-1	tm8206	IV	5806487	72		0	2	DEL	WBGene00016289	intron			PCR,Sanger Seq. living worms
Sample 695	atm-1;xpc-1	tm8207	X	14080656	288		0	5	DEL	WBGene00007906	CDS			PCR,Sanger Seq. living worms
Sample 696	atm-1;xpc-1	NoName	III	12835173	63		0	1	DEL	WBGene00012545	intron			Not yet
Sample 696	atm-1;xpc-1	NoName	V	1831119	159		0	0	DEL		intergenic			Not yet
Sample 696	atm-1;xpc-1	NoName	V	2886638	163		0	0	DEL		intergenic			Not yet
Sample 696	atm-1;xpc-1	NoName	X	4224828	93		0	0	DEL		intergenic	transcription factor binding site		Not yet
Sample 696	atm-1;xpc-1	NoName	II	7133000	3152		0	0	DUP	WBGene00001597	CDS			Not yet
Sample 696	atm-1;xpc-1	NoName	V	12560063	59		0	0	DUP		intergenic			Not yet
Sample 696	atm-1;xpc-1	NoName	X	14164024	29251		0	0	DUP	WBGene00000457,WBGene00006369,WBGene00007993,WBGene00007994,WBGene00007995,WBGene00010993	CDS			Not yet
Sample 696	atm-1;xpc-1	NoName	II	7134647	127	X	14204569	87	DEL+TRS	WBGene00001597	CDS		T07F8.3(CDS)::C37E2.5(intron) [inverted]	PCR,Sanger Seq. genome
Sample 696	atm-1;xpc-1	tm8308	V	8126129	109		0	8	DEL	WBGene00017018	CDS			PCR,Sanger Seq. living worms
Sample 696	atm-1;xpc-1	tm8309	X	6450509	329		0	5	DEL	WBGene00001715	CDS			PCR,Sanger Seq. living worms
Sample 697	atm-1;xpc-1	NoName	X	16619298	174		0	0	DEL	WBGene00022914,WBGene00197243	exon			Not yet
Sample 697	atm-1;xpc-1	NoName	I	645608	58		0	0	DUP	WBGene00022026,WBGene00022030	CDS			Not yet
Sample 697	atm-1;xpc-1	NoName	II	14279356	12966		0	0	DUP	WBGene00005264,WBGene00005265,WBGene00005266,WBGene00013214,WBGene00200258	CDS			Not yet
Sample 697	atm-1;xpc-1	tm7967	I	9870331	8629		0	25	DEL	WBGene00002142,WBGene00003639	CDS		K10C3.6(intron)::T23H4.1(intron)	PCR,Sanger Seq. living worms
Sample 697	atm-1;xpc-1	tm7968	IV	17363910	117		0	1	DEL	WBGene00007822	CDS			PCR,Sanger Seq. living worms
Sample 698	atm-1;xpc-1	NoName	III	1427392	166		0	0	DEL		intergenic	transcription factor binding site		Not yet
Sample 698	atm-1;xpc-1	NoName	IV	14328753	63		0	1	DEL		intergenic	transcription factor binding site		Not yet
Sample 698	atm-1;xpc-1	tm7971	I	7372180	113		0	30	DEL		intergenic	transcription factor binding site,transcription start site,splicing leader		PCR,Sanger Seq. living worms
Sample 698	atm-1;xpc-1	tm7972	X	13854774	118		0	0	DEL	WBGene00010834	intron			PCR,Sanger Seq. living worms
Sample 698	atm-1;xpc-1	tm7973	X	17264876	85		0	0	DEL	WBGene00021501	CDS			PCR,Sanger Seq. living worms
Sample 699	atm-1;xpc-1	NoName	I	78829	81		0	81	DEL	WBGene00000812	intron			Not yet
Sample 699	atm-1;xpc-1	NoName	III	1750014	174		0	6	DEL		intergenic			Not yet
Sample 699	atm-1;xpc-1	tm7992	V	20112962	120		0	4	DEL	WBGene00003566	intron			PCR,Sanger Seq. living worms
Sample 700	atm-1;xpc-1	NoName	IV	8445077	141		0	0	DEL		intergenic			Not yet
Sample 700	atm-1;xpc-1	NoName	IV	11390204	217		0	2	DEL		intergenic			Not yet
Sample 700	atm-1;xpc-1	NoName	I	5912912	187		0	5	DEL	WBGene00016418	CDS			PCR,Sanger Seq. living worms
Sample 700	atm-1;xpc-1	tm7975	II	11440049	150		0	0	DEL		intergenic	histone binding site,transcription factor binding site,splicing leader		PCR,Sanger Seq. living worms
Sample 700	atm-1;xpc-1	tm7976	II	13162388	86		0	3	DEL	WBGene00003388	CDS			PCR,Sanger Seq. living worms
Sample 700	atm-1;xpc-1	tm7977	IV	2315357	237		0	4	DEL	WBGene00006912	CDS			PCR,Sanger Seq. living worms
Sample 700	atm-1;xpc-1	tm7978	X	11430246	157		0	2	DEL	WBGene00002037	CDS			PCR,Sanger Seq. living worms
Sample 701	atm-1;xpc-1	NoName	X	15007324	7821	X	15015435	574	DEL+DUP+INS+INV	WBGene00007663,WBGene00168693,WBGene00170295,WBGene00197510,WBGene00198542	CDS			Not yet
Sample 701	atm-1;xpc-1	NoName	II	11057844	57		0	0	DUP	WBGene00009354	CDS			Not yet
Sample 702	atm-1;xpc-1	NoName	IV	787662	184		0	0	DUP	WBGene00004824	intron			Not yet
Sample 702	atm-1;xpc-1	NoName	IV	1269799	54		0	0	MUL	WBGene00009515	intron			Not yet
Sample 702	atm-1;xpc-1	tm8294	I	4325044	51		0	16	DEL	WBGene00000140	CDS			PCR,Sanger Seq. living worms
Sample 702	atm-1;xpc-1	tm8295	V	17564981	97		0	30	DEL	WBGene00008009	CDS			PCR,Sanger Seq. living worms
Sample 702	atm-1;xpc-1	tm8296	V	20304804	122		0	0	DEL	WBGene00013832	CDS			PCR,Sanger Seq. living worms
Sample 702	atm-1;xpc-1	tm8297	X	868434	129		0	8	DEL	WBGene00018987	intron			PCR,Sanger Seq. living worms
Sample 702	atm-1;xpc-1	NoName	X	10653969	127		0	7	DEL	WBGene00000908	intron			PCR,Sanger Seq. living worms
Sample 703	atm-1;xpc-1	NoName	I	3406337	108		0	131	DEL		intergenic			Not yet
Sample 703	atm-1;xpc-1	NoName	I	5675525	98		0	99	DEL	WBGene00020558	CDS			Not yet
Sample 703	atm-1;xpc-1	NoName	I	7486605	67		0	48	DEL	WBGene00012139	UTR			Not yet
Sample 703	atm-1;xpc-1	NoName	I	11008466	98		0	0	DEL		intergenic			Not yet
Sample 703	atm-1;xpc-1	NoName	I	14595343	104		0	118	DEL	WBGene00013682	intron			Not yet
Sample 703	atm-1;xpc-1	NoName	I	14682873	66		0	28	DEL		intergenic			Not yet
Sample 703	atm-1;xpc-1	NoName	III	20237	263		0	4	DEL		intergenic	transcription factor binding site		Not yet
Sample 703	atm-1;xpc-1	NoName	IV	2045066	8494		0	0	DUP	WBGene00044467	CDS			Not yet
Sample 703	atm-1;xpc-1	NoName	X	3988791	177661	X	3988898	177601	DEL+INV	WBGene00000049,WBGene00000531,WBGene00006410,WBGene00017306,WBGene00017307,WBGene00017308,WBGene00017309,WBGene00019826,WBGene00019827,WBGene00019828	CDS			PCR,Sanger Seq. genome
Sample 703	atm-1;xpc-1	NoName	II	6137217	137		0	1	DEL	WBGene00019018	intron			PCR,Sanger Seq. living worms
Sample 703	atm-1;xpc-1	tm8476	IV	856677	124		0	5	DEL	WBGene00044757	CDS			PCR,Sanger Seq. living worms
Sample 704	atm-1;xpc-1	NoName	III	3887915	151		0	34	DEL	WBGene00006575	intron			Not yet
Sample 704	atm-1;xpc-1	NoName	V	6861233	51		0	2	DEL		intergenic			Not yet
Sample 704	atm-1;xpc-1	NoName	I	3936967	57		0	0	DUP	WBGene00003072	CDS			Not yet
Sample 704	atm-1;xpc-1	NoName	X	8162048	50		0	0	MUL	WBGene00017715	CDS			Not yet
Sample 704	atm-1;xpc-1	tm8303	I	12275141	86		0	0	DEL	WBGene00195247	pseudogene			PCR,Sanger Seq. living worms
Sample 704	atm-1;xpc-1	NoName	IV	17187263	219		0	24	DEL	WBGene00016877	CDS			PCR,Sanger Seq. living worms
Sample 705	atm-1;xpc-1	NoName	IV	1148233	291		0	0	DEL	WBGene00016797	intron			Not yet
Sample 705	atm-1;xpc-1	NoName	I	13100299	120		0	8	DEL	WBGene00007655	intron			PCR,Sanger Seq. living worms
Sample 705	atm-1;xpc-1	tm7994	II	1618794	106		0	10	DEL	WBGene00015601	CDS			PCR,Sanger Seq. living worms
Sample 706	atm-1;xpc-1	NoName	IV	1102406	88		0	0	DEL	WBGene00021932	intron			Not yet
Sample 706	atm-1;xpc-1	NoName	V	13469135	129		0	0	DEL	WBGene00011692	UTR			Not yet
Sample 706	atm-1;xpc-1	NoName	X	2129525	50		0	4	DEL	WBGene00018739	intron			Not yet
Sample 706	atm-1;xpc-1	tm7995	I	1452187	90		0	0	DEL	WBGene00001773,WBGene00004969	intron			PCR,Sanger Seq. living worms
Sample 706	atm-1;xpc-1	tm7996	V	3292498	94		0	2	DEL	WBGene00018054	CDS			PCR,Sanger Seq. living worms
Sample 707	atm-1;xpc-1	NoName	I	12643131	221		0	14	DEL	WBGene00195253	pseudogene			Not yet
Sample 707	atm-1;xpc-1	NoName	X	16087349	101		0	0	DEL		intergenic			Not yet
Sample 707	atm-1;xpc-1	NoName	IV	13789628	55		0	0	DUP	WBGene00012887	CDS			Not yet
Sample 707	atm-1;xpc-1	NoName	X	7064247	54		0	0	DUP		intergenic			Not yet
Sample 707	atm-1;xpc-1	NoName	X	17302654	58		0	0	DUP		intergenic			Not yet
Sample 707	atm-1;xpc-1	NoName	V	2042526	136		0	2	DEL		intergenic	transcription factor binding site		PCR,Sanger Seq. living worms
Sample 707	atm-1;xpc-1	NoName	X	12005870	176		0	0	DEL		intergenic	transcription factor binding site,enhancer,transcription start site		PCR,Sanger Seq. living worms
Sample 708	atm-1;xpc-1	NoName	II	7327473	154		0	0	DEL		intergenic	transcription factor binding site		Not yet
Sample 708	atm-1;xpc-1	NoName	V	1526286	124		0	3	DEL		intergenic			Not yet
Sample 708	atm-1;xpc-1	NoName	V	19841425	180		0	5	DEL	WBGene00013821	pseudogene			Not yet
Sample 708	atm-1;xpc-1	NoName	V	5853405	604304	V	5853519	604149	DEL+INV	WBGene00000069,WBGene00000110,WBGene00000159,WBGene00000534,WBGene00000802,WBGene00000979,WBGene00000980,WBGene00001345,WBGene00001374,WBGene00001508	CDS			Not yet
Sample 708	atm-1;xpc-1	NoName	I	8847480	57		0	0	DUP	WBGene00002035	CDS			Not yet
Sample 708	atm-1;xpc-1	NoName	V	489989	13440		0	0	DUP	WBGene00003696,WBGene00003721,WBGene00006233,WBGene00006282,WBGene00020151,WBGene00020154	CDS			Not yet
Sample 708	atm-1;xpc-1	tm7999	I	4124206	90		0	0	DEL	WBGene00019253	intron			PCR,Sanger Seq. living worms
Sample 708	atm-1;xpc-1	tm8000	V	16102096	130		0	23	DEL	WBGene00009048	CDS			PCR,Sanger Seq. living worms
Sample 709	atm-1;xpc-1	NoName	II	3616640	109		0	7	DEL		intergenic	transcription factor binding site		Not yet
Sample 709	atm-1;xpc-1	NoName	IV	8947095	366		0	0	DEL		intergenic	transcription factor binding site		Not yet
Sample 709	atm-1;xpc-1	NoName	V	9440084	803		0	0	DEL		intergenic	transcription factor binding site,transcription start site,enhancer		Not yet
Sample 709	atm-1;xpc-1	NoName	V	19009472	133		0	3	DEL	WBGene00012690	pseudogene			Not yet
Sample 709	atm-1;xpc-1	NoName	X	6803769	105		0	14	DEL		intergenic	transcription factor binding site		Not yet
Sample 709	atm-1;xpc-1	NoName	X	15052020	386		0	11	DEL	WBGene00044141	intron			Not yet
Sample 709	atm-1;xpc-1	tm8276	IV	12916731	6178		0	8	DEL	WBGene00007865,WBGene00007866,WBGene00007867	CDS		C32H11.2(intron)::C32H11.4(CDS)	PCR,Sanger Seq. living worms
Sample 709	atm-1;xpc-1	tm8277	X	12723536	1415		0	0	DEL	WBGene00004345,WBGene00008901,WBGene00219896	exon			PCR,Sanger Seq. living worms
Sample 709	atm-1;xpc-1	tm8278	X	15051805	601		0	9	DEL	WBGene00044141	CDS			PCR,Sanger Seq. living worms
Sample 710	atm-1;xpc-1	NoName	IV	3256178	53		0	0	DUP		intergenic	transcription factor binding site		Not yet
Sample 710	atm-1;xpc-1	NoName	II	7752607	65		0	9	DEL	WBGene00015061,WBGene00015062	UTR			PCR,Sanger Seq. living worms
Sample 710	atm-1;xpc-1	tm7980	X	6173344	56		0	0	DEL	WBGene00020786	CDS			PCR,Sanger Seq. living worms
Sample 711	atm-1;xpc-1	NoName	IV	11284318	61		0	16	DEL		intergenic	transcription factor binding site,enhancer,transcription start site		Not yet
Sample 711	atm-1;xpc-1	NoName	I	3302661	53		0	0	DUP	WBGene00000036	intron			Not yet
Sample 711	atm-1;xpc-1	NoName	V	20913841	5620		0	0	DUP	WBGene00012857,WBGene00044187	CDS			Not yet
Sample 711	atm-1;xpc-1	tm8012	IV	10311040	126		0	1	DEL	WBGene00011173	CDS			PCR,Sanger Seq. living worms
Sample 711	atm-1;xpc-1	tm8013	V	1470208	105		0	0	DEL	WBGene00018757	intron			PCR,Sanger Seq. living worms
Sample 711	atm-1;xpc-1	tm8014	V	5512602	113		0	5	DEL	WBGene00016061	UTR			PCR,Sanger Seq. living worms
Sample 711	atm-1;xpc-1	tm8015	X	6180874	65		0	0	DEL	WBGene00020487	CDS			PCR,Sanger Seq. living worms
Sample 711	atm-1;xpc-1	NoName	X	9653952	89		0	9	DEL		intergenic			PCR,Sanger Seq. living worms
Sample 712	atm-1;xpc-1	NoName	II	6581129	135		0	1	DEL	WBGene00016963	CDS			Not yet
Sample 712	atm-1;xpc-1	NoName	I	354	7909	I	8286	27674	DEL+DUP+INS+INV	WBGene00022277,WBGene00023193	CDS			Not yet
Sample 712	atm-1;xpc-1	tm8020	I	9024960	76		0	2	DEL	WBGene00006525	CDS			PCR,Sanger Seq. living worms
Sample 712	atm-1;xpc-1	tm8021	IV	14569850	85		0	6	DEL		intergenic			PCR,Sanger Seq. living worms
Sample 712	atm-1;xpc-1	NoName	IV	17370460	222		0	12	DEL	WBGene00007827	UTR			PCR,Sanger Seq. living worms
Sample 713	atm-1;xpc-1	NoName	I	11736449	56		0	0	DEL		intergenic			Not yet
Sample 713	atm-1;xpc-1	NoName	X	16347431	177		0	2	DEL		intergenic			Not yet
Sample 713	atm-1;xpc-1	NoName	II	15267571	8876		0	0	DUP	WBGene00007064,WBGene00199694	CDS			Not yet
Sample 713	atm-1;xpc-1	tm8001	X	16198157	56		0	8	DEL	WBGene00011228	intron			PCR,Sanger Seq. living worms
Sample 714	atm-1;xpc-1	NoName	II	13710211	57		0	0	DEL	WBGene00002235	CDS			Not yet
Sample 714	atm-1;xpc-1	NoName	II	14235635	75		0	0	DEL	WBGene00012982	intron			Not yet
Sample 714	atm-1;xpc-1	NoName	IV	15373549	7756	IV	16192538	7959	DEL+DUP+INS	WBGene00013526,WBGene00047668,WBGene00048947,WBGene00049087,WBGene00165156,WBGene00165351,WBGene00165790,WBGene00166674,WBGene00167756,WBGene00169180	CDS		Y7A9A.1(CDS)::Y73F8A.20(intron)	Not yet
Sample 714	atm-1;xpc-1	tm8316	II	5731490	129		0	5	DEL	WBGene00044668	CDS			PCR,Sanger Seq. living worms
Sample 714	atm-1;xpc-1	tm8317	IV	8922002	78		0	0	DEL		intergenic	histone binding site,transcription factor binding site,transcription start site		PCR,Sanger Seq. living worms
Sample 714	atm-1;xpc-1	tm8318	V	9710210	104		0	1	DEL		intergenic	transcription factor binding site		PCR,Sanger Seq. living worms
Sample 714	atm-1;xpc-1	tm8319	V	17086528	83		0	16	DEL	WBGene00011487	intron			PCR,Sanger Seq. living worms
Sample 715	atm-1;xpc-1	NoName	I	11266854	60		0	0	DEL		intergenic	transcription factor binding site		Not yet
Sample 715	atm-1;xpc-1	NoName	X	6388824	132		0	11	DEL	WBGene00044572,WBGene00197816,WBGene00198837	exon			Not yet
Sample 715	atm-1;xpc-1	tm8003	II	1748854	225		0	8	DEL	WBGene00206519	CDS			PCR,Sanger Seq. living worms
Sample 715	atm-1;xpc-1	tm8004	III	11988363	550		0	0	DEL	WBGene00013243	intron			PCR,Sanger Seq. living worms
Sample 715	atm-1;xpc-1	tm8005	IV	6224086	105		0	0	DEL	WBGene00016757,WBGene00173448	CDS			PCR,Sanger Seq. living worms
Sample 715	atm-1;xpc-1	tm8006	V	5501857	52		0	0	DEL	WBGene00020254	intron			PCR,Sanger Seq. living worms
Sample 715	atm-1;xpc-1	tm8007	X	6848759	62		0	0	DEL		intergenic	transcription start site		PCR,Sanger Seq. living worms
Sample 716	atm-1;xpc-1	tm8008	I	9564387	199		0	0	DEL		intergenic	transcription factor binding site,transcription start site		PCR,Sanger Seq. living worms
Sample 716	atm-1;xpc-1	tm8009	IV	10286934	123		0	0	DEL	WBGene00004140	CDS			PCR,Sanger Seq. living worms
Sample 717	atm-1;xpc-1	NoName	I	6074568	78		0	0	DEL	WBGene00022750	intron			Not yet
Sample 717	atm-1;xpc-1	NoName	II	6296819	152		0	20	DEL		intergenic			Not yet
Sample 717	atm-1;xpc-1	NoName	IV	915600	134		0	7	DEL		intergenic	transcription start site		Not yet
Sample 717	atm-1;xpc-1	NoName	V	7273637	123		0	3	DEL		intergenic			Not yet
Sample 717	atm-1;xpc-1	NoName	V	9187873	66		0	0	DEL		intergenic			Not yet
Sample 717	atm-1;xpc-1	NoName	IV	11217325	122		0	8	DEL	WBGene00011130	intron			PCR,Sanger Seq. living worms
Sample 717	atm-1;xpc-1	NoName	IV	17475231	130		0	3	DEL	WBGene00008706,WBGene00008712	CDS			PCR,Sanger Seq. living worms
Sample 718	atm-1;xpc-1	NoName	III	8959150	73		0	0	DEL	WBGene00014037	intron			Not yet
Sample 718	atm-1;xpc-1	NoName	I	12738894	52		0	0	DUP	WBGene00012193,WBGene00012194	intron			Not yet
Sample 718	atm-1;xpc-1	NoName	V	2333438	0	V	2336929	112	MUL+INS	WBGene00017497	CDS			Not yet
Sample 718	atm-1;xpc-1	tm8023	II	10756315	104		0	10	DEL	WBGene00003404	intron			PCR,Sanger Seq. living worms
Sample 719	atm-1;xpc-1	NoName	I	11584762	116		0	30	DEL	WBGene00004963,WBGene00014126	exon			Not yet
Sample 719	atm-1;xpc-1	NoName	IV	1120894	94		0	16	DEL		intergenic	transcription factor binding site		Not yet
Sample 719	atm-1;xpc-1	NoName	V	1181065	79		0	0	DEL	WBGene00017764	intron			Not yet
Sample 719	atm-1;xpc-1	NoName	X	10031043	177	X	10308394	54	DEL+INS+INV	WBGene00012162	CDS			Not yet
Sample 719	atm-1;xpc-1	tm8024	X	12804719	91		0	30	DEL	WBGene00001560,WBGene00008901	intron			PCR,Sanger Seq. living worms
Sample 720	atm-1;xpc-1	NoName	I	11659770	174		0	0	DEL		intergenic			Not yet
Sample 720	atm-1;xpc-1	NoName	V	13205049	72		0	5	DEL		intergenic			Not yet
Sample 720	atm-1;xpc-1	NoName	IV	5816339	50	IV	6261310	1456928	DEL+INS+INV		intergenic	transcription factor binding site		Not yet
Sample 720	atm-1;xpc-1	NoName	IV	7714696	16186		0	0	DUP	WBGene00016844,WBGene00016845,WBGene00016846,WBGene00016847,WBGene00017998,WBGene00165067,WBGene00198504	CDS		F33D4.6(CDS)::C50F7.9(CDS)	Not yet
Sample 720	atm-1;xpc-1	NoName	IV	13669897	50		0	0	DUP		intergenic			Not yet
Sample 720	atm-1;xpc-1	NoName	II	14554317	56		0	0	MUL	WBGene00003392	intron			Not yet
Sample 720	atm-1;xpc-1	NoName	II	15155989	50		0	0	MUL		intergenic			Not yet
Sample 720	atm-1;xpc-1	tm8018	IV	7718261	90		0	0	DEL		intergenic	transcription factor binding site,transcription start site		PCR,Sanger Seq. living worms
Sample 720	atm-1;xpc-1	tm8019	X	13567901	186		0	2	DEL	WBGene00010971	intron			PCR,Sanger Seq. living worms
Sample 722	atm-1;xpc-1	NoName	II	12063522	104		0	0	DEL		intergenic	transcription factor binding site		Not yet
Sample 722	atm-1;xpc-1	NoName	IV	2129744	102		0	0	DEL		intergenic			Not yet
Sample 722	atm-1;xpc-1	NoName	V	16213036	116		0	0	DEL		intergenic			Not yet
Sample 722	atm-1;xpc-1	NoName	I	11209976	161		0	0	DUP	WBGene00012317	CDS			Not yet
Sample 722	atm-1;xpc-1	NoName	III	9721619	56		0	0	DUP		intergenic			Not yet
Sample 722	atm-1;xpc-1	NoName	IV	2745601	51		0	0	DUP	WBGene00022374	CDS			Not yet
Sample 722	atm-1;xpc-1	tm8002	V	11788887	108		0	3	DEL	WBGene00010081	CDS			PCR,Sanger Seq. living worms
Sample 723	atm-1;xpc-1	NoName	III	99350	60		0	9	DEL		intergenic			Not yet
Sample 723	atm-1;xpc-1	NoName	IV	12522512	165		0	0	DEL	WBGene00005676,WBGene00197004	CDS			Not yet
Sample 723	atm-1;xpc-1	NoName	IV	15370198	51		0	0	DEL		intergenic			Not yet
Sample 723	atm-1;xpc-1	NoName	IV	16183777	322		0	0	DEL	WBGene00171450	exon			Not yet
Sample 723	atm-1;xpc-1	NoName	V	9142465	120		0	9	DEL		intergenic	transcription factor binding site,transcription start site		Not yet
Sample 723	atm-1;xpc-1	tm8289	X	16823227	138		0	7	DEL	WBGene00219693	exon			PCR,Sanger Seq. living worms
Sample 724	atm-1;xpc-1	NoName	III	11455623	694565		0	0	DUP	WBGene00000201,WBGene00000273,WBGene00000369,WBGene00000670,WBGene00000671,WBGene00000793,WBGene00001235,WBGene00001633,WBGene00003234,WBGene00003314	CDS			Not yet
Sample 724	atm-1;xpc-1	tm8042	II	9771303	128		0	0	DEL	WBGene00014262	CDS			PCR,Sanger Seq. living worms
Sample 724	atm-1;xpc-1	NoName	X	12569852	67		0	2	DEL		intergenic	transcription factor binding site,transcription start site		PCR,Sanger Seq. living worms
Sample 725	atm-1;xpc-1	NoName	IV	4548880	69		0	0	DEL	WBGene00022681	intron			Not yet
Sample 725	atm-1;xpc-1	NoName	V	13244458	124	V	13708825	465	DEL+MUL+INS+INV		intergenic	transcription factor binding site		Not yet
Sample 725	atm-1;xpc-1	NoName	I	5436577	54		0	0	DUP	WBGene00017858	CDS			Not yet
Sample 725	atm-1;xpc-1	NoName	V	13232488	22167		0	0	DUP	WBGene00003850,WBGene00007930,WBGene00196677,WBGene00199995,WBGene00201056,WBGene00201843	CDS			Not yet
Sample 725	atm-1;xpc-1	tm8446	I	7829731	122		0	7	DEL	WBGene00009271	CDS			PCR,Sanger Seq. living worms
Sample 725	atm-1;xpc-1	tm8447	III	8634617	155		0	14	DEL	WBGene00006662	CDS			PCR,Sanger Seq. living worms
Sample 725	atm-1;xpc-1	tm8448	IV	6442039	269		0	7	DEL	WBGene00022252	UTR			PCR,Sanger Seq. living worms
Sample 725	atm-1;xpc-1	NoName	V	871617	54		0	5	DEL		intergenic	transcription factor binding site		PCR,Sanger Seq. living worms
Sample 725	atm-1;xpc-1	NoName	V	10379823	67		0	0	DEL		intergenic			PCR,Sanger Seq. living worms
Sample 725	atm-1;xpc-1	tm8452	X	16678415	2974		0	9	DEL	WBGene00017726	CDS			PCR,Sanger Seq. living worms
Sample 726	atm-1;xpc-1	NoName	III	9277878	78		0	1	DEL		intergenic	transcription factor binding site		Not yet
Sample 726	atm-1;xpc-1	NoName	III	13212475	164	III	11417478	327	DEL+MUL+INS+INV		intergenic			Not yet
Sample 726	atm-1;xpc-1	tm8044	IV	10317129	105		0	0	DEL	WBGene00011178	pseudogene			PCR,Sanger Seq. living worms
Sample 727	atm-1;xpc-1	NoName	II	6878843	69		0	5	DEL		intergenic			Not yet
Sample 727	atm-1;xpc-1	NoName	X	10824536	197		0	57	DEL	WBGene00001495	CDS			Not yet
Sample 727	atm-1;xpc-1	tm8045	I	8410807	140		0	0	DEL		intergenic	transcription factor binding site,promoter		PCR,Sanger Seq. living worms
Sample 727	atm-1;xpc-1	tm8046	IV	15816088	130		0	8	DEL		intergenic	transcription factor binding site		PCR,Sanger Seq. living worms
Sample 729	atm-1;xpc-1	NoName	II	3796881	399		0	3	DEL	WBGene00021171	CDS			Not yet
Sample 729	atm-1;xpc-1	NoName	IV	6772950	51		0	3	DEL	WBGene00015938	intron			Not yet
Sample 729	atm-1;xpc-1	NoName	V	9006532	52		0	9	DEL	WBGene00005894	CDS			Not yet
Sample 729	atm-1;xpc-1	NoName	X	14961492	96		0	2	DEL	WBGene00009720	CDS			Not yet
Sample 729	atm-1;xpc-1	NoName	I	12458326	54		0	0	DUP	WBGene00014714	pseudogene			Not yet
Sample 729	atm-1;xpc-1	NoName	IV	5501898	53		0	0	DUP	WBGene00006745	CDS			Not yet
Sample 729	atm-1;xpc-1	tm8071	I	5569074	76		0	3	DEL	WBGene00019713	CDS			PCR,Sanger Seq. living worms
Sample 729	atm-1;xpc-1	tm8072	III	8399924	89		0	4	DEL	WBGene00002249	CDS			PCR,Sanger Seq. living worms
Sample 729	atm-1;xpc-1	tm8073	IV	1953469	256		0	1	DEL	WBGene00018679	CDS			PCR,Sanger Seq. living worms
Sample 729	atm-1;xpc-1	tm8074	V	12328531	175		0	1	DEL	WBGene00006668	intron			PCR,Sanger Seq. living worms
Sample 729	atm-1;xpc-1	tm8075	X	16583698	144		0	9	DEL	WBGene00004776	CDS			PCR,Sanger Seq. living worms
Sample 729	atm-1;xpc-1	tmin23	IV	6753907	877086	IV	6753936	876897	DEL+INV	WBGene00000292,WBGene00000392,WBGene00000585,WBGene00000687,WBGene00000688,WBGene00000888,WBGene00000942,WBGene00000996,WBGene00001187,WBGene00001241	CDS			PCR,Sanger Seq. living worms
Sample 730	atm-1;xpc-1	NoName	II	7421986	131		0	5	DEL		intergenic	transcription factor binding site		Not yet
Sample 730	atm-1;xpc-1	NoName	V	20559661	52		0	0	DUP	WBGene00009166	CDS			Not yet
Sample 730	atm-1;xpc-1	NoName	I	3768512	54		0	0	MUL		intergenic			Not yet
Sample 730	atm-1;xpc-1	tm8068	I	956218	197		0	0	DEL	WBGene00003238	intron			PCR,Sanger Seq. living worms
Sample 730	atm-1;xpc-1	tm8069	II	3981747	91		0	7	DEL		intergenic	promoter		PCR,Sanger Seq. living worms
Sample 730	atm-1;xpc-1	tm8070	V	3245012	104		0	0	DEL	WBGene00005595	CDS			PCR,Sanger Seq. living worms
Sample 731	atm-1;xpc-1	NoName	I	3797141	55		0	59	DEL	WBGene00016325	intron			Not yet
Sample 731	atm-1;xpc-1	NoName	I	3904275	57		0	91	DEL	WBGene00016841	intron			Not yet
Sample 731	atm-1;xpc-1	NoName	I	7327401	87		0	81	DEL		intergenic	transcription factor binding site		Not yet
Sample 731	atm-1;xpc-1	NoName	I	9027167	124		0	110	DEL	WBGene00007854	CDS			Not yet
Sample 731	atm-1;xpc-1	NoName	II	180	11391		0	0	DEL	WBGene00007063,WBGene00015287,WBGene00015288,WBGene00022904	CDS			Not yet
Sample 731	atm-1;xpc-1	NoName	IV	17479902	105		0	11	DEL		intergenic	transcription factor binding site		Not yet
Sample 731	atm-1;xpc-1	NoName	V	6237691	318	I	544330	624339	DEL+INS+TRS		intergenic	histone binding site,transcription factor binding site		Not yet
Sample 731	atm-1;xpc-1	NoName	X	9666844	13	I	14559	5913847	DEL+INS+TRS	WBGene00011763	intron		T14B1.1(intron)::Y74C9A.2(intron) [inverted] B0207.5(CDS)::T14B1.1(intron) [inverted]	Not yet
Sample 731	atm-1;xpc-1	NoName	I	484074	48745		0	0	DUP	WBGene00001814,WBGene00021024,WBGene00021028,WBGene00022033,WBGene00022034,WBGene00022035,WBGene00022036,WBGene00022037,WBGene00022038,WBGene00022039	CDS			Not yet
Sample 731	atm-1;xpc-1	NoName	V	14691224	13785		0	0	DUP	WBGene00006836,WBGene00008144,WBGene00008145	CDS		C47E8.8(CDS)::C47E8.6(intron)	Not yet
Sample 731	atm-1;xpc-1	NoName	V	19310902	2942		0	0	DUP	WBGene00008070,WBGene00008071,WBGene00077664	CDS		C43D7.9(intron)::C43D7.8(CDS) [inverted]	Not yet
Sample 731	atm-1;xpc-1	NoName	I	5190671	0	II	955808	10524382	INS+TRS	WBGene00018908	CDS			Not yet
Sample 731	atm-1;xpc-1	NoName	IV	8955751	93		0	0	DEL		intergenic	transcription factor binding site		PCR,Sanger Seq. living worms
Sample 731	atm-1;xpc-1	NoName	V	19311145	166		0	5	DEL		intergenic	transcription start site,splicing leader		PCR,Sanger Seq. living worms
Sample 733	atm-1;xpc-1	NoName	II	3532374	91		0	0	DEL		intergenic	transcription factor binding site		Not yet
Sample 733	atm-1;xpc-1	NoName	II	1334352	57		0	0	DUP	WBGene00002176	intron			Not yet
Sample 733	atm-1;xpc-1	NoName	V	7809241	51		0	0	MUL	WBGene00002078,WBGene00022813	CDS			Not yet
Sample 733	atm-1;xpc-1	tm8254	I	13921171	157		0	4	DEL	WBGene00013503	CDS			PCR,Sanger Seq. living worms
Sample 733	atm-1;xpc-1	tm8255	III	9737466	128		0	0	DEL	WBGene00001951	CDS			PCR,Sanger Seq. living worms
Sample 734	atm-1;xpc-1	NoName	III	10225245	119		0	4	DEL		intergenic	transcription factor binding site		Not yet
Sample 734	atm-1;xpc-1	NoName	V	17449381	108		0	0	DEL	WBGene00005373	pseudogene			Not yet
Sample 734	atm-1;xpc-1	NoName	IV	17492323	888	IV	17492404	740	DEL+INV		intergenic	transcription factor binding site		Not yet
Sample 734	atm-1;xpc-1	tm8096	II	8818432	237		0	9	DEL		intergenic	transcription factor binding site,splicing leader		PCR,Sanger Seq. living worms
Sample 734	atm-1;xpc-1	NoName	III	2019535	82		0	0	DEL	WBGene00021439	intron			PCR,Sanger Seq. living worms
Sample 735	atm-1;xpc-1	NoName	II	4149981	188		0	31	DEL		intergenic	transcription factor binding site		Not yet
Sample 735	atm-1;xpc-1	NoName	V	2444518	112		0	0	DEL	WBGene00018914	pseudogene			Not yet
Sample 735	atm-1;xpc-1	NoName	V	2552797	112		0	0	DEL	WBGene00021574	pseudogene			Not yet
Sample 735	atm-1;xpc-1	NoName	X	3747916	115		0	9	DEL		intergenic	transcription factor binding site		Not yet
Sample 736	atm-1;xpc-1	NoName	I	2662314	117		0	0	DEL		intergenic	transcription factor binding site		Not yet
Sample 736	atm-1;xpc-1	NoName	X	17715611	2339		0	7	DEL	WBGene00007068	CDS			Not yet
Sample 736	atm-1;xpc-1	NoName	X	17717367	583	X	17715366	245	DEL+INS	WBGene00007068	CDS			Not yet
Sample 736	atm-1;xpc-1	NoName	I	4210099	52		0	0	DUP	WBGene00001985	CDS			Not yet
Sample 736	atm-1;xpc-1	NoName	X	6644265	0	I	598761	2337	INS+TRS		intergenic	transcription factor binding site		Not yet
Sample 736	atm-1;xpc-1	NoName	IV	16326367	62		0	0	MUL	WBGene00044587	CDS			Not yet
Sample 736	atm-1;xpc-1	tm8087	IV	462406	71		0	7	DEL	WBGene00019774	CDS			PCR,Sanger Seq. living worms
Sample 737	atm-1;xpc-1	NoName	X	4200116	106		0	0	DEL		intergenic			Not yet
Sample 737	atm-1;xpc-1	NoName	I	10428590	51		0	0	DUP	WBGene00009114	CDS			Not yet
Sample 738	atm-1;xpc-1	NoName	I	4051177	121		0	108	DEL	WBGene00006820	intron			Not yet
Sample 738	atm-1;xpc-1	NoName	I	4986904	80		0	105	DEL	WBGene00021017	CDS			Not yet
Sample 738	atm-1;xpc-1	NoName	I	7619530	110		0	144	DEL	WBGene00003071	CDS			Not yet
Sample 738	atm-1;xpc-1	NoName	I	10587411	69		0	90	DEL		intergenic	transcription factor binding site		Not yet
Sample 738	atm-1;xpc-1	NoName	I	1817603	82		0	0	DUP	WBGene00022142	CDS			Not yet
Sample 738	atm-1;xpc-1	NoName	II	7635381	153		0	5	DEL	WBGene00020114,WBGene00200555	exon			PCR,Sanger Seq. living worms
Sample 738	atm-1;xpc-1	NoName	V	19029996	151		0	3	DEL	WBGene00012684,WBGene00220255,WBGene00220256	intron			PCR,Sanger Seq. living worms
Sample 738	atm-1;xpc-1	NoName	X	12542984	87		0	0	DEL	WBGene00007635	intron			PCR,Sanger Seq. living worms
Sample 739	atm-1;xpc-1	NoName	II	2247795	91		0	31	DEL	WBGene00018781,WBGene00195742	exon			Not yet
Sample 739	atm-1;xpc-1	NoName	III	1026105	50		0	0	DUP		intergenic	transcription factor binding site		Not yet
Sample 739	atm-1;xpc-1	tm8078	I	4568004	130		0	5	DEL	WBGene00017009	CDS			PCR,Sanger Seq. living worms
Sample 739	atm-1;xpc-1	tm8079	III	8188461	106		0	9	DEL	WBGene00016800	CDS			PCR,Sanger Seq. living worms
Sample 739	atm-1;xpc-1	tm8080	IV	12867635	133		0	0	DEL	WBGene00014138	CDS			PCR,Sanger Seq. living worms
Sample 739	atm-1;xpc-1	tm8081	V	1224075	1432		0	0	DEL	WBGene00016539	CDS			PCR,Sanger Seq. living worms
Sample 739	atm-1;xpc-1	tm8082	V	6012853	144		0	2	DEL	WBGene00001345	intron			PCR,Sanger Seq. living worms
Sample 739	atm-1;xpc-1	tm8083	V	10055293	233		0	3	DEL		intergenic	transcription factor binding site		PCR,Sanger Seq. living worms
Sample 739	atm-1;xpc-1	tm8084	V	12706762	72		0	0	DEL	WBGene00011242	CDS			PCR,Sanger Seq. living worms
Sample 739	atm-1;xpc-1	tm8085	V	13446947	63		0	0	DEL	WBGene00012381	intron			PCR,Sanger Seq. living worms
Sample 739	atm-1;xpc-1	tm8086	X	17081367	64		0	4	DEL	WBGene00044773	intron			PCR,Sanger Seq. living worms
Sample 740	atm-1;xpc-1	NoName	I	10007064	360		0	4	DEL		intergenic	transcription factor binding site,transcription start site		Not yet
Sample 740	atm-1;xpc-1	NoName	I	11206553	79		0	78	DEL		intergenic	transcription factor binding site,promoter		Not yet
Sample 740	atm-1;xpc-1	NoName	II	10485113	95		0	2	DEL		intergenic			Not yet
Sample 740	atm-1;xpc-1	NoName	X	199881	134		0	0	DEL	WBGene00022227	pseudogene			Not yet
Sample 740	atm-1;xpc-1	NoName	II	11716994	54		0	0	DUP		intergenic			Not yet
Sample 740	atm-1;xpc-1	NoName	III	11393217	55		0	0	DUP	WBGene00003759	UTR			Not yet
Sample 740	atm-1;xpc-1	NoName	II	14114953	76		0	0	DEL	WBGene00010722	intron			PCR,Sanger Seq. living worms
Sample 740	atm-1;xpc-1	NoName	X	2334150	339		0	11	DEL		intergenic	transcription factor binding site		PCR,Sanger Seq. living worms
Sample 741	atm-1;xpc-1	tm8209	II	8178194	140		0	1	DEL	WBGene00011468	CDS			PCR,Sanger Seq. living worms
Sample 742	atm-1;xpc-1	NoName	IV	2384785	171		0	0	DEL	WBGene00021421	intron			Not yet
Sample 742	atm-1;xpc-1	NoName	II	12896699	51		0	0	DUP	WBGene00009394	CDS			Not yet
Sample 742	atm-1;xpc-1	tm8107	II	6968564	132		0	0	DEL	WBGene00015796	intron			PCR,Sanger Seq. living worms
Sample 742	atm-1;xpc-1	tm8108	IV	12078084	133		0	0	DEL	WBGene00010670	CDS			PCR,Sanger Seq. living worms
Sample 743	atm-1;xpc-1	NoName	V	14391749	196		0	11	DEL		intergenic	transcription factor binding site		Not yet
Sample 743	atm-1;xpc-1	NoName	III	12790208	565	III	12789601	179	DEL+DUP+INS+INV	WBGene00013914	intron			Not yet
Sample 743	atm-1;xpc-1	NoName	II	5441231	69		0	0	DUP	WBGene00003774	intron			Not yet
Sample 744	atm-1;xpc-1	NoName	I	9337663	107		0	128	DEL	WBGene00003026	intron			Not yet
Sample 744	atm-1;xpc-1	NoName	V	20533776	186		0	48	DEL	WBGene00012626	intron			Not yet
Sample 744	atm-1;xpc-1	NoName	IV	6436049	66		0	10	DEL		intergenic	transcription factor binding site,enhancer		PCR,Sanger Seq. living worms
Sample 744	atm-1;xpc-1	tm8478	V	1761331	56429		0	2	DEL	WBGene00000976,WBGene00001632,WBGene00002016,WBGene00002018,WBGene00018110,WBGene00018111,WBGene00018112,WBGene00018113,WBGene00018114,WBGene00018115	CDS		Y46H3B.1(intron)::Y46H3A.6(intron) [inverted]	PCR,Sanger Seq. living worms
Sample 745	atm-1;xpc-1	NoName	III	5336934	137		0	3	DEL		intergenic			Not yet
Sample 745	atm-1;xpc-1	tm8035	IV	6383337	92		0	10	DEL	WBGene00022240	intron			PCR,Sanger Seq. living worms
Sample 745	atm-1;xpc-1	NoName	V	118207	59		0	3	DEL	WBGene00000480	UTR			PCR,Sanger Seq. living worms
Sample 745	atm-1;xpc-1	tm8037	X	9925744	114		0	0	DEL		intergenic	transcription factor binding site		PCR,Sanger Seq. living worms
Sample 745	atm-1;xpc-1	tm8038	X	15274194	138		0	9	DEL	WBGene00002203,WBGene00199251	exon			PCR,Sanger Seq. living worms
Sample 746	atm-1;xpc-1	NoName	III	11321446	609		0	37	DEL	WBGene00012935	CDS			Not yet
Sample 746	atm-1;xpc-1	NoName	IV	1691464	193		0	8	DEL		intergenic	transcription factor binding site		Not yet
Sample 746	atm-1;xpc-1	tm8063	I	9986131	175		0	44	DEL		intergenic	transcription factor binding site,transcription start site		PCR,Sanger Seq. living worms
Sample 746	atm-1;xpc-1	tm8064	II	14424541	51		0	1	DEL	WBGene00004048	CDS			PCR,Sanger Seq. living worms
Sample 746	atm-1;xpc-1	tm8065	IV	15993428	424		0	9	DEL	WBGene00013659	CDS			PCR,Sanger Seq. living worms
Sample 746	atm-1;xpc-1	tm8066	V	5543627	85		0	0	DEL	WBGene00000477	CDS			PCR,Sanger Seq. living worms
Sample 746	atm-1;xpc-1	tm8067	V	12144882	66		0	0	DEL	WBGene00000490	CDS			PCR,Sanger Seq. living worms
Sample 747	atm-1;xpc-1	NoName	V	19956290	174		0	0	DEL	WBGene00013358	intron			Not yet
Sample 747	atm-1;xpc-1	NoName	II	8747197	88238		0	0	DUP	WBGene00000220,WBGene00000240,WBGene00001505,WBGene00002295,WBGene00003544,WBGene00004790,WBGene00008557,WBGene00008558,WBGene00008559,WBGene00008560	CDS			Not yet
Sample 747	atm-1;xpc-1	NoName	V	9895604	56		0	0	DUP		intergenic			Not yet
Sample 747	atm-1;xpc-1	tm8059	I	4106619	89		0	26	DEL	WBGene00016064	CDS			PCR,Sanger Seq. living worms
Sample 747	atm-1;xpc-1	tm8060	I	13163648	85		0	5	DEL	WBGene00009065	intron			PCR,Sanger Seq. living worms
Sample 747	atm-1;xpc-1	tm8061	V	14068869	93		0	0	DEL	WBGene00045355	intron			PCR,Sanger Seq. living worms
Sample 747	atm-1;xpc-1	tm8062	X	10827637	86		0	9	DEL	WBGene00001495	intron			PCR,Sanger Seq. living worms
Sample 748	atm-1;xpc-1	NoName	II	2836117	125		0	29	DEL	WBGene00019687	CDS			Not yet
Sample 748	atm-1;xpc-1	NoName	V	11066285	189		0	3	DEL		intergenic			Not yet
Sample 748	atm-1;xpc-1	NoName	II	2835947	107		0	0	DUP	WBGene00019687	CDS			Not yet
Sample 748	atm-1;xpc-1	tm8041	III	7166956	84		0	0	DEL		intergenic	histone binding site,transcription factor binding site,transcription start site		PCR,Sanger Seq. living worms
Sample 749	atm-1;xpc-1	NoName	III	12266709	94		0	0	DEL	WBGene00013557	intron			Not yet
Sample 749	atm-1;xpc-1	NoName	X	687429	124		0	31	DEL		intergenic	transcription factor binding site		Not yet
Sample 749	atm-1;xpc-1	tm8039	I	3771405	187		0	0	DEL	WBGene00022815	CDS			PCR,Sanger Seq. living worms
Sample 749	atm-1;xpc-1	tm8040	II	3017711	162		0	8	DEL	WBGene00016577	CDS			PCR,Sanger Seq. living worms
Sample 750	atm-1;xpc-1	NoName	IV	10996449	109		0	9	DEL		intergenic			Not yet
Sample 750	atm-1;xpc-1	tm8109	III	12415544	105		0	2	DEL	WBGene00013034	CDS			PCR,Sanger Seq. living worms
Sample 750	atm-1;xpc-1	tm8110	IV	10608223	60		0	2	DEL	WBGene00011181	CDS			PCR,Sanger Seq. living worms
Sample 750	atm-1;xpc-1	tm8111	X	11973359	76		0	0	DEL	WBGene00008206	CDS			PCR,Sanger Seq. living worms
Sample 751	atm-1;xpc-1	NoName	X	5159484	102		0	0	DEL	WBGene00016294	CDS			Not yet
Sample 751	atm-1;xpc-1	NoName	I	13229220	1	IV	13549436	123	DEL+INS+INV+TRS	WBGene00014196	intron			Not yet
Sample 751	atm-1;xpc-1	NoName	IV	13051554	51		0	0	DUP	WBGene00009892	intron			Not yet
Sample 751	atm-1;xpc-1	NoName	V	19961811	11736		0	0	DUP	WBGene00005387,WBGene00005389	CDS			Not yet
Sample 751	atm-1;xpc-1	NoName	X	14451885	54		0	0	DUP	WBGene00009089	CDS			Not yet
Sample 751	atm-1;xpc-1	tm8091	III	369669	111		0	7	DEL	WBGene00004045	CDS			PCR,Sanger Seq. living worms
Sample 751	atm-1;xpc-1	tm8092	IV	250728	127		0	4	DEL	WBGene00019819	CDS			PCR,Sanger Seq. living worms
Sample 751	atm-1;xpc-1	tm8093	IV	1183518	215		0	4	DEL	WBGene00022428	intron			PCR,Sanger Seq. living worms
Sample 751	atm-1;xpc-1	tm8094	V	389438	167		0	6	DEL	WBGene00022641	CDS			PCR,Sanger Seq. living worms
Sample 751	atm-1;xpc-1	tm8095	V	3407546	93		0	10	DEL	WBGene00020614	CDS			PCR,Sanger Seq. living worms
Sample 753	atm-1;xpc-1	NoName	II	2545251	168		0	0	DEL		intergenic			Not yet
Sample 753	atm-1;xpc-1	NoName	V	14588165	1228		0	0	DEL		intergenic			Not yet
Sample 753	atm-1;xpc-1	NoName	V	19035456	156		0	8	DEL		intergenic	transcription factor binding site		Not yet
Sample 753	atm-1;xpc-1	NoName	IV	10940826	61		0	0	DUP		intergenic	histone binding site		Not yet
Sample 753	atm-1;xpc-1	tm8112	I	2807495	434		0	0	DEL	WBGene00002174	CDS			PCR,Sanger Seq. living worms
Sample 753	atm-1;xpc-1	tm8113	II	6933760	101		0	15	DEL	WBGene00017699	intron			PCR,Sanger Seq. living worms
Sample 753	atm-1;xpc-1	tm8114	X	4826648	109		0	6	DEL	WBGene00019957	CDS			PCR,Sanger Seq. living worms
Sample 754	atm-1;xpc-1	NoName	III	11618060	206		0	0	DEL	WBGene00013425	intron			Not yet
Sample 754	atm-1;xpc-1	NoName	X	17235917	57		0	8	DEL		intergenic	transcription factor binding site,transcription start site		Not yet
Sample 754	atm-1;xpc-1	NoName	V	9692786	2507	V	7965510	1001	DEL+INS+INV	WBGene00013967	CDS			Not yet
Sample 754	atm-1;xpc-1	NoName	X	3669503	352860		0	0	DUP	WBGene00000033,WBGene00000049,WBGene00000441,WBGene00001335,WBGene00001434,WBGene00001441,WBGene00002987,WBGene00003007,WBGene00003359,WBGene00003739	CDS			Not yet
Sample 754	atm-1;xpc-1	tm8099	IV	4774950	179		0	0	DEL	WBGene00020004	CDS			PCR,Sanger Seq. living worms
Sample 754	atm-1;xpc-1	tm8100	IV	7493559	187		0	6	DEL	WBGene00018899	CDS			PCR,Sanger Seq. living worms
Sample 754	atm-1;xpc-1	tm8101	IV	14323328	87		0	0	DEL	WBGene00013453,WBGene00169237,WBGene00174232	CDS			PCR,Sanger Seq. living worms
Sample 754	atm-1;xpc-1	tm8102	IV	15834578	77		0	2	DEL	WBGene00049441	exon			PCR,Sanger Seq. living worms
Sample 754	atm-1;xpc-1	NoName	X	7051907	74		0	3	DEL	WBGene00006712	intron			PCR,Sanger Seq. living worms
Sample 754	atm-1;xpc-1	tm8104	X	10142544	67		0	7	DEL		intergenic	transcription factor binding site		PCR,Sanger Seq. living worms
Sample 754	atm-1;xpc-1	tm8105	X	10237092	622		0	0	DEL		intergenic	transcription factor binding site,transcription start site		PCR,Sanger Seq. living worms
Sample 755	atm-1;xpc-1	NoName	I	6390653	56		0	97	DEL	WBGene00022592	intron			Not yet
Sample 755	atm-1;xpc-1	NoName	V	17249898	59		0	1	DEL		intergenic			Not yet
Sample 755	atm-1;xpc-1	tm8538	II	11335458	2233		0	3	DEL	WBGene00005016	CDS			PCR,Sanger Seq. living worms
Sample 755	atm-1;xpc-1	tm8539	X	7786410	115		0	3	DEL	WBGene00022667	CDS			PCR,Sanger Seq. living worms
Sample 755	atm-1;xpc-1	NoName	X	13569142	124		0	3	DEL	WBGene00010971	intron			PCR,Sanger Seq. living worms
Sample 756	atm-1;xpc-1	NoName	III	927336	54		0	0	DEL		intergenic	transcription factor binding site,transcription start site		Not yet
Sample 756	atm-1;xpc-1	NoName	IV	15731242	59		0	0	DUP		intergenic			Not yet
Sample 756	atm-1;xpc-1	NoName	V	9768969	51		0	0	DUP	WBGene00006778	intron			Not yet
Sample 756	atm-1;xpc-1	tm8088	III	7368383	62		0	3	DEL	WBGene00020602	CDS			PCR,Sanger Seq. living worms
Sample 756	atm-1;xpc-1	tm8089	IV	7249729	92		0	13	DEL		intergenic			PCR,Sanger Seq. living worms
Sample 756	atm-1;xpc-1	tm8090	X	3255799	69		0	3	DEL	WBGene00006535	CDS			PCR,Sanger Seq. living worms
Sample 757	atm-1;xpc-1	NoName	I	11224260	57		0	2	DEL		intergenic	transcription factor binding site		Not yet
Sample 757	atm-1;xpc-1	NoName	X	15657938	218		0	1	DEL		intergenic	transcription factor binding site,enhancer		Not yet
Sample 757	atm-1;xpc-1	NoName	I	2223723	648627		0	0	DUP	WBGene00000006,WBGene00000020,WBGene00000408,WBGene00000788,WBGene00000800,WBGene00000801,WBGene00000832,WBGene00001048,WBGene00001232,WBGene00001404	CDS		W03F11.2(CDS)::Y71F9AL.12(intron)	Not yet
Sample 757	atm-1;xpc-1	NoName	III	11044485	57		0	0	DUP	WBGene00012971	intron			Not yet
Sample 757	atm-1;xpc-1	NoName	II	6669198	0	I	2174331	1493701	DUP+INS+TRS	WBGene00020576	CDS			Not yet
Sample 757	atm-1;xpc-1	tm8148	V	15379541	99		0	0	DEL	WBGene00005457	CDS			PCR,Sanger Seq. living worms
Sample 757	atm-1;xpc-1	tm8149	X	11697704	94		0	0	DEL	WBGene00044133	intron			PCR,Sanger Seq. living worms
Sample 757	atm-1;xpc-1	tm8150	X	17049927	109		0	2	DEL	WBGene00001537	intron			PCR,Sanger Seq. living worms
Sample 758	atm-1;xpc-1	NoName	I	4916207	128		0	0	DEL		intergenic	transcription factor binding site,splicing leader,transcription start site		Not yet
Sample 758	atm-1;xpc-1	NoName	V	13062191	52		0	0	DUP		intergenic			Not yet
Sample 758	atm-1;xpc-1	tm8553	X	6631213	215		0	32	DEL	WBGene00016090	intron			PCR,Sanger Seq. living worms
Sample 759	atm-1;xpc-1	NoName	III	5921367	115		0	8	DEL		intergenic	transcription factor binding site,transcription start site		Not yet
Sample 759	atm-1;xpc-1	NoName	IV	4999267	488		0	25	DEL	WBGene00006040	CDS			Not yet
Sample 759	atm-1;xpc-1	NoName	X	7830637	123		0	0	DEL	WBGene00006310	intron			Not yet
Sample 759	atm-1;xpc-1	NoName	V	14864525	54		0	0	DUP	WBGene00001540,WBGene00199099	exon			Not yet
Sample 759	atm-1;xpc-1	tm8541	I	14653803	123		0	0	DEL	WBGene00013688	CDS			PCR,Sanger Seq. living worms
Sample 759	atm-1;xpc-1	NoName	IV	5856622	77		0	3	DEL	WBGene00015541	intron			PCR,Sanger Seq. living worms
Sample 759	atm-1;xpc-1	tm8543	V	1722407	159		0	0	DEL	WBGene00005848	CDS			PCR,Sanger Seq. living worms
Sample 759	atm-1;xpc-1	tm8544	V	17046094	121		0	3	DEL	WBGene00009196	CDS			PCR,Sanger Seq. living worms
Sample 759	atm-1;xpc-1	tm8545	X	13331884	150		0	0	DEL	WBGene00004802	CDS			PCR,Sanger Seq. living worms
Sample 761	atm-1;xpc-1	NoName	I	7838990	61		0	7	DEL	WBGene00009276	CDS			Not yet
Sample 761	atm-1;xpc-1	NoName	II	12330454	108		0	3	DEL	WBGene00016830	intron			Not yet
Sample 761	atm-1;xpc-1	NoName	II	11685505	23032		0	0	DUP	WBGene00002184,WBGene00006617,WBGene00008140,WBGene00008743,WBGene00012148,WBGene00012149,WBGene00168899	CDS			Not yet
Sample 761	atm-1;xpc-1	NoName	X	8570171	16413		0	0	DUP	WBGene00017569,WBGene00017570,WBGene00017571,WBGene00044780,WBGene00196456,WBGene00200694	CDS			Not yet
Sample 761	atm-1;xpc-1	NoName	V	3448930	0	V	1658716	606776	INS+INV		intergenic	transcription factor binding site		Not yet
Sample 761	atm-1;xpc-1	NoName	V	17750094	90		0	0	DEL		intergenic	transcription factor binding site,transcription start site		PCR,Sanger Seq. living worms
Sample 762	atm-1;xpc-1	NoName	II	9258717	89		0	1	DEL		intergenic	transcription factor binding site		Not yet
Sample 762	atm-1;xpc-1	NoName	X	10317026	52		0	0	DUP		intergenic			Not yet
Sample 762	atm-1;xpc-1	NoName	IV	5295739	61		0	2	DEL		intergenic			PCR,Sanger Seq. living worms
Sample 762	atm-1;xpc-1	tm8556	IV	8590450	123		0	0	DEL	WBGene00022010	CDS			PCR,Sanger Seq. living worms
Sample 762	atm-1;xpc-1	tm8557	X	9630884	167		0	1	DEL		intergenic			PCR,Sanger Seq. living worms
Sample 762	atm-1;xpc-1	tm8558	X	11880010	134		0	0	DEL	WBGene00013392	CDS			PCR,Sanger Seq. living worms
Sample 763	atm-1;xpc-1	NoName	III	2405177	58		0	5	DEL	WBGene00019198	intron			Not yet
Sample 763	atm-1;xpc-1	NoName	V	15629032	68		0	4	DEL	WBGene00006275	intron			Not yet
Sample 763	atm-1;xpc-1	NoName	V	20398912	112		0	21	DEL	WBGene00010006	intron			Not yet
Sample 763	atm-1;xpc-1	NoName	V	20665622	66		0	0	DEL		intergenic	transcription factor binding site		Not yet
Sample 763	atm-1;xpc-1	NoName	X	7288264	455		0	1	DEL		intergenic	transcription factor binding site		Not yet
Sample 763	atm-1;xpc-1	NoName	V	9303589	1542	V	9303676	618	DEL+INV	WBGene00018404	CDS			Not yet
Sample 763	atm-1;xpc-1	NoName	X	10542688	4525	X	13007276	3361	DEL+MUL+INS	WBGene00010343,WBGene00010344,WBGene00200147	CDS		F11C1.6(CDS)::F59F5.5(intron)	Not yet
Sample 763	atm-1;xpc-1	NoName	X	10547215	0	X	10547550	2463087	INS	WBGene00010344	intron			Not yet
Sample 763	atm-1;xpc-1	NoName	X	10547551	0	X	10546923	292	INS	WBGene00010344	intron			Not yet
Sample 763	atm-1;xpc-1	tm8572	III	6031310	166		0	8	DEL		intergenic	transcription factor binding site		PCR,Sanger Seq. living worms
Sample 763	atm-1;xpc-1	NoName	IV	8589752	99		0	2	DEL	WBGene00022010	intron			PCR,Sanger Seq. living worms
Sample 763	atm-1;xpc-1	NoName	V	9301619	1397		0	1	DEL	WBGene00018405	CDS			PCR,Sanger Seq. living worms
Sample 763	atm-1;xpc-1	tm8575	X	3267384	90		0	3	DEL	WBGene00006308	CDS			PCR,Sanger Seq. living worms
Sample 763	atm-1;xpc-1	NoName	X	13005903	1360		0	6	DEL		intergenic	transcription factor binding site,transcription start site,enhancer,promoter		PCR,Sanger Seq. living worms
Sample 764	atm-1;xpc-1	NoName	II	14672831	72		0	2	DEL		intergenic	transcription factor binding site		Not yet
Sample 764	atm-1;xpc-1	NoName	III	2597280	72		0	14	DEL		intergenic	transcription factor binding site,histone binding site,transcription start site		Not yet
Sample 764	atm-1;xpc-1	tm8299	I	8360836	336		0	0	DEL	WBGene00004684	CDS			PCR,Sanger Seq. living worms
Sample 764	atm-1;xpc-1	NoName	V	7622341	91		0	3	DEL	WBGene00016824	UTR			PCR,Sanger Seq. living worms
Sample 764	atm-1;xpc-1	NoName	V	8944426	237		0	0	DEL		intergenic	transcription factor binding site,transcription start site		PCR,Sanger Seq. living worms
Sample 764	atm-1;xpc-1	tm8302	X	16367490	66		0	4	DEL	WBGene00000035	intron			PCR,Sanger Seq. living worms
Sample 765	atm-1;xpc-1	NoName	V	14767127	367		0	7	DEL		intergenic			Not yet
Sample 765	atm-1;xpc-1	NoName	II	8435664	1347	II	6556284	1796	DEL+INS	WBGene00008801	CDS			Not yet
Sample 765	atm-1;xpc-1	NoName	I	379597	1017935		0	0	DUP	WBGene00000165,WBGene00000434,WBGene00000623,WBGene00000624,WBGene00001678,WBGene00001707,WBGene00001725,WBGene00001745,WBGene00001814,WBGene00001816	CDS		Y92H12BR.7(CDS)::R119.4(CDS) [inverted]	Not yet
Sample 765	atm-1;xpc-1	NoName	II	3469442	11227		0	0	DUP	WBGene00021717,WBGene00021718,WBGene00021719,WBGene00021720,WBGene00044376,WBGene00044377	CDS			Not yet
Sample 765	atm-1;xpc-1	NoName	II	13212051	102		0	0	DEL	WBGene00000274	intron			PCR,Sanger Seq. living worms
Sample 765	atm-1;xpc-1	NoName	X	12029108	79		0	3	DEL	WBGene00007115	CDS			PCR,Sanger Seq. living worms
Sample 766	atm-1;xpc-1	NoName	V	1699055	130		0	1	DEL	WBGene00021606	pseudogene			Not yet
Sample 766	atm-1;xpc-1	NoName	V	12379895	58		0	2	DEL		intergenic			Not yet
Sample 766	atm-1;xpc-1	NoName	X	6779235	72		0	18	DEL		intergenic			Not yet
Sample 766	atm-1;xpc-1	NoName	III	857104	51		0	0	DUP	WBGene00019334	CDS			Not yet
Sample 766	atm-1;xpc-1	NoName	IV	4732659	172		0	6	DEL	WBGene00017118	pseudogene			PCR,Sanger Seq. living worms
Sample 766	atm-1;xpc-1	tm8311	X	2718358	116		0	4	DEL	WBGene00006742	intron			PCR,Sanger Seq. living worms
Sample 766	atm-1;xpc-1	tm8312	X	10463486	281		0	0	DEL	WBGene00008021	CDS			PCR,Sanger Seq. living worms
Sample 767	atm-1;xpc-1	NoName	III	8677675	59		0	0	DUP	WBGene00001443	CDS			Not yet
Sample 767	atm-1;xpc-1	tm8320	II	6445757	110		0	12	DEL	WBGene00019425	CDS			PCR,Sanger Seq. living worms
Sample 767	atm-1;xpc-1	NoName	V	14243387	99		0	0	DEL		intergenic			PCR,Sanger Seq. living worms
Sample 767	atm-1;xpc-1	tm8322	X	5644980	69		0	5	DEL		intergenic			PCR,Sanger Seq. living worms
Sample 768	atm-1;xpc-1	NoName	II	11679584	57		0	0	DUP	WBGene00008137	CDS			Not yet
Sample 768	atm-1;xpc-1	tm8559	III	6330391	7312		0	0	DEL	WBGene00016979,WBGene00196131,WBGene00198434	CDS			PCR,Sanger Seq. living worms
Sample 768	atm-1;xpc-1	NoName	V	5920494	139		0	20	DEL		intergenic	histone binding site		PCR,Sanger Seq. living worms
Sample 768	atm-1;xpc-1	NoName	V	11339451	83		0	7	DEL		intergenic	transcription factor binding site,transcription start site		PCR,Sanger Seq. living worms
Sample 768	atm-1;xpc-1	tm8562	X	9023821	426		0	6	DEL		intergenic	transcription factor binding site		PCR,Sanger Seq. living worms
Sample 768	atm-1;xpc-1	NoName	X	11216375	94		0	0	DEL	WBGene00007942,WBGene00219848	exon			PCR,Sanger Seq. living worms
Sample 769	atm-1;xpc-1	NoName	V	13651574	53		0	0	DUP	WBGene00010425	CDS			Not yet
Sample 769	atm-1;xpc-1	NoName	II	12770356	3740		0	0	MUL	WBGene00012904	CDS			Not yet
Sample 769	atm-1;xpc-1	NoName	III	7189077	68		0	5	DEL	WBGene00004490	UTR			PCR,Sanger Seq. living worms
Sample 770	atm-1;xpc-1	NoName	IV	11384611	130		0	9	DEL		intergenic			Not yet
Sample 770	atm-1;xpc-1	tm8159	I	2008985	76		0	0	DEL	WBGene00021238	intron			PCR,Sanger Seq. living worms
Sample 770	atm-1;xpc-1	tm8160	I	2237084	97		0	7	DEL	WBGene00021007	CDS			PCR,Sanger Seq. living worms
Sample 770	atm-1;xpc-1	tm8161	III	3753249	131		0	1	DEL	WBGene00009375	intron			PCR,Sanger Seq. living worms
Sample 770	atm-1;xpc-1	NoName	III	7099577	72		0	0	DEL		intergenic			PCR,Sanger Seq. living worms
Sample 770	atm-1;xpc-1	tmIn8	II	11739214	2126392	II	11739342	2126195	DEL+INV	WBGene00000113,WBGene00000274,WBGene00000528,WBGene00000565,WBGene00000659,WBGene00000660,WBGene00000661,WBGene00000804,WBGene00000819,WBGene00000870	CDS			PCR,Sanger Seq. living worms
Sample 771	atm-1;xpc-1	NoName	II	14373079	50		0	0	DEL	WBGene00002076	intron			Not yet
Sample 771	atm-1;xpc-1	NoName	IV	15366651	171		0	9	DEL	WBGene00006441,WBGene00049627	exon			Not yet
Sample 771	atm-1;xpc-1	NoName	V	3749742	191		0	0	DEL	WBGene00021482	intron			Not yet
Sample 771	atm-1;xpc-1	NoName	I	9864350	54		0	0	DUP	WBGene00010732	CDS			Not yet
Sample 771	atm-1;xpc-1	NoName	X	13634133	56		0	0	MUL		intergenic	transcription factor binding site		Not yet
Sample 771	atm-1;xpc-1	NoName	II	10038799	253		0	5	DEL	WBGene00002497	intron			PCR,Sanger Seq. living worms
Sample 771	atm-1;xpc-1	tm8165	III	6617119	92		0	0	DEL	WBGene00021502	CDS			PCR,Sanger Seq. living worms
Sample 771	atm-1;xpc-1	NoName	IV	2452151	148		0	6	DEL	WBGene00000402	intron			PCR,Sanger Seq. living worms
Sample 771	atm-1;xpc-1	NoName	V	10420035	150		0	0	DEL		intergenic			PCR,Sanger Seq. living worms
Sample 772	atm-1;xpc-1	NoName	V	11739806	71		0	6	DEL		intergenic	transcription factor binding site		Not yet
Sample 772	atm-1;xpc-1	NoName	III	8546516	9785	III	8543755	2191	DEL+INS+INV	WBGene00015337,WBGene00043097,WBGene00200704,WBGene00201742	CDS			Not yet
Sample 772	atm-1;xpc-1	tm8169	X	10097493	69		0	1	DEL	WBGene00012326	CDS			PCR,Sanger Seq. living worms
Sample 772	atm-1;xpc-1	tm8170	X	10745951	471		0	0	DEL	WBGene00011073	CDS			PCR,Sanger Seq. living worms
Sample 773	atm-1;xpc-1	NoName	III	8559737	91		0	0	DEL		intergenic	transcription factor binding site		Not yet
Sample 773	atm-1;xpc-1	NoName	IV	3609619	124		0	0	DEL	WBGene00022610	CDS			Not yet
Sample 773	atm-1;xpc-1	NoName	III	10557566	3033102		0	0	DUP	WBGene00000201,WBGene00000203,WBGene00000255,WBGene00000267,WBGene00000273,WBGene00000369,WBGene00000407,WBGene00000475,WBGene00000519,WBGene00000566	CDS			Not yet
Sample 773	atm-1;xpc-1	tm8181	X	7767917	83		0	8	DEL	WBGene00000950	CDS			PCR,Sanger Seq. living worms
Sample 773	atm-1;xpc-1	tm8182	X	10541151	51		0	6	DEL	WBGene00010342	CDS			PCR,Sanger Seq. living worms
Sample 774	atm-1;xpc-1	NoName	V	16269868	3236	V	8156993	6363	DEL+INS+INV	WBGene00011753,WBGene00011754,WBGene00044205	CDS			Not yet
Sample 774	atm-1;xpc-1	NoName	I	4040211	54		0	0	DUP	WBGene00006820	intron			Not yet
Sample 774	atm-1;xpc-1	NoName	IV	1111525	13714		0	0	DUP	WBGene00005904,WBGene00005905,WBGene00016638,WBGene00202064	CDS			Not yet
Sample 774	atm-1;xpc-1	NoName	V	16217919	29254		0	0	DUP	WBGene00001591,WBGene00001770,WBGene00005315,WBGene00005317,WBGene00005322,WBGene00005323,WBGene00005547,WBGene00008678,WBGene00008679,WBGene00008680	CDS		F21H7.11(CDS)::F11A5.15(CDS) [inverted]	Not yet
Sample 774	atm-1;xpc-1	tm8210	III	2260600	89		0	2	DEL	WBGene00044676	CDS			PCR,Sanger Seq. living worms
Sample 775	atm-1;xpc-1	tm8547	I	5003645	71		0	2	DEL	WBGene00001050	CDS			PCR,Sanger Seq. living worms
Sample 775	atm-1;xpc-1	tm8548	III	6035534	62		0	3	DEL	WBGene00022696	CDS			PCR,Sanger Seq. living worms
Sample 775	atm-1;xpc-1	NoName	IV	1139787	147		0	0	DEL		intergenic			PCR,Sanger Seq. living worms
Sample 775	atm-1;xpc-1	NoName	IV	13174562	95		0	0	DEL	WBGene00002974	intron			PCR,Sanger Seq. living worms
Sample 778	atm-1;xpc-1	tm8152	I	5732355	101		0	0	DEL	WBGene00018994	intron			PCR,Sanger Seq. living worms
Sample 778	atm-1;xpc-1	tm8153	IV	15245065	176		0	41	DEL	WBGene00046444	exon			PCR,Sanger Seq. living worms
Sample 778	atm-1;xpc-1	tm8154	V	9010855	163		0	1	DEL		intergenic			PCR,Sanger Seq. living worms
Sample 778	atm-1;xpc-1	tm8155	X	5277961	158		0	4	DEL	WBGene00002031	CDS			PCR,Sanger Seq. living worms
Sample 779	atm-1;xpc-1	NoName	I	8326855	62		0	54	DEL	WBGene00000467	CDS			Not yet
Sample 779	atm-1;xpc-1	NoName	I	12735608	60		0	50	DEL	WBGene00012193	intron			Not yet
Sample 779	atm-1;xpc-1	NoName	III	13513376	63		0	1	DEL	WBGene00003373	intron			Not yet
Sample 779	atm-1;xpc-1	NoName	V	7816015	319		0	22	DEL		intergenic			Not yet
Sample 779	atm-1;xpc-1	NoName	I	4018697	321	I	8362083	6285376	DEL+INS+INV	WBGene00006805	intron		F16D3.2(intron)::F55C7.7(intron) [inverted]	Not yet
Sample 779	atm-1;xpc-1	NoName	I	624879	17	X	3308736	459045	DEL+INS+TRS	WBGene00018923	intron			Not yet
Sample 779	atm-1;xpc-1	NoName	I	6697367	194	II	6027368	2951755	DEL+INS+TRS		intergenic			Not yet
Sample 779	atm-1;xpc-1	NoName	V	11763273	267	I	2346826	1490764	DEL+INS+TRS	WBGene00010075	CDS		F55A11.1(CDS)::F53F10.1(intron)	Not yet
Sample 779	atm-1;xpc-1	NoName	X	5008868	884	I	2315095	6286350	DEL+INS+TRS	WBGene00022616	CDS		R05D11.7(CDS)::ZC449.6(CDS)	Not yet
Sample 779	atm-1;xpc-1	NoName	X	15355067	105	I	3976028	5072769	DEL+INS+TRS		intergenic	transcription factor binding site		Not yet
Sample 779	atm-1;xpc-1	NoName	I	3345347	105		0	0	DUP	WBGene00021551	CDS			Not yet
Sample 779	atm-1;xpc-1	NoName	II	14406717	754451		0	0	DUP	WBGene00000188,WBGene00000208,WBGene00000225,WBGene00000399,WBGene00000584,WBGene00000972,WBGene00001225,WBGene00001247,WBGene00001371,WBGene00003327	CDS		Y53F4B.28(CDS)::F26H11.2(CDS)	Not yet
Sample 779	atm-1;xpc-1	NoName	II	14897088	239997		0	0	DUP	WBGene00000208,WBGene00000584,WBGene00001247,WBGene00003366,WBGene00008443,WBGene00010987,WBGene00013149,WBGene00013150,WBGene00013151,WBGene00013152	CDS			Not yet
Sample 779	atm-1;xpc-1	NoName	I	3344113	0	I	1985477	1358594	INS	WBGene00021551	intron			Not yet
Sample 779	atm-1;xpc-1	NoName	I	11215865	0	V	8594876	9136362	INS+TRS		intergenic	transcription factor binding site		Not yet
Sample 779	atm-1;xpc-1	NoName	II	2385948	0	I	2771068	10565494	INS+TRS		intergenic	histone binding site		Not yet
Sample 779	atm-1;xpc-1	NoName	IV	8733719	0	I	3022811	6185258	INS+TRS	WBGene00009008	intron			Not yet
Sample 779	atm-1;xpc-1	NoName	II	9957567	95		0	0	DEL	WBGene00001207	intron			PCR,Sanger Seq. living worms
Sample 779	atm-1;xpc-1	tm8565	IV	2443719	69		0	3	DEL	WBGene00000402,WBGene00235340	CDS			PCR,Sanger Seq. living worms
Sample 779	atm-1;xpc-1	NoName	V	17785094	209		0	7	DEL		intergenic	transcription factor binding site		PCR,Sanger Seq. living worms
Sample 780	atm-1;xpc-1	NoName	II	543097	70		0	0	DEL	WBGene00020835	intron			Not yet
Sample 780	atm-1;xpc-1	NoName	I	1045	4320	V	1104689	3169940	DEL+INS+TRS	WBGene00022277,WBGene00023193	CDS			Not yet
Sample 780	atm-1;xpc-1	NoName	I	2856	2509	V	52768	4221861	DEL+INS+TRS	WBGene00022277,WBGene00023193	CDS			Not yet
Sample 780	atm-1;xpc-1	NoName	II	7918781	116		0	0	DEL	WBGene00014051	intron			PCR,Sanger Seq. living worms
Sample 780	atm-1;xpc-1	NoName	II	13809267	137		0	0	DEL	WBGene00013934	intron			PCR,Sanger Seq. living worms
Sample 780	atm-1;xpc-1	NoName	V	11202188	67		0	5	DEL	WBGene00010744	intron			PCR,Sanger Seq. living worms
Sample 781	atm-1;xpc-1	NoName	II	3741790	76		0	14	DEL		intergenic	transcription factor binding site		Not yet
Sample 781	atm-1;xpc-1	NoName	X	14110668	140		0	33	DEL		intergenic			Not yet
Sample 781	atm-1;xpc-1	NoName	V	6666	6581		0	0	DUP	WBGene00002061,WBGene00235314,WBGene00255704	CDS			Not yet
Sample 781	atm-1;xpc-1	tm8577	II	4429599	156		0	5	DEL	WBGene00022739	intron			PCR,Sanger Seq. living worms
Sample 781	atm-1;xpc-1	NoName	III	7190208	61		0	1	DEL	WBGene00003176	UTR			PCR,Sanger Seq. living worms
Sample 781	atm-1;xpc-1	NoName	V	11595203	123		0	0	DEL		intergenic	transcription factor binding site,transcription start site		PCR,Sanger Seq. living worms
Sample 782	atm-1;xpc-1	NoName	III	7922558	52		0	2	DEL	WBGene00016203,WBGene00194730	intron			Not yet
Sample 782	atm-1;xpc-1	NoName	IV	1354813	51		0	0	DUP	WBGene00000678	intron			Not yet
Sample 782	atm-1;xpc-1	NoName	V	11189203	1635		0	0	DUP	WBGene00198724,WBGene00199502	exon			Not yet
Sample 783	atm-1;xpc-1	NoName	IV	8575284	86		0	0	DEL		intergenic			Not yet
Sample 783	atm-1;xpc-1	tm8250	II	6303386	81		0	5	DEL		intergenic	transcription factor binding site,transcription start site		PCR,Sanger Seq. living worms
Sample 783	atm-1;xpc-1	tm8251	IV	6919974	531		0	0	DEL	WBGene00195051	CDS			PCR,Sanger Seq. living worms
Sample 783	atm-1;xpc-1	NoName	V	11165099	199		0	0	DEL		intergenic			PCR,Sanger Seq. living worms
Sample 784	atm-1;xpc-1	NoName	I	12988743	82		0	26	DEL	WBGene00003753	intron			Not yet
Sample 784	atm-1;xpc-1	NoName	IV	8631242	75		0	4	DEL		intergenic	histone binding site		Not yet
Sample 784	atm-1;xpc-1	tm8582	IV	12903272	117		0	0	DEL	WBGene00010656	CDS			PCR,Sanger Seq. living worms
Sample 784	atm-1;xpc-1	tm8583	IV	14759597	230		0	40	DEL	WBGene00013304	intron			PCR,Sanger Seq. living worms
Sample 784	atm-1;xpc-1	tm8584	V	7332163	157		0	9	DEL		intergenic	transcription factor binding site		PCR,Sanger Seq. living worms
Sample 785	atm-1;xpc-1	NoName	X	3565069	54		0	5	DEL		intergenic	histone binding site		Not yet
Sample 785	atm-1;xpc-1	NoName	X	11025516	118		0	0	DEL		intergenic	transcription factor binding site		Not yet
Sample 785	atm-1;xpc-1	NoName	I	3076791	51		0	0	DUP	WBGene00019697	CDS			Not yet
Sample 785	atm-1;xpc-1	NoName	I	6810625	58		0	0	DUP		intergenic	transcription factor binding site,transcription start site		Not yet
Sample 785	atm-1;xpc-1	NoName	V	8389595	51		0	0	DUP	WBGene00001534	CDS			Not yet
Sample 785	atm-1;xpc-1	tm8272	IV	1115214	83		0	9	DEL	WBGene00005904	intron			PCR,Sanger Seq. living worms
Sample 786	atm-1;xpc-1	tm8313	I	2220711	89		0	0	DEL	WBGene00021005	CDS			PCR,Sanger Seq. living worms
Sample 786	atm-1;xpc-1	tm8314	III	7454274	207		0	13	DEL	WBGene00000118	CDS			PCR,Sanger Seq. living worms
Sample 786	atm-1;xpc-1	tm8315	X	17341552	100		0	0	DEL	WBGene00016899	intron			PCR,Sanger Seq. living worms
Sample 787	atm-1;xpc-1	NoName	II	5808486	108		0	3	DEL		intergenic	transcription factor binding site		Not yet
Sample 787	atm-1;xpc-1	NoName	V	6601580	13981		0	0	DUP	WBGene00000784,WBGene00002148,WBGene00022847,WBGene00022848,WBGene00170809	CDS		F44C4.3(CDS)::ZK1055.6(CDS) [inverted]	Not yet
Sample 787	atm-1;xpc-1	tm8517	I	8435385	127		0	2	DEL	WBGene00004931,WBGene00008532	CDS			PCR,Sanger Seq. living worms
Sample 787	atm-1;xpc-1	NoName	X	1004905	133		0	7	DEL	WBGene00018861	intron			PCR,Sanger Seq. living worms
Sample 788	atm-1;xpc-1	NoName	X	7418309	282		0	11	DEL	WBGene00015662	CDS			Not yet
Sample 788	atm-1;xpc-1	NoName	V	10563806	118		0	0	DEL		intergenic	transcription factor binding site		PCR,Sanger Seq. living worms
Sample 788	atm-1;xpc-1	tm8264	V	11882864	114		0	0	DEL	WBGene00010789	CDS			PCR,Sanger Seq. living worms
Sample 789	atm-1;xpc-1	NoName	II	6669779	72		0	78	DEL	WBGene00020576	CDS			Not yet
Sample 789	atm-1;xpc-1	NoName	V	1124487	4423		0	0	DUP	WBGene00021740	CDS			Not yet
Sample 789	atm-1;xpc-1	NoName	I	1950208	0	V	2199265	15824446	INS+TRS		intergenic	transcription factor binding site		Not yet
Sample 789	atm-1;xpc-1	NoName	I	3210977	0	IV	11887848	3517130	INS+TRS		intergenic			Not yet
Sample 789	atm-1;xpc-1	NoName	I	11686009	0	IV	12620774	2351425	INS+TRS		intergenic			Not yet
Sample 789	atm-1;xpc-1	NoName	II	9984905	0	I	1043458	4204098	INS+TRS		intergenic	transcription factor binding site,transcription start site		Not yet
Sample 789	atm-1;xpc-1	NoName	V	265049	677		0	0	MUL		intergenic	transcription factor binding site		Not yet
Sample 789	atm-1;xpc-1	NoName	V	10000590	8886	V	10009075	100	DEL+INV	WBGene00010697,WBGene00077491,WBGene00195438	CDS			PCR,Sanger Seq. genome
Sample 789	atm-1;xpc-1	NoName	II	5285782	78		0	7	DEL	WBGene00001806	intron			PCR,Sanger Seq. living worms
Sample 789	atm-1;xpc-1	tm8586	III	3363648	331		0	0	DEL	WBGene00004183	CDS			PCR,Sanger Seq. living worms
Sample 789	atm-1;xpc-1	tm8587	III	5031407	76		0	3	DEL	WBGene00002218,WBGene00195017	exon			PCR,Sanger Seq. living worms
Sample 790	atm-1;xpc-1	NoName	II	5610019	107		0	0	DEL		intergenic			Not yet
Sample 790	atm-1;xpc-1	NoName	III	990306	101		0	3	DEL		intergenic	transcription factor binding site		Not yet
Sample 790	atm-1;xpc-1	NoName	X	16986102	70		0	4	DEL		intergenic			Not yet
Sample 790	atm-1;xpc-1	NoName	II	2570336	455		0	0	DUP	WBGene00017280	intron			Not yet
Sample 790	atm-1;xpc-1	NoName	III	1441553	3040		0	0	DUP	WBGene00022335	CDS			Not yet
Sample 790	atm-1;xpc-1	tm8211	II	14418980	83		0	9	DEL	WBGene00004048	CDS			PCR,Sanger Seq. living worms
Sample 790	atm-1;xpc-1	tm8212	V	2786044	411		0	0	DEL	WBGene00004130	CDS			PCR,Sanger Seq. living worms
Sample 790	atm-1;xpc-1	tm8213	V	8191732	97		0	6	DEL	WBGene00017633	CDS			PCR,Sanger Seq. living worms
Sample 790	atm-1;xpc-1	tm8214	X	5028120	138		0	4	DEL	WBGene00022611,WBGene00022614	UTR			PCR,Sanger Seq. living worms
Sample 790	atm-1;xpc-1	tm8215	X	6501796	61		0	5	DEL	WBGene00000393	CDS			PCR,Sanger Seq. living worms
Sample 792	atm-1;xpc-1	tm8283	II	10116447	71		0	10	DEL	WBGene00003058,WBGene00195379	CDS			PCR,Sanger Seq. living worms
Sample 792	atm-1;xpc-1	tm8284	IV	4119918	106		0	5	DEL	WBGene00018645	CDS			PCR,Sanger Seq. living worms
Sample 792	atm-1;xpc-1	tm8285	IV	14944174	74		0	5	DEL	WBGene00013337	intron			PCR,Sanger Seq. living worms
Sample 792	atm-1;xpc-1	tm8286	V	4078107	55		0	0	DEL	WBGene00005421	CDS			PCR,Sanger Seq. living worms
Sample 792	atm-1;xpc-1	tm8287	X	885006	86		0	0	DEL	WBGene00022504	intron			PCR,Sanger Seq. living worms
Sample 794	atm-1;xpc-1	tm8580	II	13103859	94		0	3	DEL	WBGene00009245	CDS			PCR,Sanger Seq. living worms
Sample 794	atm-1;xpc-1	NoName	IV	16635317	142		0	21	DEL		intergenic	transcription factor binding site		PCR,Sanger Seq. living worms
Sample 795	atm-1;xpc-1	NoName	II	773365	52		0	0	DUP		intergenic	transcription factor binding site		Not yet
Sample 795	atm-1;xpc-1	NoName	X	1698750	61		0	0	DUP		intergenic	transcription factor binding site		Not yet
Sample 795	atm-1;xpc-1	tm8236	I	604613	339		0	5	DEL	WBGene00002040	CDS			PCR,Sanger Seq. living worms
Sample 795	atm-1;xpc-1	tm8237	II	10892275	100		0	0	DEL	WBGene00004222	CDS			PCR,Sanger Seq. living worms
Sample 795	atm-1;xpc-1	tm8238	V	2765379	220		0	6	DEL		intergenic	histone binding site,transcription factor binding site		PCR,Sanger Seq. living worms
Sample 795	atm-1;xpc-1	tm8240	X	15136366	141		0	0	DEL		intergenic			PCR,Sanger Seq. living worms
Sample 797	atm-1;xpc-1	NoName	I	14493419	340		0	0	DEL	WBGene00013678	intron			Not yet
Sample 797	atm-1;xpc-1	NoName	III	2086375	59		0	0	DEL	WBGene00021703	CDS			Not yet
Sample 797	atm-1;xpc-1	NoName	III	851224	192		0	5	DEL	WBGene00019333	UTR			PCR,Sanger Seq. living worms
Sample 797	atm-1;xpc-1	tm8592	III	10964371	155		0	24	DEL	WBGene00012271	CDS			PCR,Sanger Seq. living worms
Sample 797	atm-1;xpc-1	tm8593	IV	8198811	199		0	6	DEL	WBGene00006957	CDS			PCR,Sanger Seq. living worms
Sample 800	atm-1;xpc-1	NoName	X	12380569	218		0	0	DEL		intergenic			Not yet
Sample 800	atm-1;xpc-1	NoName	II	5983654	817572		0	0	DUP	WBGene00000259,WBGene00000651,WBGene00000771,WBGene00001026,WBGene00001064,WBGene00001072,WBGene00001373,WBGene00001401,WBGene00001402,WBGene00001424	CDS			Not yet
Sample 800	atm-1;xpc-1	NoName	II	6630114	768		0	0	DUP		intergenic	transcription factor binding site		Not yet
Sample 801	atm-1;xpc-1	NoName	II	7251674	183		0	5	DEL	WBGene00004198	CDS			Not yet
Sample 801	atm-1;xpc-1	NoName	II	14455258	94		0	0	DEL		intergenic			Not yet
Sample 801	atm-1;xpc-1	NoName	I	8653465	10355		0	0	DUP	WBGene00006377,WBGene00009562,WBGene00045237	CDS			Not yet
Sample 801	atm-1;xpc-1	NoName	IV	7912507	50		0	0	DUP	WBGene00003827	CDS			Not yet
Sample 801	atm-1;xpc-1	NoName	II	8727523	60		0	0	DEL	WBGene00011314	intron			PCR,Sanger Seq. living worms
Sample 801	atm-1;xpc-1	tm8248	III	9862465	143		0	11	DEL	WBGene00010784	intron			PCR,Sanger Seq. living worms
Sample 801	atm-1;xpc-1	tm8249	X	8004983	432		0	19	DEL		intergenic	transcription factor binding site		PCR,Sanger Seq. living worms
Sample 802	atm-1;xpc-1	NoName	I	9092349	137		0	4	DEL		intergenic	transcription factor binding site,transcription start site		Not yet
Sample 802	atm-1;xpc-1	NoName	I	2159189	41	IV	5715749	5047026	DEL+INS+TRS		intergenic			Not yet
Sample 802	atm-1;xpc-1	NoName	V	583934	77	I	7316140	16	DEL+INS+TRS	WBGene00019454	pseudogene			Not yet
Sample 802	atm-1;xpc-1	NoName	V	5809327	53		0	0	DUP		intergenic			Not yet
Sample 802	atm-1;xpc-1	NoName	I	5501061	0	I	2838821	472515	INS	WBGene00015632	intron			Not yet
Sample 802	atm-1;xpc-1	NoName	I	1070518	0	II	10345529	360304	INS+INV+TRS	WBGene00001745	intron			Not yet
Sample 802	atm-1;xpc-1	NoName	X	11907346	0	I	43727	9048609	INS+INV+TRS	WBGene00045252	CDS			Not yet
Sample 802	atm-1;xpc-1	NoName	I	1844291	0	V	8635444	8143290	INS+TRS		intergenic	transcription factor binding site		Not yet
Sample 802	atm-1;xpc-1	NoName	I	4474495	0	X	1045544	7247088	INS+TRS		intergenic	transcription factor binding site		Not yet
Sample 802	atm-1;xpc-1	NoName	I	4974297	0	III	2037479	4971651	INS+TRS		intergenic	transcription factor binding site		Not yet
Sample 802	atm-1;xpc-1	NoName	II	15143376	0	I	2028331	3445092	INS+TRS	WBGene00013171	CDS			Not yet
Sample 802	atm-1;xpc-1	NoName	III	11017544	0	I	465615	12056192	INS+TRS	WBGene00012967	intron			Not yet
Sample 802	atm-1;xpc-1	NoName	IV	1284726	0	I	1086086	4816333	INS+TRS		intergenic	transcription factor binding site		Not yet
Sample 802	atm-1;xpc-1	NoName	V	9507189	0	I	1709052	11591510	INS+TRS		intergenic	transcription factor binding site		Not yet
Sample 802	atm-1;xpc-1	NoName	I	6360006	53		0	0	MUL	WBGene00019396	intron			Not yet
Sample 802	atm-1;xpc-1	NoName	I	13022641	323		0	0	DEL	WBGene00004063	intron			PCR,Sanger Seq. living worms
Sample 802	atm-1;xpc-1	NoName	IV	3391046	190		0	4	DEL		intergenic			PCR,Sanger Seq. living worms
Sample 802	atm-1;xpc-1	NoName	X	12552381	70		0	9	DEL		intergenic			PCR,Sanger Seq. living worms
Sample 804	atm-1;xpc-1	NoName	IV	12160211	57		0	3	DEL	WBGene00007091	intron			Not yet
Sample 804	atm-1;xpc-1	NoName	I	15064374	51	I	15064421	50	DEL+INV	WBGene00004567	exon			Not yet
[truncated: 228 more rows]
